# Supplementary material for: Inflammatory breast cancer microenvironment repertoire based on DNA methylation data deconvolution reveals actionable targets to enhance the treatment efficacy
Source: J Transl Med. 2024 Aug 5;22:735. doi: 10.1186/s12967-024-05553-5 (PMC11301973; doi:10.1186/s12967-024-05553-5)
Supplement: Supplementary file 3 — Supplementary Material 3 [file 12967_2024_5553_MOESM3_ESM.xlsx]

## Sheet: ReadMe
Table S2. List of probes extracted from Illumina manifest (Infinium MethylationEPIC v1.0 B5 Manifest File) mapped to genes encoding immune markers
Table S3. List of probes extracted from Illumina manifest (Infinium MethylationEPIC v1.0 B5 Manifest File) mapped to genes encoding endothelial cell markers

## Sheet: Table_S2
Table S2. List of probes extracted from Illumina manifest (Infinium MethylationEPIC v1.0 B5 Manifest File) mapped to genes encoding immune markers
IlmnID	Name	AddressA_ID	AlleleA_ProbeSeq	AddressB_ID	AlleleB_ProbeSeq	Infinium_Design_Type	Next_Base	Color_Channel	Forward_Sequence	Genome_Build	CHR	MAPINFO	SourceSeq	Strand	UCSC_RefGene_Name	UCSC_RefGene_Accession	UCSC_RefGene_Group	UCSC_CpG_Islands_Name	Relation_to_UCSC_CpG_Island	Phantom4_Enhancers	Phantom5_Enhancers	DMR	450k_Enhancer	HMM_Island	Regulatory_Feature_Name	Regulatory_Feature_Group	GencodeBasicV12_NAME	GencodeBasicV12_Accession	GencodeBasicV12_Group	GencodeCompV12_NAME	GencodeCompV12_Accession	GencodeCompV12_Group	DNase_Hypersensitivity_NAME	DNase_Hypersensitivity_Evidence_Count	OpenChromatin_NAME	OpenChromatin_Evidence_Count	TFBS_NAME	TFBS_Evidence_Count	Methyl27_Loci	Methyl450_Loci	Chromosome_36	Coordinate_36	SNP_ID	SNP_DISTANCE	SNP_MinorAlleleFrequency	Random_Loci	MFG_Change_Flagged	CHR_hg38	Start_hg38
cg18635791	cg18635791	6635843	TTAACTCACCTCAAACTTTTCATTCACAACAAACAACTTTTAAAACTAAC			II			GTGCTACAATTGGCAGCTTAAACAGCCAAACGGGCACAGCCAGAAGTAAATACAGCTGGA[CG]TTAGCCTTAAAAGCTGTCTGTTGTGAATGAAAAGTCTGAGGTGAGTCAAGCAAATTGCAA	37	3	3111567	TGACTCACCTCAGACTTTTCATTCACAACAGACAGCTTTTAAGGCTAACG	F	IL5RA;IL5RA	NM_175726;NM_000564	3'UTR;3'UTR										IL5RA;IL5RA;IL5RA;IL5RA	ENST00000446632.2;ENST00000353055.3;ENST00000438560.1;ENST00000256452.3	3'UTR;3'UTR;3'UTR;3'UTR	IL5RA;IL5RA;IL5RA;IL5RA	ENST00000446632.2;ENST00000353055.3;ENST00000438560.1;ENST00000256452.3	3'UTR;3'UTR;3'UTR;3'UTR	chr3:3111425-3111730	3						TRUE	3	3086567	rs143572943	21	0.0002		FALSE	chr3	3069882
cg23828301	cg23828301	16707215	ACTTATACAATATCCCCTAACCTAATATAACAAATTTTAATAACAATACC			II			TTTGGGTCTCAACTTGTGCAATATCCCCTAGCCTGATATGGCAAGTTTTGATAACAGTAC[CG]TTTTCTTCTGACCATGATTACAAAAATCTTTTCAGTTAAACCACTCTCAAGTTATTCACT	37	3	3123308	CGGTACTGTTATCAAAACTTGCCATATCAGGCTAGGGGATATTGCACAAG	R	IL5RA;IL5RA	NM_000564;NM_175726	Body;Body						TRUE												chr3:3122849-3123766	6				TRUE	3	3098308	rs534061883	50	0.0002		FALSE	chr3	3081623
cg17583264	cg17583264	9804328	AATACTACAATAAACCATCCAACTAATCCTAAATACACACACAAATACAC			II			CGAATAGAGAGAGGAAATGGAGACTGTGTATTTGTGTACGTGTGTGTATTTGTGTGCATG[CG]TGTATTTGTGTGTGCATTCAGGATCAGCTGGATGGCTCACTGCAGTACTGCTTGTCTGCA	37	3	3125134	GTACTGCAGTGAGCCATCCAGCTGATCCTGAATGCACACACAAATACACG	F	IL5RA;IL5RA;IL5RA	NM_175726;NM_000564;NM_001243099	Body;Body;Body																		chr3:3123879-3125233	6					3	3100134	rs115306471;rs143607473	0;45	0.000200;0.001198		FALSE	chr3	3083449
cg14772344	cg14772344	21670876	ACCTTTTATCATCTCTAACTTATAACATAAAACTAAATATTAACAAAACC			II			CACAAAACATTACCTTTTGTCATCTCTAGCTTATAACATAGAGCTAGATGTTGGCAGAGC[CG]TAGCTAAAAACCTAGATGTCCTGAATATCTAGTGCTTCTTTTTCACCTAATACGTTCTAA	37	3	3130246	CGGCTCTGCCAACATCTAGCTCTATGTTATAAGCTAGAGATGACAAAAGG	R	IL5RA;IL5RA;IL5RA	NM_175726;NM_000564;NM_001243099	Body;Body;Body																		chr3:3129900-3130378	3					3	3105246	rs334809;rs150200917;rs17879985;rs530037388	27;4;2;1	0.500000;0.000200;0.000300;0.000799		FALSE	chr3	3088561
cg15621546	cg15621546	25758273	ATTTACCATAAAACCAATAAAATTTTTAAATATCTAAACTTCTCATTAAC			II			ATGGATAGAAGTAGAAACAAAACTTGGAAAAAAAACAGGCACCAGGTCTAGGAGAGTTGG[CG]CTAATGAGAAGCCTAGACACTTAAAAACTTCACTGGCTTCATGGCAAATCTATTCCTGAT	37	3	3133700	TTTGCCATGAAGCCAGTGAAGTTTTTAAGTGTCTAGGCTTCTCATTAGCG	F	IL5RA;IL5RA;IL5RA;IL5RA;IL5RA;IL5RA	NM_000564;NM_175725;NM_175727;NM_175728;NM_175726;NM_175724	Body;Body;3'UTR;Body;Body;3'UTR										IL5RA;IL5RA	ENST00000430514.2;ENST00000456302.1	3'UTR;3'UTR	IL5RA;IL5RA	ENST00000430514.2;ENST00000456302.1	3'UTR;3'UTR								TRUE	3	3108700	rs188037511;rs149958345;rs542826759;rs375456519;rs181208866;rs545271329;rs572307194	0;1;14;27;30;32;45	0.000799;0.001997;0.000200;0.000200;0.002796;0.000200;0.000200		FALSE	chr3	3092015
cg08119928	cg08119928	95705840	ACTAAACAATAAATCACATAACCTATATAAAACCTCCCATTCTAATAATC			II			TCTATCTAAGTGGGGAAAGATAGCATTAGAAGAATCTCTAGACACCTAATTTAGTTCTGC[CG]ATTATCAGAATGGGAGGTCCTATATAGGTCATGTGACTCACTGTTCAGCAAGTCCTTTAA	37	3	3134102	CTGAACAGTGAGTCACATGACCTATATAGGACCTCCCATTCTGATAATCG	F	IL5RA;IL5RA;IL5RA;IL5RA;IL5RA;IL5RA	NM_000564;NM_175725;NM_175724;NM_175728;NM_175726;NM_175727	Body;Body;Body;Body;Body;Body										IL5RA	ENST00000353055.3	5'UTR	IL5RA	ENST00000353055.3	5'UTR								TRUE	3	3109102	rs372040683;rs562712351	1;38	0.000200;0.000200		FALSE	chr3	3092417
cg25791578	cg25791578	21722585	AACTCACTATTCAACAAATCCTTTAAAATCAACAAAACACACATTAATTC			II			ATAGGTCATGTGACTCACTGTTCAGCAAGTCCTTTAAAATCAACAGGGCACACATTAATT[CG]TTTATGCTAGGTGCGTTAGTGTGGATGTGTTGGCAGTCACCCTTCAGTGGAACGCTATCT	37	3	3134187	ACTCACTGTTCAGCAAGTCCTTTAAAATCAACAGGGCACACATTAATTCG	R	IL5RA;IL5RA;IL5RA;IL5RA;IL5RA;IL5RA	NM_000564;NM_175725;NM_175724;NM_175728;NM_175726;NM_175727	Body;Body;Body;Body;Body;Body										IL5RA	ENST00000353055.3	5'UTR	IL5RA	ENST00000353055.3	5'UTR								TRUE	3	3109187	rs562712351;rs187576041;rs151311942	49;20;14	0.000200;0.000200;0.000200		FALSE	chr3	3092502
cg09558975	cg09558975	82711461	ATTTAACAAAAACACCAATCTATAATAAATTAAACATTATAAAAACACAC			II			ATTTTTATTGTATTTGACAAAAGCACCAATCTATGGTAGATTAGACATTATAAAAACACA[CG]CACACACACGTGCACACACAGTCCTTCAGTGTAAGTATTTTGGGAAGCTCTGGCTAAGAA	37	3	3135232	TTTGACAAAAGCACCAATCTATGGTAGATTAGACATTATAAAAACACACG	R	IL5RA;IL5RA;IL5RA;IL5RA;IL5RA;IL5RA	NM_000564;NM_175725;NM_175724;NM_175728;NM_175726;NM_175727	Body;Body;Body;Body;Body;Body										IL5RA	ENST00000353055.3	5'UTR	IL5RA	ENST00000353055.3	5'UTR								TRUE	3	3110232	rs183366121;rs150594572;rs188524105	43;30;2	0.000599;0.003594;0.004193		FALSE	chr3	3093547
cg19376823	cg19376823	97746155	TCTTAACCAAAACTTCCCAAAATACTTACACTAAAAAACTATATATACAC			II			TATTTGACAAAAGCACCAATCTATGGTAGATTAGACATTATAAAAACACACGCACACACA[CG]TGCACACACAGTCCTTCAGTGTAAGTATTTTGGGAAGCTCTGGCTAAGAAAGTCCTTCTC	37	3	3135242	CGTGCACACACAGTCCTTCAGTGTAAGTATTTTGGGAAGCTCTGGCTAAG	F	IL5RA;IL5RA;IL5RA;IL5RA;IL5RA;IL5RA	NM_000564;NM_175725;NM_175724;NM_175728;NM_175726;NM_175727	Body;Body;Body;Body;Body;Body										IL5RA	ENST00000353055.3	5'UTR	IL5RA	ENST00000353055.3	5'UTR								TRUE	3	3110242	rs193120820;rs116748409;rs17886998	0;1;15	0.000200;0.000399;0.002097		FALSE	chr3	3093557
cg17480615	cg17480615	61653581	AATATTTACCATCAAATCTTAATCAACTAATCTCCAAACCACAAAAAACC			II			CGCTTTTTTCAAATATTTACCATCAGGTCTTAATCAACTGATCTCCAAGCCACAGGAAGC[CG]GTGGCCTCCCATAATACTCTTGTCTTATAGTGCTGAAGAAGAAGAGACCCTTTCTGGAAA	37	3	3137289	CGGCTTCCTGTGGCTTGGAGATCAGTTGATTAAGACCTGATGGTAAATAT	R	IL5RA;IL5RA;IL5RA;IL5RA;IL5RA;IL5RA;IL5RA	NM_175726;NM_000564;NM_001243099;NM_175725;NM_175728;NM_175727;NM_175724	Body;Body;Body;Body;Body;Body;Body										IL5RA	ENST00000353055.3	5'UTR	IL5RA	ENST00000353055.3	5'UTR	chr3:3137285-3137555	3							3	3112289	rs540568179;rs571417898;rs186416858	13;2;1	0.000200;0.000399;0.000599		FALSE	chr3	3095604
cg18509272	cg18509272	15788970	AAAACATAAAATTCAACAAAAACCCAACTACTAACCAATAATAAATAATC			II			CTTTACCTGGTGGGGCATGAAGTTCAGCAGAAGCCCAGCTGCTGGCCAGTAGTGAGTGGT[CG]TTCTGCAGGATGGTCCGCACACTTGCTGAAAAGCCTTTGTGGAGGATGGTTACACATTTG	37	3	3143430	CGACCACTCACTACTGGCCAGCAGCTGGGCTTCTGCTGAACTTCATGCCC	R	IL5RA;IL5RA;IL5RA;IL5RA;IL5RA;IL5RA;IL5RA	NM_175726;NM_000564;NM_001243099;NM_175725;NM_175728;NM_175727;NM_175724	Body;Body;Body;Body;Body;Body;Body										SNORA43;IL5RA	ENST00000517240.1;ENST00000353055.3	TSS1500;5'UTR	SNORA43;IL5RA	ENST00000517240.1;ENST00000353055.3	TSS1500;5'UTR	chr3:3143345-3143670	3							3	3118430	rs145682391;rs376063854	28;2	0.000220;0.000399		FALSE	chr3	3101745
cg08338523	cg08338523	8709298	AAAAACCCAACTACTAACCAATAATAAATAATCRTTCTACAAAATAATCC			II			TGAAGTTCAGCAGAAGCCCAGCTGCTGGCCAGTAGTGAGTGGTCGTTCTGCAGGATGGTC[CG]CACACTTGCTGAAAAGCCTTTGTGGAGGATGGTTACACATTTGCTTTCAGTGATTCTGGT	37	3	3143447	CGGACCATCCTGCAGAACGACCACTCACTACTGGCCAGCAGCTGGGCTTC	R	IL5RA;IL5RA;IL5RA;IL5RA;IL5RA;IL5RA;IL5RA	NM_175726;NM_000564;NM_001243099;NM_175725;NM_175728;NM_175727;NM_175724	Body;Body;Body;Body;Body;Body;Body										SNORA43;IL5RA	ENST00000517240.1;ENST00000353055.3	TSS1500;5'UTR	SNORA43;IL5RA	ENST00000517240.1;ENST00000353055.3	TSS1500;5'UTR	chr3:3143345-3143670	3							3	3118447	rs145682391;rs376063854	45;19	0.000220;0.000399		FALSE	chr3	3101762
cg13065816	cg13065816	85802100	AATATCTCTCTAAAAATACCTATAAACTAACRCCRAATATATTATTCAAC			II			ACATTCTTCCTTAAGGGAAAGAATCATCCAAAAGTTAAAATATTCTGTGATGCTGTTTAA[CG]CTGAACAATACACCCGGCGCTAGCTCACAGGCATTCTTAGAGAGACACTATTCTACTGGT	37	3	3144175	CGCTGAACAATACACCCGGCGCTAGCTCACAGGCATTCTTAGAGAGACAC	F	IL5RA;IL5RA;IL5RA;IL5RA;IL5RA;IL5RA;IL5RA	NM_175726;NM_000564;NM_001243099;NM_175725;NM_175728;NM_175727;NM_175724	Body;Body;Body;Body;Body;Body;Body										SNORA43;IL5RA	ENST00000517240.1;ENST00000353055.3	TSS1500;5'UTR	SNORA43;IL5RA	ENST00000517240.1;ENST00000353055.3	TSS1500;5'UTR			chr3:3143302-3144189	6					3	3119175	rs76448231;rs138641541;rs556391992	16;19;33	0.004792;0.000399;0.000200		FALSE	chr3	3102490
cg25304575	cg25304575	71676240	AAAACAACACAATATTCAACTAAACATAAACAACACTTTTAAAACTTTTC			II			CAAAGAATAAAGAAACAACACAATGTTCAACTGGACATAGGCAGCACTTTTAAAACTTTT[CG]AATATTTATTGCCCTGCAGATGCTGTCCTGGACCTGCCAGCACCACAGACACAGTTGCTC	37	3	3144574	CGAAAAGTTTTAAAAGTGCTGCCTATGTCCAGTTGAACATTGTGTTGTTT	R	IL5RA;IL5RA;IL5RA;IL5RA;IL5RA;IL5RA;IL5RA	NM_175726;NM_000564;NM_001243099;NM_175725;NM_175728;NM_175727;NM_175724	Body;Body;Body;Body;Body;Body;Body										SNORA43;IL5RA	ENST00000517240.1;ENST00000353055.3	TSS200;5'UTR	SNORA43;IL5RA	ENST00000517240.1;ENST00000353055.3	TSS200;5'UTR									3	3119574	rs561147662;rs181066119	46;41	0.000200;0.000200		FALSE	chr3	3102889
cg26936867	cg26936867	19769145	ACTTTTTACRCATAACAAATATACCATAAATATCTATTAAATAACCAAAC			II			AATCATCTTGTTGCTATTTTTAAGAAAAACTGATAGCTGCTTTCTAACATAAAATGCAGT[CG]TTTGGCCATTTAACAGACATTTATGGCATATTTGTTATGCGCAAAAAGTACAAACATGAC	37	3	3146757	CTTTTTGCGCATAACAAATATGCCATAAATGTCTGTTAAATGGCCAAACG	F	IL5RA;IL5RA;IL5RA;IL5RA;IL5RA;IL5RA;IL5RA	NM_001243099;NM_175727;NM_175726;NM_175725;NM_175724;NM_175728;NM_000564	5'UTR;5'UTR;5'UTR;5'UTR;5'UTR;5'UTR;5'UTR										IL5RA;IL5RA;IL5RA;IL5RA;IL5RA;IL5RA	ENST00000418488.2;ENST00000256452.3;ENST00000456302.1;ENST00000383846.1;ENST00000446632.2;ENST00000353055.3	TSS200;5'UTR;5'UTR;5'UTR;5'UTR;5'UTR	IL5RA;IL5RA;IL5RA;IL5RA;IL5RA;IL5RA;IL5RA;IL5RA	ENST00000445864.2;ENST00000256452.3;ENST00000456302.1;ENST00000383846.1;ENST00000427088.1;ENST00000446632.2;ENST00000445701.1;ENST00000353055.3	TSS200;5'UTR;5'UTR;5'UTR;5'UTR;5'UTR;5'UTR;5'UTR									3	3121757	rs143238062;rs539540213;rs553075313	33;41;42	0.000599;0.000200;0.000200		FALSE	chr3	3105072
cg13158989	cg13158989	64709296	AATACAATCRTTTAACCATTTAACAAACATTTATAACATATTTATTATAC			II			TTCTAACATAAAATGCAGTCGTTTGGCCATTTAACAGACATTTATGGCATATTTGTTATG[CG]CAAAAAGTACAAACATGACCAAATGTTGGACTTTGCCCTTCCAATGTAGATTCATAGTTT	37	3	3146798	CGCATAACAAATATGCCATAAATGTCTGTTAAATGGCCAAACGACTGCAT	R	IL5RA;IL5RA;IL5RA;IL5RA;IL5RA;IL5RA;IL5RA	NM_001243099;NM_175727;NM_175726;NM_175725;NM_175724;NM_175728;NM_000564	5'UTR;5'UTR;5'UTR;5'UTR;5'UTR;5'UTR;5'UTR										IL5RA;IL5RA;IL5RA;IL5RA;IL5RA;IL5RA	ENST00000418488.2;ENST00000256452.3;ENST00000456302.1;ENST00000383846.1;ENST00000446632.2;ENST00000353055.3	TSS200;5'UTR;5'UTR;5'UTR;5'UTR;5'UTR	IL5RA;IL5RA;IL5RA;IL5RA;IL5RA;IL5RA;IL5RA;IL5RA	ENST00000445864.2;ENST00000256452.3;ENST00000456302.1;ENST00000383846.1;ENST00000427088.1;ENST00000446632.2;ENST00000445701.1;ENST00000353055.3	TSS200;5'UTR;5'UTR;5'UTR;5'UTR;5'UTR;5'UTR;5'UTR									3	3121798	rs143238062;rs539540213;rs553075313	10;2;1	0.000599;0.000200;0.000200		FALSE	chr3	3105113
cg02829152	cg02829152	97706238	TTTACACATACCTTAAATTCCACCAAACATATCTCTTCCCTATTATATAC			II			GGGTACAATAGGAGCAGAGACTTCTGATTTGCCATCTAAAGGGTGAACTAGAGTCCTTGA[CG]CACACAACAGGGAAGAGACATGCCTGGTGGAACCCAAGGTATGTGCAAAGCTGGAAGAGA	37	3	3146991	CGCACACAACAGGGAAGAGACATGCCTGGTGGAACCCAAGGTATGTGCAA	F	IL5RA;IL5RA;IL5RA;IL5RA;IL5RA;IL5RA;IL5RA	NM_001243099;NM_175727;NM_175726;NM_175725;NM_175724;NM_175728;NM_000564	5'UTR;5'UTR;5'UTR;5'UTR;5'UTR;5'UTR;5'UTR										IL5RA;IL5RA;IL5RA;IL5RA;IL5RA;IL5RA	ENST00000256452.3;ENST00000456302.1;ENST00000383846.1;ENST00000446632.2;ENST00000418488.2;ENST00000353055.3	5'UTR;5'UTR;5'UTR;5'UTR;TSS1500;5'UTR	IL5RA;IL5RA;IL5RA;IL5RA;IL5RA;IL5RA;IL5RA;IL5RA	ENST00000256452.3;ENST00000456302.1;ENST00000383846.1;ENST00000427088.1;ENST00000446632.2;ENST00000445864.2;ENST00000445701.1;ENST00000353055.3	5'UTR;5'UTR;5'UTR;5'UTR;5'UTR;TSS1500;5'UTR;5'UTR					chr3:3146941-3147306	4			3	3121991	rs560182544;rs529333543	28;43	0.000200;0.000399		FALSE	chr3	3105306
cg07777584	cg07777584	33701876	CTTTATTTTCCCCAAATCTATCACTATATTTTTCAATTCTTTTATAATCC			II			AGTGTTTTTTTTGTTTGTTTGTTGATTTGTTTTGTTCCCCCCCCCACCCCGCAAAGGGAG[CG]GATCACAAAAGAATTGAAAAACACAGTGATAGACCTGGGGAAAATAAAGACAGTATTTCT	37	3	3147333	TTTATTTTCCCCAGGTCTATCACTGTGTTTTTCAATTCTTTTGTGATCCG	F	IL5RA;IL5RA;IL5RA;IL5RA;IL5RA;IL5RA;IL5RA	NM_001243099;NM_175727;NM_175726;NM_175725;NM_175724;NM_175728;NM_000564	5'UTR;5'UTR;5'UTR;5'UTR;5'UTR;5'UTR;5'UTR										IL5RA;IL5RA;IL5RA;IL5RA;IL5RA;IL5RA	ENST00000256452.3;ENST00000456302.1;ENST00000383846.1;ENST00000446632.2;ENST00000418488.2;ENST00000353055.3	5'UTR;5'UTR;5'UTR;5'UTR;TSS1500;5'UTR	IL5RA;IL5RA;IL5RA;IL5RA;IL5RA;IL5RA;IL5RA;IL5RA	ENST00000256452.3;ENST00000456302.1;ENST00000383846.1;ENST00000427088.1;ENST00000446632.2;ENST00000445864.2;ENST00000445701.1;ENST00000353055.3	5'UTR;5'UTR;5'UTR;5'UTR;5'UTR;TSS1500;5'UTR;5'UTR									3	3122333					FALSE	chr3	3105648
cg14749590	cg14749590	47673120	ATACCAAACACATATAACTATTATACATAATAAAAATCCCTTCCATAAAC			II			CCAGAGATTTGGTACCAGACACATGTGGCTGTTATACATGATGGAAATCCCTTCCATGGA[CG]TTATTCCTACCCATGAAGGAAAGGAGTCTGAAAGCTGAAATAATCTGCCAAAGATCAAAC	37	3	3147746	CGTCCATGGAAGGGATTTCCATCATGTATAACAGCCACATGTGTCTGGTA	R	IL5RA;IL5RA;IL5RA;IL5RA;IL5RA;IL5RA	NM_175727;NM_000564;NM_175725;NM_175726;NM_175728;NM_175724	5'UTR;5'UTR;5'UTR;5'UTR;5'UTR;5'UTR										IL5RA;IL5RA;IL5RA;IL5RA;IL5RA;IL5RA	ENST00000256452.3;ENST00000456302.1;ENST00000383846.1;ENST00000446632.2;ENST00000418488.2;ENST00000353055.3	5'UTR;5'UTR;5'UTR;5'UTR;TSS1500;5'UTR	IL5RA;IL5RA;IL5RA;IL5RA;IL5RA;IL5RA;IL5RA;IL5RA	ENST00000256452.3;ENST00000456302.1;ENST00000383846.1;ENST00000427088.1;ENST00000446632.2;ENST00000445864.2;ENST00000445701.1;ENST00000353055.3	5'UTR;5'UTR;5'UTR;5'UTR;5'UTR;TSS1500;5'UTR;5'UTR								TRUE	3	3122746	rs17879285;rs17879465	46;1	0.002696;0.006190		FALSE	chr3	3106061
cg25308597	cg25308597	33771910	AAAATAAAAAACCRCCTCTAAATTAAAAAATACACCCAAAAATAAAATTC			II			TCCCACTTACTGAGAAATGCGGTGGCCATGCGATGAGAAGCAGCGGCAGGGCATTGAGAA[CG]AACCTTATCTCTGGGTGCACTTTTTAACTTAGAGGCGGTTCTTCACTCTTTCATCATCAC	37	3	3151679	CGAACCTTATCTCTGGGTGCACTTTTTAACTTAGAGGCGGTTCTTCACTC	F	IL5RA;IL5RA;IL5RA;IL5RA;IL5RA;IL5RA;IL5RA;IL5RA;IL5RA;IL5RA;IL5RA;IL5RA;IL5RA;IL5RA	NM_001243099;NM_175727;NM_175726;NM_175725;NM_175724;NM_175728;NM_000564;NM_001243099;NM_175727;NM_175726;NM_175725;NM_175724;NM_175728;NM_000564	5'UTR;5'UTR;5'UTR;5'UTR;5'UTR;5'UTR;5'UTR;1stExon;1stExon;1stExon;1stExon;1stExon;1stExon;1stExon						TRUE				IL5RA;IL5RA;IL5RA;IL5RA;IL5RA;IL5RA;IL5RA;IL5RA;IL5RA	ENST00000383846.1;ENST00000446632.2;ENST00000466722.1;ENST00000466722.1;ENST00000383846.1;ENST00000446632.2;ENST00000256452.3;ENST00000456302.1;ENST00000353055.3	5'UTR;5'UTR;3'UTR;1stExon;1stExon;1stExon;TSS200;TSS200;5'UTR	IL5RA;IL5RA;IL5RA;IL5RA;IL5RA;IL5RA;IL5RA;IL5RA;IL5RA;IL5RA;IL5RA	ENST00000383846.1;ENST00000427088.1;ENST00000446632.2;ENST00000466722.1;ENST00000466722.1;ENST00000383846.1;ENST00000446632.2;ENST00000256452.3;ENST00000456302.1;ENST00000445701.1;ENST00000353055.3	5'UTR;5'UTR;5'UTR;3'UTR;1stExon;1stExon;1stExon;TSS200;TSS200;5'UTR;5'UTR					chr3:3151096-3153003	4			3	3126679	rs551005688;rs116698979;rs17879322;rs17885517	0;1;8;38	0.000200;0.007388;0.010204;0.001398		FALSE	chr3	3109994
cg26228864	cg26228864	79624105	ACCATCCCATCATAAAAAAAACTACCTAAAAATTTTTAACCATTACAACC			II			GAACCTTATCTCTGGGTGCACTTTTTAACTTAGAGGCGGTTCTTCACTCTTTCATCATCA[CG]GCTGTAATGGTTAAAAACTCTCAGGCAGCTTCCTTCATGATGGGATGGCAACACGTTTTC	37	3	3151740	CGGCTGTAATGGTTAAAAACTCTCAGGCAGCTTCCTTCATGATGGGATGG	F	IL5RA;IL5RA;IL5RA;IL5RA;IL5RA;IL5RA;IL5RA;IL5RA;IL5RA;IL5RA;IL5RA;IL5RA;IL5RA;IL5RA	NM_001243099;NM_175727;NM_175726;NM_175725;NM_175724;NM_175728;NM_000564;NM_001243099;NM_175727;NM_175726;NM_175725;NM_175724;NM_175728;NM_000564	5'UTR;5'UTR;5'UTR;5'UTR;5'UTR;5'UTR;5'UTR;1stExon;1stExon;1stExon;1stExon;1stExon;1stExon;1stExon						TRUE				IL5RA;IL5RA;IL5RA;IL5RA;IL5RA;IL5RA;IL5RA;IL5RA;IL5RA	ENST00000383846.1;ENST00000446632.2;ENST00000466722.1;ENST00000466722.1;ENST00000383846.1;ENST00000446632.2;ENST00000256452.3;ENST00000456302.1;ENST00000353055.3	5'UTR;5'UTR;3'UTR;1stExon;1stExon;1stExon;TSS200;TSS200;5'UTR	IL5RA;IL5RA;IL5RA;IL5RA;IL5RA;IL5RA;IL5RA;IL5RA;IL5RA;IL5RA;IL5RA;IL5RA	ENST00000383846.1;ENST00000427088.1;ENST00000446632.2;ENST00000466722.1;ENST00000466722.1;ENST00000383846.1;ENST00000446632.2;ENST00000256452.3;ENST00000456302.1;ENST00000427088.1;ENST00000445701.1;ENST00000353055.3	5'UTR;5'UTR;5'UTR;3'UTR;1stExon;1stExon;1stExon;TSS200;TSS200;1stExon;5'UTR;5'UTR					chr3:3151096-3153003	4			3	3126740	rs185826198;rs2290608	1;19	0.000200;0.091154		FALSE	chr3	3110055
cg25381017	cg25381017	20708960	TAATAATTAAAAACTCTCAAACAACTTCCTTCATAATAAAATAACAACAC			II			CATCACGGCTGTAATGGTTAAAAACTCTCAGGCAGCTTCCTTCATGATGGGATGGCAACA[CG]TTTTCTCTAAGCAAATATGGAGGAGGATTTGTACAGAGCAACTGTGCAGGAGCTGAACTG	37	3	3151795	CGTGTTGCCATCCCATCATGAAGGAAGCTGCCTGAGAGTTTTTAACCATT	R	IL5RA;IL5RA;IL5RA;IL5RA;IL5RA;IL5RA;IL5RA;IL5RA;IL5RA;IL5RA;IL5RA;IL5RA	NM_175727;NM_000564;NM_175724;NM_175726;NM_175725;NM_000564;NM_175728;NM_175727;NM_175725;NM_175726;NM_175728;NM_175724	5'UTR;5'UTR;1stExon;5'UTR;1stExon;1stExon;1stExon;1stExon;5'UTR;1stExon;5'UTR;5'UTR						TRUE				IL5RA;IL5RA;IL5RA;IL5RA;IL5RA;IL5RA;IL5RA;IL5RA;IL5RA	ENST00000383846.1;ENST00000446632.2;ENST00000466722.1;ENST00000466722.1;ENST00000383846.1;ENST00000446632.2;ENST00000256452.3;ENST00000456302.1;ENST00000353055.3	5'UTR;5'UTR;3'UTR;1stExon;1stExon;1stExon;TSS200;TSS200;5'UTR	IL5RA;IL5RA;IL5RA;IL5RA;IL5RA;IL5RA;IL5RA;IL5RA;IL5RA;IL5RA;IL5RA;IL5RA	ENST00000383846.1;ENST00000427088.1;ENST00000446632.2;ENST00000466722.1;ENST00000466722.1;ENST00000383846.1;ENST00000446632.2;ENST00000256452.3;ENST00000456302.1;ENST00000427088.1;ENST00000445701.1;ENST00000353055.3	5'UTR;5'UTR;5'UTR;3'UTR;1stExon;1stExon;1stExon;TSS200;TSS200;1stExon;5'UTR;5'UTR					chr3:3151096-3153003	4		TRUE	3	3126795	rs2290608	38	0.091154		FALSE	chr3	3110110
cg08404225	cg08404225	23697284	TAAACTAAAACTCCCAACAACCAAACTACTATCAAACRAAAAAATCTCTC			II			TGTGCAGGAGCTGAACTGGAACTCCCAACAACCAAACTGCTGTCAAACGAAAGAATCTCT[CG]TCCAGATAGCCATTATCTGATAACTGTCTTGTCTGCATTTTCACTCTCTTTCAGAGTTGG	37	3	3151899	GAACTGGAACTCCCAACAACCAAACTGCTGTCAAACGAAAGAATCTCTCG	R	IL5RA;IL5RA;IL5RA;IL5RA;IL5RA;IL5RA;IL5RA;IL5RA;IL5RA;IL5RA;IL5RA;IL5RA	NM_175727;NM_000564;NM_175724;NM_175726;NM_175725;NM_000564;NM_175728;NM_175727;NM_175725;NM_175726;NM_175728;NM_175724	5'UTR;5'UTR;1stExon;5'UTR;1stExon;1stExon;1stExon;1stExon;5'UTR;1stExon;5'UTR;5'UTR						TRUE				IL5RA;IL5RA;IL5RA;IL5RA;IL5RA;IL5RA;IL5RA;IL5RA;IL5RA	ENST00000383846.1;ENST00000446632.2;ENST00000466722.1;ENST00000466722.1;ENST00000383846.1;ENST00000446632.2;ENST00000256452.3;ENST00000456302.1;ENST00000353055.3	5'UTR;5'UTR;3'UTR;1stExon;1stExon;1stExon;TSS1500;TSS1500;5'UTR	IL5RA;IL5RA;IL5RA;IL5RA;IL5RA;IL5RA;IL5RA;IL5RA;IL5RA;IL5RA;IL5RA;IL5RA	ENST00000383846.1;ENST00000427088.1;ENST00000446632.2;ENST00000466722.1;ENST00000466722.1;ENST00000383846.1;ENST00000446632.2;ENST00000427088.1;ENST00000256452.3;ENST00000456302.1;ENST00000445701.1;ENST00000353055.3	5'UTR;5'UTR;5'UTR;3'UTR;1stExon;1stExon;1stExon;1stExon;TSS1500;TSS1500;5'UTR;5'UTR			chr3:3151875-3152403	6	chr3:3151096-3153003	4	TRUE	TRUE	3	3126899					FALSE	chr3	3110214
cg23032421	cg23032421	78786916	CAATAACTACTATAACCAAACAAAACACATAAACAAAACAAAAATACAAC			II			TGGGAATTAACTTTTACTCATGGTGACAAGGTAAACAAGTTTTCCGTGGGTACTCTAAAG[CG]TTGCATTTCTGTTTTGTTTATGTGCCTTGTTTGGCTACAGTAGTTACTGTGCCTCTGTCT	37	3	3152038	AGTAACTACTGTAGCCAAACAAGGCACATAAACAAAACAGAAATGCAACG	F	IL5RA;IL5RA;IL5RA;IL5RA;IL5RA;IL5RA;IL5RA;IL5RA;IL5RA;IL5RA;IL5RA;IL5RA	NM_175727;NM_000564;NM_175724;NM_175726;NM_175725;NM_000564;NM_175728;NM_175727;NM_175725;NM_175726;NM_175728;NM_175724	5'UTR;5'UTR;1stExon;5'UTR;1stExon;1stExon;1stExon;1stExon;5'UTR;1stExon;5'UTR;5'UTR						TRUE				IL5RA;IL5RA;IL5RA;IL5RA;IL5RA;IL5RA;IL5RA;IL5RA	ENST00000446632.2;ENST00000466722.1;ENST00000466722.1;ENST00000446632.2;ENST00000256452.3;ENST00000456302.1;ENST00000383846.1;ENST00000353055.3	5'UTR;3'UTR;1stExon;1stExon;TSS1500;TSS1500;TSS200;5'UTR	IL5RA;IL5RA;IL5RA;IL5RA;IL5RA;IL5RA;IL5RA;IL5RA;IL5RA;IL5RA;IL5RA	ENST00000427088.1;ENST00000446632.2;ENST00000466722.1;ENST00000466722.1;ENST00000446632.2;ENST00000427088.1;ENST00000256452.3;ENST00000456302.1;ENST00000383846.1;ENST00000445701.1;ENST00000353055.3	5'UTR;5'UTR;3'UTR;1stExon;1stExon;1stExon;TSS1500;TSS1500;TSS200;5'UTR;5'UTR	chr3:3151960-3152250	3						TRUE	3	3127038	rs573617623	6	0.000799		FALSE	chr3	3110353
cg23582054	cg23582054	63723866	CTCTCCCCACTCACTAAACAATAACAACAATTCTCTACCCTTAAAAAACC			II			TGAGGAGTACCCTCTCCCCACTCACTAGGCAATAGCAGCAATTCTCTGCCCTTAGAGAAC[CG]CCTTAGCTCTTCTCTGCTTTGTGAGCAGGTCTGGTACCCTCAAGTAAATATGTGTGGGGG	37	3	3152201	TCTCCCCACTCACTAGGCAATAGCAGCAATTCTCTGCCCTTAGAGAACCG	R	IL5RA;IL5RA;IL5RA;IL5RA;IL5RA;IL5RA;IL5RA	NM_001243099;NM_175727;NM_175726;NM_175725;NM_175724;NM_175728;NM_000564	TSS200;TSS200;TSS200;TSS200;TSS200;TSS200;TSS200										IL5RA;IL5RA;IL5RA;IL5RA;IL5RA	ENST00000256452.3;ENST00000456302.1;ENST00000383846.1;ENST00000466722.1;ENST00000446632.2	TSS1500;TSS1500;TSS200;TSS200;TSS200	IL5RA;IL5RA;IL5RA;IL5RA;IL5RA;IL5RA;IL5RA	ENST00000256452.3;ENST00000456302.1;ENST00000383846.1;ENST00000466722.1;ENST00000427088.1;ENST00000446632.2;ENST00000445701.1	TSS1500;TSS1500;TSS200;TSS200;TSS200;TSS200;5'UTR	chr3:3151960-3152250	3							3	3127201	rs113254204;rs555478666;rs17880966;rs544395621	28;17;12;9	0.003994;0.000599;0.002296;0.000200		FALSE	chr3	3110516
cg01310029	cg01310029	29660539	TAACAATAACAATATTAATCTATAAATACACCCAAAACCACCTTCCTCAC			II			TACACAAATTGTAACAATGGCAGTGTTGGTCTGTGGGTGCACCCAAGACCACCTTCCTCA[CG]TCACATCCATTTTACCACCCAGCTGTCTTCAGAATGCTTCAATTTCAGCAAACCTCCTTG	37	3	3152374	CGTGAGGAAGGTGGTCTTGGGTGCACCCACAGACCAACACTGCCATTGTT	R	IL5RA;IL5RA;IL5RA;IL5RA;IL5RA;IL5RA	NM_175728;NM_175725;NM_175726;NM_000564;NM_175724;NM_175727	TSS1500;TSS1500;TSS1500;TSS1500;TSS1500;TSS1500										IL5RA;IL5RA;IL5RA;IL5RA;IL5RA	ENST00000256452.3;ENST00000456302.1;ENST00000383846.1;ENST00000466722.1;ENST00000446632.2	TSS1500;TSS1500;TSS1500;TSS1500;TSS1500	IL5RA;IL5RA;IL5RA;IL5RA;IL5RA;IL5RA;IL5RA	ENST00000256452.3;ENST00000456302.1;ENST00000383846.1;ENST00000466722.1;ENST00000427088.1;ENST00000446632.2;ENST00000445701.1	TSS1500;TSS1500;TSS1500;TSS1500;TSS1500;TSS1500;5'UTR			chr3:3151875-3152403	6	chr3:3151096-3153003	4		TRUE	3	3127374	rs548420593;rs17886046	22;1	0.000200;0.000100		FALSE	chr3	3110689
cg10159529	cg10159529	56754930	TACTCTCTACCRTAAATCATACAATAAACACTACTCTTATCTATTCACAC			II			TCCTTCTGGGGAATTTCGAGGTGGCTAGCTAGCAAAGCTGGCTTTAAAAAAGTAGCTTAG[CG]TGTGAATAGATAAGAGTAGTGCTTATTGTATGACCCACGGCAGAGAGTAGTAAGTAGTTG	37	3	3152530	ACTCTCTGCCGTGGGTCATACAATAAGCACTACTCTTATCTATTCACACG	F	IL5RA;IL5RA;IL5RA;IL5RA;IL5RA;IL5RA	NM_175728;NM_175725;NM_175726;NM_000564;NM_175724;NM_175727	TSS1500;TSS1500;TSS1500;TSS1500;TSS1500;TSS1500										IL5RA;IL5RA;IL5RA;IL5RA;IL5RA	ENST00000256452.3;ENST00000456302.1;ENST00000383846.1;ENST00000466722.1;ENST00000446632.2	TSS1500;TSS1500;TSS1500;TSS1500;TSS1500	IL5RA;IL5RA;IL5RA;IL5RA;IL5RA;IL5RA;IL5RA	ENST00000256452.3;ENST00000456302.1;ENST00000383846.1;ENST00000466722.1;ENST00000427088.1;ENST00000446632.2;ENST00000445701.1	TSS1500;TSS1500;TSS1500;TSS1500;TSS1500;TSS1500;5'UTR			chr3:3152510-3152996	4	chr3:3151096-3153003	4	TRUE	TRUE	3	3127530	rs555991101;rs112078078;rs334787	1;12;39	0.000200;0.003594;0.062101		FALSE	chr3	3110845
cg21594961	cg21594961	63652920	AACAAATAAATAAATCTCTCTCTATTCCTTATTTTACTTCCCCTTTCCCC			II			ACCGGAGCAATTGTTATCAGGTTGAAAATTGTTGTCAGACCTGAAAAATGTGATTTTCCT[CG]GGGAAAGGGGAAGTAAAACAAGGAACAGAGAGAGATCCATTTATTTGCTAAGAGGCACCC	37	3	3152916	CGGGGAAAGGGGAAGTAAAACAAGGAACAGAGAGAGATCCATTTATTTGC	F	IL5RA;IL5RA;IL5RA;IL5RA;IL5RA;IL5RA	NM_175728;NM_175725;NM_175726;NM_000564;NM_175724;NM_175727	TSS1500;TSS1500;TSS1500;TSS1500;TSS1500;TSS1500										IL5RA;IL5RA;IL5RA;IL5RA;IL5RA	ENST00000256452.3;ENST00000456302.1;ENST00000383846.1;ENST00000466722.1;ENST00000446632.2	TSS1500;TSS1500;TSS1500;TSS1500;TSS1500	IL5RA;IL5RA;IL5RA;IL5RA;IL5RA;IL5RA;IL5RA	ENST00000256452.3;ENST00000456302.1;ENST00000383846.1;ENST00000466722.1;ENST00000427088.1;ENST00000446632.2;ENST00000445701.1	TSS1500;TSS1500;TSS1500;TSS1500;TSS1500;TSS1500;5'UTR	chr3:3152645-3153030	3						TRUE	3	3127916	rs17878498;rs17878687	14;27	0.065096;0.000100		FALSE	chr3	3111231
cg21498676	cg21498676	78773498	AAAACRATAACCTAACTTCTTTAATCCTTATACTCTACCRTATAAAAAAC			II			TGCCATGTGAAAATACAGCATTTGGAGATGTGGCAACTTTGTGCTGGCCATGAAGGAATG[CG]TCCCCCACACGGCAGAGTACAAGGACCAAAGAAGCCAGGCCATCGCCCCAGGCCGGCCTC	37	17	3621708	GGGCGATGGCCTGGCTTCTTTGGTCCTTGTACTCTGCCGTGTGGGGGACG	F	ITGAE	NM_002208	Body													ITGAE;ITGAE;ITGAE;ITGAE;ITGAE	ENST00000571937.1;ENST00000572179.1;ENST00000572433.1;ENST00000570415.1;ENST00000570360.1	TSS200;3'UTR;3'UTR;3'UTR;3'UTR	chr17:3621445-3621870	3							17	3568457	rs540544892	45	0.000799		FALSE	chr17	3718413
cg02225720	cg02225720	39637256	ATTACCTTATTTCATAAAAAACTAACTCACTCAAAAATCACAAAAACAAC			II			TAGGCCTCTTAATTGCCTTATTTCATAAGAAGCTGACTCACTCAAAGGTCACAAAGGCAG[CG]ATGGCAGAGCCAAGATCAGAAGTGTTAAGGCTGAAAACAGGAAGAGGGCAACAGAATGTC	37	17	3623472	CGCTGCCTTTGTGACCTTTGAGTGAGTCAGCTTCTTATGAAATAAGGCAA	R	ITGAE	NM_002208	Body	chr17:3626924-3627839	N_Shelf								CTD-3195I5.3	ENST00000571741.1	TSS1500	CTD-3195I5.3;ITGAE;ITGAE;ITGAE;ITGAE	ENST00000571741.1;ENST00000572179.1;ENST00000572433.1;ENST00000570415.1;ENST00000570360.1	TSS1500;3'UTR;3'UTR;3'UTR;3'UTR	chr17:3623340-3623870	3						TRUE	17	3570221					FALSE	chr17	3720177
cg20161218	cg20161218	66687143	CACCACCTTTCCCTTTAAAAATATTCCTAAACTTAATTAATAACCCTAAC			II			TGAACAGCCTTCACCACCTTTCCCTTTAAAGGTATTCCTGGGCTTAGTTAATGGCCCTAA[CG]TACACAACACTACATAAAGTTACCCAAACAAGACATCTGCAGTTATTCTTCAACTTCCTT	37	17	3623819	ACCACCTTTCCCTTTAAAGGTATTCCTGGGCTTAGTTAATGGCCCTAACG	R	ITGAE	NM_002208	Body	chr17:3626924-3627839	N_Shelf								CTD-3195I5.3	ENST00000571741.1	TSS1500	CTD-3195I5.3;ITGAE;ITGAE;ITGAE;ITGAE;ITGAE	ENST00000571741.1;ENST00000572433.1;ENST00000572179.1;ENST00000572433.1;ENST00000570415.1;ENST00000570360.1	TSS1500;1stExon;3'UTR;3'UTR;3'UTR;3'UTR	chr17:3623340-3623870	3							17	3570568	rs557754693;rs2915562;rs543473370	23;15;1	0.000200;0.081669;0.000998		FALSE	chr17	3720524
cg13868654	cg13868654	6699329	TATCCAAAATAAATCTTTTAATACAAAAAACCAACCCTCTATCCCAACCC			II			TCCCTCGAGTTCCTTGTACTGTAACTGGAGTATATCTCCCTCCTGAGGGTAGCTAAGGAA[CG]GGTTGGGACAGAGGGTTGGTTTTTTGCACCAAAAGATCTATTTTGGACATGGACATGTTA	37	17	3626437	CGGGTTGGGACAGAGGGTTGGTTTTTTGCACCAAAAGATCTATTTTGGAC	F	ITGAE;GSG2	NM_002208;NM_031965	Body;TSS1500	chr17:3626924-3627839	N_Shore						17:3626121-3627947	Promoter_Associated	GSG2	ENST00000325418.4	TSS1500	GSG2;ITGAE;ITGAE;ITGAE	ENST00000325418.4;ENST00000572179.1;ENST00000570415.1;ENST00000570360.1	TSS1500;3'UTR;3'UTR;3'UTR	chr17:3626100-3626495	3						TRUE	17	3573186	rs565166022;rs138225604;rs544026097;rs220463;rs75053862;rs190917925	1;36;37;38;44;50	0.000200;0.002596;0.000599;0.084665;0.073682;0.000200		FALSE	chr17	3723142
cg19585196	cg19585196	31641144	TTCCRTACRAAAAATCTAAAATCTTTTTAACACTTCRAACACAAAACATC			II			ACACAATTCCTTTCCGTGCGGAAAGTCTGAAATCTTTTTAACACTTCGGACACAGAGCAT[CG]TAAGGTCCCAGAATAGAGGGTGTGAGCAATTTCAGCGCTCACCTCGGCCCAAGCGAAGCT	37	17	3626760	CGATGCTCTGTGTCCGAAGTGTTAAAAAGATTTCAGACTTTCCGCACGGA	R	ITGAE;GSG2	NM_002208;NM_031965	Body;TSS1500	chr17:3626924-3627839	N_Shore					17:3573436-3574555	17:3626121-3627947	Promoter_Associated	GSG2	ENST00000325418.4	TSS1500	GSG2;ITGAE;ITGAE;ITGAE	ENST00000325418.4;ENST00000572179.1;ENST00000570415.1;ENST00000570360.1	TSS1500;3'UTR;3'UTR;3'UTR	chr17:3626760-3627010	3					TRUE	TRUE	17	3573509	rs187461028;rs568657374	26;10	0.000399;0.000200		FALSE	chr17	3723465
cg01357671	cg01357671	32684279	ATCATAAAATCCCAAAATAAAAAATATAAACAATTTCAACACTCACCTCA	70784119	ATCGTAAAATCCCAAAATAAAAAATATAAACAATTTCAACGCTCACCTCG	I	A	Red	CGGACACAGAGCATCGTAAGGTCCCAGAATAGAGGGTGTGAGCAATTTCAGCGCTCACCT[CG]GCCCAAGCGAAGCTCCAGCGGGAGCAATTGAGACCCAGGGACGAAGCTAGGGAGGGCCTG	37	17	3626806	ATCGTAAGGTCCCAGAATAGAGGGTGTGAGCAATTTCAGCGCTCACCTCG	R	ITGAE;GSG2	NM_002208;NM_031965	Body;TSS1500	chr17:3626924-3627839	N_Shore					17:3573436-3574555	17:3626121-3627947	Promoter_Associated	GSG2	ENST00000325418.4	TSS1500	GSG2;ITGAE;ITGAE;ITGAE	ENST00000325418.4;ENST00000572179.1;ENST00000570415.1;ENST00000570360.1	TSS1500;3'UTR;3'UTR;3'UTR	chr17:3626760-3627010	3						TRUE	17	3573555	rs192920134;rs554289092;rs184752415	45;21;2	0.000399;0.000200;0.000200		FALSE	chr17	3723511
cg21199995	cg21199995	37769145	CATTTCAAACCTCCACAATATACACCTAAAATCAAAAACACACTTATACA	15657923	CGTTTCAAACCTCCACGATATACACCTAAAATCAAAAACGCGCTTATACG	I	T	Red	CAGGCCCTCCGCCCTCCCCTGGCCTCTCGGGACGGCCGCGCTTACCTGAACCGAACTGTA[CG]CACAAGCGCGCTCCTGACTCCAGGTGCACACCGTGGAGGCCTGAAACGAGAGCCATGACC	37	17	3626997	CGCACAAGCGCGCTCCTGACTCCAGGTGCACACCGTGGAGGCCTGAAACG	F	ITGAE;GSG2	NM_002208;NM_031965	Body;TSS200	chr17:3626924-3627839	Island					17:3573436-3574555	17:3626121-3627947	Promoter_Associated	GSG2;ITGAE	ENST00000325418.4;ENST00000263087.4	TSS1500;ExonBnd	GSG2;ITGAE;ITGAE;ITGAE;ITGAE;ITGAE;ITGAE	ENST00000325418.4;ENST00000263087.4;ENST00000572179.1;ENST00000570360.1;ENST00000572179.1;ENST00000570415.1;ENST00000570360.1	TSS1500;ExonBnd;1stExon;1stExon;3'UTR;3'UTR;3'UTR	chr17:3626760-3627010	3						TRUE	17	3573746	rs148886930;rs143497600;rs142469508	14;25;40	0.000259;0.000200;0.000200		FALSE	chr17	3723702
cg23979544	cg23979544	48654258	ATAACTCTCATTTCAAACCTCCACAATATACACCTAAAATCAAAAACACA	52617833	ATAACTCTCGTTTCAAACCTCCACGATATACACCTAAAATCAAAAACGCG	I	C	Grn	CCGCCCTCCCCTGGCCTCTCGGGACGGCCGCGCTTACCTGAACCGAACTGTACGCACAAG[CG]CGCTCCTGACTCCAGGTGCACACCGTGGAGGCCTGAAACGAGAGCCATGACCGCGACGCG	37	17	3627005	CGCGCTCCTGACTCCAGGTGCACACCGTGGAGGCCTGAAACGAGAGCCAT	F	ITGAE;GSG2	NM_002208;NM_031965	Body;TSS200	chr17:3626924-3627839	Island					17:3573436-3574555	17:3626121-3627947	Promoter_Associated	GSG2	ENST00000325418.4	TSS1500	GSG2;ITGAE;ITGAE;ITGAE;ITGAE;ITGAE	ENST00000325418.4;ENST00000572179.1;ENST00000570360.1;ENST00000572179.1;ENST00000570415.1;ENST00000570360.1	TSS1500;1stExon;1stExon;3'UTR;3'UTR;3'UTR	chr17:3626760-3627010	3						TRUE	17	3573754	rs148886930;rs143497600;rs142469508	6;17;32	0.000259;0.000200;0.000200		FALSE	chr17	3723710
cg09064848	cg09064848	82609853	ATCATAACTCTCRTTTCAAACCTCCACRATATACACCTAAAATCAAAAAC			II			GCCCTCCCCTGGCCTCTCGGGACGGCCGCGCTTACCTGAACCGAACTGTACGCACAAGCG[CG]CTCCTGACTCCAGGTGCACACCGTGGAGGCCTGAAACGAGAGCCATGACCGCGACGCGCT	37	17	3627007	TCATGGCTCTCGTTTCAGGCCTCCACGGTGTGCACCTGGAGTCAGGAGCG	F	ITGAE;GSG2	NM_002208;NM_031965	Body;TSS200	chr17:3626924-3627839	Island					17:3573436-3574555	17:3626121-3627947	Promoter_Associated	GSG2	ENST00000325418.4	TSS1500	GSG2;ITGAE;ITGAE;ITGAE;ITGAE;ITGAE	ENST00000325418.4;ENST00000572179.1;ENST00000570360.1;ENST00000572179.1;ENST00000570415.1;ENST00000570360.1	TSS1500;1stExon;1stExon;3'UTR;3'UTR;3'UTR	chr17:3626760-3627010	3						TRUE	17	3573756	rs148886930;rs143497600;rs142469508;rs548850660	4;15;30;51	0.000259;0.000200;0.000200;0.000200		FALSE	chr17	3723712
cg26250143	cg26250143	3753340	CAAAAAACTAACAACTTAATTTATTCAACACATCACAATCATAACTCTCA	5750304	CGAAAAACTAACGACTTAATTTATTCAACGCGTCGCGATCATAACTCTCG	I	T	Red	AACCGAACTGTACGCACAAGCGCGCTCCTGACTCCAGGTGCACACCGTGGAGGCCTGAAA[CG]AGAGCCATGACCGCGACGCGCTGAACAAACCAAGCCGCCAGTTTTCCGTCCCGTCCCGGC	37	17	3627045	CGAGAGCCATGACCGCGACGCGCTGAACAAACCAAGCCGCCAGTTTTCCG	F	ITGAE;GSG2	NM_002208;NM_031965	Body;TSS200	chr17:3626924-3627839	Island					17:3573436-3574555	17:3626121-3627947	Promoter_Associated	GSG2;ITGAE	ENST00000325418.4;ENST00000263087.4	TSS200;ExonBnd	ITGAE;ITGAE;GSG2;ITGAE;ITGAE;ITGAE;ITGAE	ENST00000572179.1;ENST00000570360.1;ENST00000325418.4;ENST00000263087.4;ENST00000572179.1;ENST00000570415.1;ENST00000570360.1	1stExon;1stExon;TSS200;ExonBnd;3'UTR;3'UTR;3'UTR	chr17:3627025-3627295	3						TRUE	17	3573794	rs548850660;rs568690587;rs111269600;rs577954646;rs551820103	13;28;36;47;51	0.000200;0.000200;0.004393;0.000998;0.000599		FALSE	chr17	3723750
cg14971744	cg14971744	84790586	CTCCTAACTCCAAATACACACCRTAAAAACCTAAAACRAAAACCATAACC			II			GCACAAGCGCGCTCCTGACTCCAGGTGCACACCGTGGAGGCCTGAAACGAGAGCCATGAC[CG]CGACGCGCTGAACAAACCAAGCCGCCAGTTTTCCGTCCCGTCCCGGCCCCGGCCCTGGCG	37	17	3627058	TCCTGACTCCAGGTGCACACCGTGGAGGCCTGAAACGAGAGCCATGACCG	R	ITGAE;GSG2	NM_002208;NM_031965	Body;TSS200	chr17:3626924-3627839	Island					17:3573436-3574555	17:3626121-3627947	Promoter_Associated	GSG2	ENST00000325418.4	TSS200	ITGAE;ITGAE;GSG2;ITGAE;ITGAE;ITGAE	ENST00000572179.1;ENST00000570360.1;ENST00000325418.4;ENST00000572179.1;ENST00000570415.1;ENST00000570360.1	1stExon;1stExon;TSS200;3'UTR;3'UTR;3'UTR	chr17:3627025-3627295	3						TRUE	17	3573807	rs148886930;rs143497600;rs142469508;rs548850660	49;38;23;2	0.000259;0.000200;0.000200;0.000200		FALSE	chr17	3723763
cg01704226	cg01704226	53619574	TCACACAAAAATCTCACAATATTTACATTTAAACCTCTTAACAAATACCA	87681287	TCGCACGAAAATCTCGCGATATTTACGTTTAAACCTCTTAACGAATACCG	I	A	Red	GGCGCGTCCGCGTCGCACGGAAGTCTCGCGATGTTTGCGTTTGAACCTCTTGGCGGGTGC[CG]GCCATGGCGGCTTCGCTCCCGGGACCTGGGAGCCGGCTTTTCCGCACATATGGGGCTGCG	37	17	3627225	TCGCACGGAAGTCTCGCGATGTTTGCGTTTGAACCTCTTGGCGGGTGCCG	R	ITGAE;GSG2;GSG2	NM_002208;NM_031965;NM_031965	Body;5'UTR;1stExon	chr17:3626924-3627839	Island	high-CpG:3573882-3574048				17:3573436-3574555	17:3626121-3627947	Promoter_Associated	GSG2;GSG2	ENST00000325418.4;ENST00000325418.4	5'UTR;1stExon	ITGAE;ITGAE;GSG2;GSG2;ITGAE	ENST00000572179.1;ENST00000570360.1;ENST00000325418.4;ENST00000325418.4;ENST00000570415.1	TSS200;TSS200;5'UTR;1stExon;3'UTR	chr17:3627025-3627295	3						TRUE	17	3573974	rs370893681;rs377095718;rs540000491;rs202176925	45;16;8;4	0.000200;0.003195;0.000399;0.000200		FALSE	chr17	3723930
cg18755191	cg18755191	34766554	ACAATATTTACATTTAAACCTCTTAACAAATACCAACCATAACAACTTCA	88634312	GCGATATTTACGTTTAAACCTCTTAACGAATACCGACCATAACGACTTCG	I	C	Grn	CACGGAAGTCTCGCGATGTTTGCGTTTGAACCTCTTGGCGGGTGCCGGCCATGGCGGCTT[CG]CTCCCGGGACCTGGGAGCCGGCTTTTCCGCACATATGGGGCTGCGGACGGCAGGAGACAG	37	17	3627240	GCGATGTTTGCGTTTGAACCTCTTGGCGGGTGCCGGCCATGGCGGCTTCG	R	ITGAE;GSG2	NM_002208;NM_031965	Body;1stExon	chr17:3626924-3627839	Island	high-CpG:3573882-3574048				17:3573436-3574555	17:3626121-3627947	Promoter_Associated	GSG2	ENST00000325418.4	1stExon	ITGAE;ITGAE;GSG2;ITGAE	ENST00000572179.1;ENST00000570360.1;ENST00000325418.4;ENST00000570415.1	TSS200;TSS200;1stExon;3'UTR	chr17:3627025-3627295	3						TRUE	17	3573989	rs377095718;rs540000491;rs202176925	31;23;19	0.003195;0.000399;0.000200		FALSE	chr17	3723945
cg14781919	cg14781919	61761223	AAAAATCAAAATCATCAAAATCATCAAAATCATCAAACTACAAAAAATCA	60685279	AAAAATCGAAATCGTCGAAATCGTCAAAATCGTCGAACTACGAAAAATCG	I	C	Grn	CCCGCCGCAGGACCGGAGGCGTTTCTTCAACAGCAGCGGCAGCAGCGACGCCAGCATCGG[CG]ACCCCTCGCAGTCCGACGATCCTGACGATCCCGACGACCCCGACTTCCCCGGCAGCCCGG	37	17	3627394	GGAAGTCGGGGTCGTCGGGATCGTCAGGATCGTCGGACTGCGAGGGGTCG	F	ITGAE;GSG2	NM_002208;NM_031965	Body;1stExon	chr17:3626924-3627839	Island					17:3573436-3574555	17:3626121-3627947	Promoter_Associated	GSG2	ENST00000325418.4	1stExon	GSG2;ITGAE;ITGAE;ITGAE	ENST00000325418.4;ENST00000572179.1;ENST00000570360.1;ENST00000570415.1	1stExon;TSS1500;TSS1500;3'UTR	chr17:3627305-3628135	3					TRUE	TRUE	17	3574143					FALSE	chr17	3724099
cg09136551	cg09136551	50695289	TAAACAAAAAAACACTAATACCCAACTCATCACCATCCCTAAACTAACCA	85663130	TAAACAAAAAAACACTAATACCCAACTCGTCGCCGTCCCTAAACTAACCG	I	C	Grn	CCGACTTCCGCCCTTCCCCAGCCGCGACTCCGGCCGCCTCAGCCCGGACCTCAGCGTGTG[CG]GCCAGCCCAGGGACGGCGACGAGCTGGGCATCAGTGCCTCCCTGTTCAGCTCTCTGGCCT	37	17	3627688	CGGCCAGCCCAGGGACGGCGACGAGCTGGGCATCAGTGCCTCCCTGTTCA	F	ITGAE;GSG2	NM_002208;NM_031965	Body;1stExon	chr17:3626924-3627839	Island					17:3573436-3574555	17:3626121-3627947	Promoter_Associated	GSG2;ITGAE	ENST00000325418.4;ENST00000571185.1	1stExon;3'UTR	GSG2;ITGAE;ITGAE;ITGAE;ITGAE	ENST00000325418.4;ENST00000572179.1;ENST00000570360.1;ENST00000570415.1;ENST00000571185.1	1stExon;TSS1500;TSS1500;3'UTR;3'UTR	chr17:3627305-3628135	3						TRUE	17	3574437	rs62072593	11	0.5		FALSE	chr17	3724393
cg27292113	cg27292113	2740544	AAACAAAACRAAACCAAAAAACTAAACAAAAAAACACTAATACCCAACTC			II			CCGCGACTCCGGCCGCCTCAGCCCGGACCTCAGCGTGTGCGGCCAGCCCAGGGACGGCGA[CG]AGCTGGGCATCAGTGCCTCCCTGTTCAGCTCTCTGGCCTCGCCCTGCCCCGGGTCCCCAA	37	17	3627709	GGCAGGGCGAGGCCAGAGAGCTGAACAGGGAGGCACTGATGCCCAGCTCG	F	ITGAE;GSG2	NM_002208;NM_031965	Body;1stExon	chr17:3626924-3627839	Island					17:3573436-3574555	17:3626121-3627947	Promoter_Associated	GSG2;ITGAE	ENST00000325418.4;ENST00000571185.1	1stExon;3'UTR	GSG2;ITGAE;ITGAE;ITGAE;ITGAE	ENST00000325418.4;ENST00000572179.1;ENST00000570360.1;ENST00000570415.1;ENST00000571185.1	1stExon;TSS1500;TSS1500;3'UTR;3'UTR	chr17:3627305-3628135	3						TRUE	17	3574458	rs138537888;rs184808315;rs570096595;rs142224121;rs555488588	32;34;35;45;50	0.000228;0.000200;0.000200;0.001198;0.000200		FALSE	chr17	3724414
cg14268120	cg14268120	21660534	ACTCTACCAACACAATCTATTTAAATAAACTAAATATATCTTACTACCCC			II			GCCACTGACTTGCTCTGCCAGCACAGTCTGTTTAAGTAAGCTAAATGTATCTTACTGCCC[CG]AAATGAGAGGAGACTGGTCTTGAAGCCTCTGGTGCTGTTTCAACCTCCATCCCCACAGGA	37	17	3629648	CGGGGCAGTAAGATACATTTAGCTTACTTAAACAGACTGTGCTGGCAGAG	R	ITGAE;GSG2;GSG2	NM_002208;NM_031965;NM_031965	Body;3'UTR;1stExon	chr17:3626924-3627839	S_Shore								GSG2;GSG2;ITGAE	ENST00000325418.4;ENST00000325418.4;ENST00000571185.1	1stExon;3'UTR;3'UTR	GSG2;GSG2;ITGAE;ITGAE	ENST00000325418.4;ENST00000325418.4;ENST00000570415.1;ENST00000571185.1	1stExon;3'UTR;3'UTR;3'UTR								TRUE	17	3576397	rs117052767	2	0.0002		FALSE	chr17	3726353
cg16003857	cg16003857	67744123	AAAAATCTTACTATATTAACCAAACTAAATATAAACTCTTAAACTCAAAC			II			GCCGGGCACAGTGGCGTGCGCCTGTAGTCCCAGCTACTCGGGAGGCTGAGGCAGGAGGAT[CG]CTTGAGCCCAAGAGTTCATATCTAGCCTGGTCAACATAGCAAGACCCCTGTCTCTATTTT	37	17	3629901	CGCTTGAGCCCAAGAGTTCATATCTAGCCTGGTCAACATAGCAAGACCCC	F	ITGAE;GSG2;GSG2	NM_002208;NM_031965;NM_031965	Body;3'UTR;1stExon	chr17:3626924-3627839	S_Shelf								GSG2;GSG2;ITGAE	ENST00000325418.4;ENST00000325418.4;ENST00000571185.1	1stExon;3'UTR;3'UTR	GSG2;GSG2;ITGAE;ITGAE	ENST00000325418.4;ENST00000325418.4;ENST00000570415.1;ENST00000571185.1	1stExon;3'UTR;3'UTR;3'UTR								TRUE	17	3576650	rs542774415;rs561149704;rs145217489	26;50;51	0.000200;0.004393;0.001797		FALSE	chr17	3726606
cg03485109	cg03485109	98723869	TAAACCCTCTTTCTAATTATCAACAAAATCCTTTCTATAAATTCCTTTCC			II			CACCTGACCTATAAGCCCTCTTTCTAATTGTCAGCAGAGTCCTTTCTGTAAATTCCTTTC[CG]TTTTTTGAGCCTTAACACTTATGTAGTCTGAGCAAAAAAAAAATGCCCAGGCTTCAGCTT	37	17	3630375	CGGAAAGGAATTTACAGAAAGGACTCTGCTGACAATTAGAAAGAGGGCTT	R	ITGAE	NM_002208	Body	chr17:3626924-3627839	S_Shelf								ITGAE	ENST00000571185.1	3'UTR	ITGAE;ITGAE	ENST00000570415.1;ENST00000571185.1	3'UTR;3'UTR			chr17:3630347-3630666	3	chr17:3630297-3630772	3			17	3577124	rs536560886	1	0.000399		FALSE	chr17	3727080
cg07261663	cg07261663	80652133	RTCAACTTCTTCACTACTACAACCTAAAAACCTCRTAATTTAATTAAAAC			II			CCTGAGTCCTCGTCAGCTTCTTCACTGCTACAACCTGGAGACCTCGTAATTTGGTTGGGA[CG]CAAATTTGCAACTGGTATTCTGCTCCAAAGAGGTTCTCCCCATGTACCTGCAAATTAAAA	37	17	3631272	TCAGCTTCTTCACTGCTACAACCTGGAGACCTCGTAATTTGGTTGGGACG	R	ITGAE	NM_002208	Body	chr17:3626924-3627839	S_Shelf								CTD-3195I5.4;ITGAE	ENST00000575043.1;ENST00000571185.1	TSS1500;3'UTR	CTD-3195I5.4;ITGAE;ITGAE	ENST00000575043.1;ENST00000570415.1;ENST00000571185.1	TSS1500;3'UTR;3'UTR									17	3578021	rs544709400;rs199640540;rs2976230;rs147943854	50;46;33;2	0.000200;0.001000;0.281749;0.000220		FALSE	chr17	3727977
cg16943920	cg16943920	88653342	CCTCAAAAACTAACRCATATCCTATCAATTACAAACCATCCATAATATAC			II			AATAAGTACTTACATGGAAGAGGAATTCTTTGTGGTGAGAAAGCCCCTGGCCTGTGTTCA[CG]TACATTATGGATGGTCTGCAATTGACAGGACATGCGTCAGCCCTTGAGGAGTCTTTCTCC	37	17	3631446	CTCAAGGGCTGACGCATGTCCTGTCAATTGCAGACCATCCATAATGTACG	F	ITGAE;ITGAE	NM_002208;NM_002208	ExonBnd;Body	chr17:3626924-3627839	S_Shelf								CTD-3195I5.4;ITGAE;ITGAE	ENST00000575043.1;ENST00000263087.4;ENST00000571185.1	TSS1500;ExonBnd;3'UTR	CTD-3195I5.4;ITGAE;ITGAE;ITGAE;ITGAE;ITGAE	ENST00000575043.1;ENST00000570415.1;ENST00000263087.4;ENST00000570415.1;ENST00000571185.1;ENST00000574026.1	TSS1500;1stExon;ExonBnd;3'UTR;3'UTR;3'UTR									17	3578195	rs7219600	27	0.352037		FALSE	chr17	3728151
cg10985094	cg10985094	22704966	TAACCTATATTCACRTACATTATAAATAATCTACAATTAACAAAACATAC			II			GAGAAAGCCCCTGGCCTGTGTTCACGTACATTATGGATGGTCTGCAATTGACAGGACATG[CG]TCAGCCCTTGAGGAGTCTTTCTCCCTTTTTTGGAGACAGGGTCTCACTCTGTTGCCCAGG	37	17	3631482	CGCATGTCCTGTCAATTGCAGACCATCCATAATGTACGTGAACACAGGCC	R	ITGAE	NM_002208	Body	chr17:3626924-3627839	S_Shelf								CTD-3195I5.4;ITGAE	ENST00000575043.1;ENST00000571185.1	TSS1500;3'UTR	CTD-3195I5.4;ITGAE;ITGAE;ITGAE;ITGAE	ENST00000575043.1;ENST00000570415.1;ENST00000570415.1;ENST00000571185.1;ENST00000574026.1	TSS1500;1stExon;3'UTR;3'UTR;3'UTR									17	3578231	rs7219600	11	0.352037		FALSE	chr17	3728187
cg01590051	cg01590051	40643182	TCACAAAAACCCCACTATAATCATCAAAAAAAATATATTACCAACTAATC			II			TCCCAGTCCCACAGCTGCCTTCTTCCCTCCACAGCGTCATATTAATTCCCTTTTGTAGCA[CG]ACTAGTTGGCAATACACCTCCTTTGATGACCACAGTGGGGTTTCTGTGACCCAAATGTTA	37	17	3632547	CACAGAAACCCCACTGTGGTCATCAAAGGAGGTGTATTGCCAACTAGTCG	F	ITGAE	NM_002208	Body										CTD-3195I5.4;ITGAE	ENST00000575043.1;ENST00000571185.1	TSS200;3'UTR	ITGAE;CTD-3195I5.4;ITGAE;ITGAE	ENST00000570415.1;ENST00000575043.1;ENST00000571185.1;ENST00000574026.1	TSS1500;TSS200;3'UTR;3'UTR									17	3579296	rs368190636;rs539492908;rs558804038;rs2915555	0;1;33;45	0.000200;0.000200;0.000200;0.125998		FALSE	chr17	3729252
cg06797673	cg06797673	3774506	AACTTAACCACTATAAACACTACTAAAAACACACTACAATCAAACRAAAC			II			CTTTCAGAGCCAGCTTAGCCACTGTAAGCACTGCTGGGGACACACTGCAGTCAAGCGAAG[CG]CAAAGCTGGAACCGAGAGATTGAGATGAGACCAAGATGCAGAAGACGCCAACTGCAGGGT	37	17	3635566	CGCTTCGCTTGACTGCAGTGTGTCCCCAGCAGTGCTTACAGTGGCTAAGC	R	ITGAE	NM_002208	Body						TRUE				ITGAE	ENST00000571185.1	3'UTR	ITGAE;ITGAE	ENST00000571185.1;ENST00000574026.1	3'UTR;3'UTR	chr17:3635500-3635850	3							17	3582315	rs558868925;rs529097865	39;17	0.000399;0.000200		FALSE	chr17	3732271
cg07323451	cg07323451	56741119	AAACACTACTAAAAACACACTACAATCAAACRAAACRCAAAACTAAAACC			II			TTAGCCACTGTAAGCACTGCTGGGGACACACTGCAGTCAAGCGAAGCGCAAAGCTGGAAC[CG]AGAGATTGAGATGAGACCAAGATGCAGAAGACGCCAACTGCAGGGTGGTGAGAAGAGCGA	37	17	3635580	CGGTTCCAGCTTTGCGCTTCGCTTGACTGCAGTGTGTCCCCAGCAGTGCT	R	ITGAE	NM_002208	Body						TRUE				ITGAE	ENST00000571185.1	3'UTR	ITGAE;ITGAE	ENST00000571185.1;ENST00000574026.1	3'UTR;3'UTR	chr17:3635500-3635850	3						TRUE	17	3582329	rs529097865;rs375457129	31;1	0.000200;0.001398		FALSE	chr17	3732285
cg01340659	cg01340659	77787404	AACCTCCTCCTAATCCAACCAACAAATAATTAATAACTAAATAAATCCCC			II			CATAGGGAGGGTGGCACTGCAGCAGAATATGGTGCCTCGGGAGGCATGGAGCCGGACTGG[CG]GGGATTTATCTAGTTATTAACCATCTGTTGGTTGGACCAGGAGGAGGCTGGAGGCAGGGG	37	17	3637961	CGGGGATTTATCTAGTTATTAACCATCTGTTGGTTGGACCAGGAGGAGGC	F	ITGAE	NM_002208	Body										ITGAE	ENST00000571185.1	3'UTR	ITGAE;ITGAE	ENST00000571185.1;ENST00000574026.1	3'UTR;3'UTR			chr17:3637589-3638187	6	chr17:3637096-3638273	6			17	3584710	rs553582072	40	0.0002		FALSE	chr17	3734666
cg19369055	cg19369055	14656237	AAAACAAAAATACTAACATATCAACTAAACACACATCTTAAAACTCAAAC			II			TATAGGATAACAAAGCAGAGATGCTGACATGTCAGCTGGACACACATCTTAGAGCTCAGG[CG]TGAGACCTCAGTGTCATCAGAATATTAACAGCGTTGCCTAATCTGAGGCCTAGGGACCGT	37	17	3640915	CGCCTGAGCTCTAAGATGTGTGTCCAGCTGACATGTCAGCATCTCTGCTT	R	ITGAE	NM_002208	Body										ITGAE	ENST00000571185.1	3'UTR	ITGAE;ITGAE	ENST00000571185.1;ENST00000574026.1	3'UTR;3'UTR	chr17:3640645-3641010	3							17	3587664	rs7220026;rs551072527;rs143501918	37;34;1	0.255591;0.000200;0.000200		FALSE	chr17	3737620
cg08590359	cg08590359	8765848	CCACACTTCAAAAACTCAATAACCRCCTATAACTAATAATATTAAACAAC			II			ATTCTGGAATTCAGTGTGGTCCAATAGAACGTCTGCAGCGATGGAGACAGGCGGTATCTG[CG]CTGCCCAACACCACCAGCCACAGGCGGCCACTGAGTCTTTGAAGTGTGGCTAATGTGACT	37	17	3641885	CGCTGCCCAACACCACCAGCCACAGGCGGCCACTGAGTCTTTGAAGTGTG	F	ITGAE	NM_002208	Body				chr17:3641791-3641791		TRUE		17:3640923-3642499	Unclassified	ITGAE	ENST00000571185.1	3'UTR	ITGAE;ITGAE	ENST00000571185.1;ENST00000574026.1	3'UTR;3'UTR	chr17:3641760-3642495	3						TRUE	17	3588634	rs540561986;rs560888111	0;9	0.000200;0.000599		FALSE	chr17	3738590
cg08498319	cg08498319	76758211	AAAACAAAAATCTATCTTCCCACTTTCTAAATTAAAAAACAAACTCAATC			II			GTCCGGGATGTCAAGAGACCCAGGTTCAAGTCCACCAAATGGCCTATGCAGGGCCCTCGG[CG]ACTGAGTCTGCTTCCTAATCTAGAAAGTGGGAAGACAGATCTCTGTCTTGCCTCCCTTCT	37	17	3642878	AGACAGAGATCTGTCTTCCCACTTTCTAGATTAGGAAGCAGACTCAGTCG	F	ITGAE	NM_002208	Body										ITGAE	ENST00000571185.1	TSS1500	ITGAE;ITGAE	ENST00000571185.1;ENST00000574026.1	TSS1500;3'UTR									17	3589627	rs112267489	35	0.002196		FALSE	chr17	3739583
cg18150018	cg18150018	16712597	TTACTACTAAATTCRCATAATATAAATATCATAAACACCCCTAACATTCC			II			ATAACATGGGCACACTGTGACCCAGTCCTTTGACCAAGGTAAAAACTGGGGTGACCTTCA[CG]GAATGTTAGGGGTGCCCATGACATTTACATCATGCGAATTCAGCAGCAACACACAGCTCA	37	17	3643441	CGGAATGTTAGGGGTGCCCATGACATTTACATCATGCGAATTCAGCAGCA	F	ITGAE	NM_002208	Body										ITGAE	ENST00000571185.1	TSS1500	ITGAE;ITGAE	ENST00000571185.1;ENST00000574026.1	TSS1500;3'UTR									17	3590190	rs186939828	14	0.0002		FALSE	chr17	3740146
cg05880076	cg05880076	96601914	TCTACTCCCTAAATACTCAAAATCRTAAACTATATATTACTACTAAATTC			II			AGGTAAAAACTGGGGTGACCTTCACGGAATGTTAGGGGTGCCCATGACATTTACATCATG[CG]AATTCAGCAGCAACACACAGCTCACGACTTTGAGCATTCAGGGAGCAGACACCTACGCGA	37	17	3643477	CTGCTCCCTGAATGCTCAAAGTCGTGAGCTGTGTGTTGCTGCTGAATTCG	F	ITGAE	NM_002208	Body										ITGAE	ENST00000571185.1	TSS1500	ITGAE;ITGAE	ENST00000571185.1;ENST00000574026.1	TSS1500;3'UTR									17	3590226	rs531365027	16	0.0002		FALSE	chr17	3740182
cg14233448	cg14233448	35670237	AAATACAACAAAAAACCCTACATAAAACTATTAACCCACTTAAAAAAAAC			II			GAAAGGGAACTTTCTACTTCCTGCGGAAGGGGGATGCCATTTGCAGAAGTCAAAGCGTGG[CG]CTCTCTCTAAGTGGGTCAACAGTTTCATGCAGGGTTTTTTGTTGTATTTTTTTTTTTTTT	37	17	3644317	AATACAACAAAAAACCCTGCATGAAACTGTTGACCCACTTAGAGAGAGCG	F	ITGAE	NM_002208	Body								17:3644084-3644393	Unclassified				ITGAE	ENST00000574026.1	3'UTR	chr17:3644105-3644355	3							17	3591066	rs529304919;rs542098657;rs62072596;rs79272316	3;5;45;46	0.000399;0.000200;0.500000;0.500000		FALSE	chr17	3741022
cg06005994	cg06005994	2762318	ACACTAACATTAAAAAAACAATCCTCCTCACAAAACTATAAAATCACCAC			II			AGCTGACTTTGACACTGGCATTGGAGAAGCAGTCCTCCTCACAGAGCTGTGGGGTCACCA[CG]GAAGGCAGGGTTAGAGTTGGATGTGGGGGAGAAGATGACAACAATAATGCTTTTTTTCTT	37	17	3646926	CACTGGCATTGGAGAAGCAGTCCTCCTCACAGAGCTGTGGGGTCACCACG	R	ITGAE;ITGAE	NM_002208;NM_002208	ExonBnd;Body										ITGAE	ENST00000263087.4	ExonBnd	ITGAE;ITGAE	ENST00000574026.1;ENST00000263087.4	TSS200;ExonBnd									17	3593675	rs142543323	2	0.000399		FALSE	chr17	3743631
cg20637257	cg20637257	53627925	TAAATCAAAAATCCTAAACATCTTCCAAATAAACCAAACTAAAAAAACAC			II			AATAAAAGTGGTGAGTCAGAAGTCCTAAGCATCTTCCAAATAAGCCAGGCTGAAGGGACA[CG]TCCTTCAAGCAAGCTGCCAAGTGCTTTGGGAAAAATCTCCTTCATTCTACTACGGTTTTG	37	17	3647573	GAGTCAGAAGTCCTAAGCATCTTCCAAATAAGCCAGGCTGAAGGGACACG	R	ITGAE	NM_002208	Body													ITGAE	ENST00000574026.1	TSS1500	chr17:3647420-3647675	3							17	3594322	rs148086307	21	0.002596		FALSE	chr17	3744278
cg04629296	cg04629296	98701287	ACCTCTCCCTCTATAAACATAAACAAAAAATCCTCACAAAACTAAAATCC			II			CTCCGTCACTTACCTCTCCCTCTGTGGGCATGAGCAGGAGGTCCTCACAAAGCTGGGATC[CG]CTGCTCCACTCCCTCAGGCAGCCCAGACAGCTTCTTACGTCTGAACACTGCAGCCGTCTC	37	17	3649105	CCTCTCCCTCTGTGGGCATGAGCAGGAGGTCCTCACAAAGCTGGGATCCG	R	ITGAE	NM_002208	Body																chr17:3649000-3649415	3							17	3595854	rs111682570;rs201726050;rs559988007;rs532255407	44;37;16;2	0.500000;0.000200;0.000200;0.000200		FALSE	chr17	3745810
cg27327093	cg27327093	81715930	ACTATAATTACAAAACTAATTTCAAAACATAAACRAACATTCACRACRCC			II			CTGACTCAGAGGCTGTGGTTACAGAGCTGATTTCAAAACATAAACGGACATTCACGACGC[CG]TTGAAGCCGATGGGCAGTGCGCTGGGGGTGAAGGCCATGGAGACCTTCAGGCGAACCACA	37	17	3651276	CGGCGTCGTGAATGTCCGTTTATGTTTTGAAATCAGCTCTGTAACCACAG	R	ITGAE	NM_002208	Body																chr17:3651145-3651335	3							17	3598025	rs138242910;rs141833436;rs189112267;rs146285077	43;18;17;1	0.000220;0.000399;0.000399;0.000599		FALSE	chr17	3747981
cg02453919	cg02453919	45777176	TTAATTTTTCTCATAACCTTACCAATACATAATATCTCCCTATTTCTCTC			II			TACAGTGGGGAAAGAGACAAGTTTCTGCTTTGGTGGGAAAGCAGACAACAAGCAAATAAA[CG]AGAGAAACAGGGAGATACTATGTATTGGCAAGGCTATGAGAAAAATTAAAATACTGTTGG	37	17	3651539	CGAGAGAAACAGGGAGATACTATGTATTGGCAAGGCTATGAGAAAAATTA	F	ITGAE	NM_002208	Body																								17	3598288	rs547157024	0	0.000399		FALSE	chr17	3748244
cg15889746	cg15889746	43773282	CAACAAATAACATCATCATCCACCCAACAATTCAAAATAAAAACRTAAAC			II			CAGAGCCAACTAAGACTTGTTGATGTGGTGGAGAGGAAGGAAAAGAGGCATCAAAGATGA[CG]CCTACGTTTTCATCCTGAATTGCTGGGTGGATGATGATGCCATTTGCTGAGACAGAAAGC	37	17	3652431	CGCCTACGTTTTCATCCTGAATTGCTGGGTGGATGATGATGCCATTTGCT	F	ITGAE	NM_002208	Body																chr17:3652245-3652470	3							17	3599180	rs531654049;rs113299343	21;48	0.000200;0.025359		FALSE	chr17	3749136
cg05459231	cg05459231	6687577	CTCAATAAATAATCAAATCCCRTAACTATAAATAAACTCATAAAACRCCC			II			AGCAGCTCAGGGAGGTGCTGGGTAGACAGCAAGTCTGCAGCTTGGAGAGGACGGGACAGA[CG]GGCGCTCCATGAGCTCATTTACAGCCACGGGACTTGATCATTCACTGAGGGATGGGGCAC	37	17	3652950	CGGGCGCTCCATGAGCTCATTTACAGCCACGGGACTTGATCATTCACTGA	F	ITGAE	NM_002208	Body																								17	3599699	rs549478180;rs113460940;rs371912728	1;28;29	0.009585;0.009185;0.000200		FALSE	chr17	3749655
cg25666278	cg25666278	30614866	CTAACAAACTATACAAACTATAAACRTACTAAAAACTATCTAAAATTTCC			II			GGACGTGGGAACTGACAGGCTGTGCAGGCTGTGAGCGTGCTGAGGACTGTCTGAGGTTTC[CG]GTGTGGGGTGTGGAGGGGGATGAGGTCTCAGAGGAGCATCAGTTCTAGGGGAAGCAGGTG	37	17	3654370	TGACAGGCTGTGCAGGCTGTGAGCGTGCTGAGGACTGTCTGAGGTTTCCG	R	ITGAE	NM_002208	Body				chr17:3653999-3653999				17:3653965-3654593	Unclassified_Cell_type_specific							chr17:3654205-3654510	3							17	3601119	rs537459729;rs556461033	2;1	0.000200;0.000200		FALSE	chr17	3751075
cg06390790	cg06390790	19770964	AATAACCCAAACCCCAAATCRACTTCAATCCTAAATACTAAACAAATCTC			II			GGTCTGGAAGCTCCCCCTAGCCTGGGGGACTTCTTTCTTTCACTGGGCATTCCCAACCCC[CG]AGACCTGCCCAGCACTTAGGACTGAAGCCGACTTGGGGCTTGGGTCATCATATCTGAGAG	37	17	3654836	ATGACCCAAGCCCCAAGTCGGCTTCAGTCCTAAGTGCTGGGCAGGTCTCG	F	ITGAE	NM_002208	Body	chr17:3658426-3658685	N_Shelf						17:3654759-3654872	Unclassified_Cell_type_specific									chr17:3653613-3654886	6				TRUE	17	3601585	rs79313355;rs368567773;rs534833253	0;16;30	0.000998;0.002396;0.000200		FALSE	chr17	3751541
cg22668931	cg22668931	4748179	TAAACRAACTTTACCAACCATACAACTATAAAAAATATTATCAACTAAAC			II			AGATCCTGGACTAAACGGGCTTTGCCAACCATGCAGCTGTAAGAGATGTTATCAGCTGGG[CG]CGGTGACTCACGCCCATAATCTCATCACTTTGGGAGGCCAAGGTAGGTGGATCACCTGAG	37	17	3655775	CGCCCAGCTGATAACATCTCTTACAGCTGCATGGTTGGCAAAGCCCGTTT	R	ITGAE	NM_002208	Body	chr17:3658426-3658685	N_Shelf											ITGAE	ENST00000572121.1	3'UTR	chr17:3655405-3655815	3							17	3602524	rs148756424	3	0.003594		FALSE	chr17	3752480
cg23912698	cg23912698	55809907	CRAAAACTCTACTTCAACTCTACATATCTAATTACTAAACAATTTCCTCC			II			ACATATCAATTTGCTCACTGAGAGTAACAGAAGAGTGGAGGAGCAGCCCAGGCCCCACAG[CG]GAGGAAACTGCCTAGCAATCAGACATGCAGAGCTGAAGCAGAGCCCTCGAGCTCCACTCA	37	17	3656891	CGGAGGAAACTGCCTAGCAATCAGACATGCAGAGCTGAAGCAGAGCCCTC	F	ITGAE	NM_002208	Body	chr17:3658426-3658685	N_Shore											ITGAE	ENST00000572121.1	3'UTR	chr17:3656785-3657535	3							17	3603640	rs367732246;rs538533336;rs150099557	0;24;42	0.000200;0.000399;0.002596		FALSE	chr17	3753596
cg22233844	cg22233844	24711941	AAAAATAAAACCTAAAAACTACATAAACAAAAACAAAACCTACCTAAACA	26612981	GAAAATAAAACCTAAAAACTACGTAAACGAAAACGAAACCTACCTAAACG	I	A	Red	CCCTCGCCCAGGTAGCCTCCAGGCCCCGCCCTCACCCAGGTAGCCCCCAGGCCCCACCCT[CG]CCCAGGTAGGCCCCGCCCTCGCCCACGTAGCCCTCAGGCCCCACCCTCGCCCAGGGAGCC	37	17	3658293	CGCCCAGGTAGGCCCCGCCCTCGCCCACGTAGCCCTCAGGCCCCACCCTC	F	ITGAE	NM_002208	Body	chr17:3658426-3658685	N_Shore					17:3604785-3605419	17:3657897-3658873	Unclassified_Cell_type_specific				ITGAE	ENST00000572121.1	TSS1500	chr17:3658285-3658635	3						TRUE	17	3605042	rs570911101	24	0.000599		FALSE	chr17	3754998
cg17062279	cg17062279	80666968	TATCTAATTCAAAAAACAACCCCAACAACTACATATATCATAAAACAACA	81790121	TATCTAATTCAAAAAACGACCCCGACGACTACGTATATCGTAAAACAACG	I	C	Grn	CGCCGCCGCCGCTGTCTGGTTCAGGAAGCGGCCCCGGCGGCTGCGTGTGTCGTAGAGCAA[CG]CCCCTCCGGACCAGTCAAAGGCCCCGACGGCGCCGAGCAGCACCTGCCGCTGAAGGGGAC	37	17	3658505	TGTCTGGTTCAGGAAGCGGCCCCGGCGGCTGCGTGTGTCGTAGAGCAACG	R	ITGAE	NM_002208	Body	chr17:3658426-3658685	Island					17:3604785-3605419	17:3657897-3658873	Unclassified_Cell_type_specific				ITGAE	ENST00000572121.1	TSS1500	chr17:3658285-3658635	3						TRUE	17	3605254	rs535587704	34	0.0002		FALSE	chr17	3755210
cg05772218	cg05772218	34695530	CACAACTAACCTAACTAAAAACAAAAAAACATTCAATAATCTAATACCCA	13759208	CGCGACTAACCTAACTAAAAACAAAAAAACGTTCGATAATCTAATACCCG	I	C	Grn	TCTCCGGGCCAGCGCGGCTAACCTGGCTGGGAGCAGGGGGGCGTTCGGTGGTCTAGTGCC[CG]CCTGGCCAGAGATGCAGGCGGGAAGGTGAGATGGCCAACACTGGGCTCCTGCCTCGTGCC	37	17	3658684	CGGGCACTAGACCACCGAACGCCCCCCTGCTCCCAGCCAGGTTAGCCGCG	R	ITGAE	NM_002208	Body	chr17:3658426-3658685	Island						17:3657897-3658873	Unclassified_Cell_type_specific				ITGAE	ENST00000572121.1	TSS1500			chr17:3657594-3658999	6	chr17:3657675-3659520	6		TRUE	17	3605433	rs546040151;rs562697978	47;1	0.000399;0.001797		FALSE	chr17	3755389
cg15826398	cg15826398	3808575	AACAAAACTCRACCTAAATCAACTTATCAACCAAACTACTTACTTCTCCC			II			GGCGGGAAGGTGAGATGGCCAACACTGGGCTCCTGCCTCGTGCCCTTGCACTCCCTCCTC[CG]GGAGAAGCAAGCAGCTTGGTTGATAAGCTGACCCAGGCCGAGTCCTGTTGCCTGGTCTGT	37	17	3658762	CGGGAGAAGCAAGCAGCTTGGTTGATAAGCTGACCCAGGCCGAGTCCTGT	F	ITGAE	NM_002208	Body	chr17:3658426-3658685	S_Shore						17:3657897-3658873	Unclassified_Cell_type_specific				ITGAE	ENST00000572121.1	TSS1500	chr17:3658685-3658895	3						TRUE	17	3605511	rs183642693;rs547735036	40;47	0.005791;0.000399		FALSE	chr17	3755467
cg22328441	cg22328441	91773339	TCCAAAATCTAAACACTAAAACCAATCTATACCAACTAATAATAAAAAAC			II			CACGTACCTCATCCAGGATCTGAGCACTGAAGCCAATCTGTGCCAGCTGGTAGTGAAGGG[CG]TCTCCAACCGTGCCTGCAAGCCAAGAAGCCCAGTGAGACTGCTGTGGGCCGAGGTGAAGG	37	17	3659177	CGCCCTTCACTACCAGCTGGCACAGATTGGCTTCAGTGCTCAGATCCTGG	R	ITGAE;ITGAE	NM_002208;NM_002208	ExonBnd;Body	chr17:3658426-3658685	S_Shore								ITGAE	ENST00000263087.4	ExonBnd	ITGAE;ITGAE	ENST00000572121.1;ENST00000263087.4	TSS1500;ExonBnd	chr17:3659020-3659375	3							17	3605926	rs144290513;rs146562337	35;1	0.000230;0.009984		FALSE	chr17	3755882
cg21156457	cg21156457	1693466	TAAAAACATAAATCTCATCCRAATCTAAAACRATCAAATTCAATTCCCTC			II			GTTGGTCACCTTGAAAGCATGGGTCTCATCCGGGTCTGAGGCGATCAGGTTCAGTTCCCT[CG]CAGTCCTAGCACTCTTAAATTCTTCTCCCACCTGCACAGACAGCCTGGGTCAGCGAGTCA	37	17	3660396	GAAAGCATGGGTCTCATCCGGGTCTGAGGCGATCAGGTTCAGTTCCCTCG	R	ITGAE	NM_002208	Body	chr17:3658426-3658685	S_Shore																chr17:3660289-3661432	5					17	3607145	rs112078561;rs148305090;rs543666875;rs189719134;rs140872096;rs150176235;rs138819159	39;32;23;19;8;2;1	0.500000;0.000399;0.000200;0.000200;0.000200;0.000439;0.001597		FALSE	chr17	3757101
cg19514148	cg19514148	45798535	CTTCAATTTACCCRAAATCACACAAATACAAACCAAAACTAAAACCRAAC			II			GTCACAAGGTCCTTCAGTTTGCCCGGGGTCACACAGATACAAACCAGAGCTGAGGCCGGG[CG]CGGTGGCTCACGCCTGTAATCCCAGCACTTTGGGAGGCCGAGGCGGGCGGATCACGAGGT	37	17	3662145	CGCCCGGCCTCAGCTCTGGTTTGTATCTGTGTGACCCCGGGCAAACTGAA	R	ITGAE	NM_002208	Body	chr17:3658426-3658685	S_Shelf																					TRUE	17	3608894	rs575957345;rs116780368	39;7	0.000399;0.000200		FALSE	chr17	3758850
cg00430637	cg00430637	35687911	TAAATAATTCTTCTATCCATCTTACCTAAAATTACCCTAAAACTACAAAC			II			ATGGTCCAGACAAGTAAGTGAGGTCATCTTAGGCCATCCAGCCCCAGTCAAGCAACCAGA[CG]CCTGCAGCTCCAGGGTAACTCCAGGCAAGATGGACAGAAGAATCATCCAGCTGAGCCCAG	37	17	3663296	CGCCTGCAGCTCCAGGGTAACTCCAGGCAAGATGGACAGAAGAATCATCC	F	ITGAE	NM_002208	Body																chr17:3662965-3663475	3							17	3610045	rs149711388;rs187229790;rs116126293	0;1;32	0.003395;0.002396;0.011382		FALSE	chr17	3760001
cg01433909	cg01433909	88605339	ATATTAAAACCAATTCTAACTACCATACTATTCCCRAAACTAAATCTAAC			II			TCAGCCCTGGTATCAGGGTGGTCAGAGCTACAGTCAGCCCTGGGGTTGGCACCAGGGAGA[CG]CTAGACTCAGCCTCGGGAACAGCATGGCAGTCAGAACTGGTCTCAACACCAGGGTCAACC	37	17	3665091	CGCTAGACTCAGCCTCGGGAACAGCATGGCAGTCAGAACTGGTCTCAACA	F	ITGAE	NM_002208	Body																chr17:3665005-3665415	3							17	3611840	rs8080482	25	0.492412		FALSE	chr17	3761796
cg21006866	cg21006866	26804203	AAAACAAAATAACTCAAAAAACTACCRAACACAAAATAAACACRCAATAC			II			TTTTGAGGATGAAAACAGAATGACTCAGAGGACTGCCGGGCACAGGGTGGGCACGCAATA[CG]CTGTAGGTATCATTTCTGTTGCTAGGACTGTGTCAGGAAAGGTGGCTGGGGATTAGGATT	37	17	3666925	AAACAGAATGACTCAGAGGACTGCCGGGCACAGGGTGGGCACGCAATACG	R	ITGAE	NM_002208	Body								17:3666696-3666981	Unclassified_Cell_type_specific							chr17:3666665-3666950	3							17	3613674	rs537708982;rs557385014;rs182655951	40;9;8	0.000200;0.000200;0.000200		FALSE	chr17	3763630
cg22428018	cg22428018	86689260	AAATTTAAAAATAACTACCTCAACCTAATTAAAACAACCTCAAAAACTAC			II			AAAAGAACTGGAGGTTTGGGGGTGGCTGCCTCAGCCTGATTAAGGCAGCCTCAAGAGCTG[CG]CCTCCTGACTGCAAACTTCTTGCCCCCACCCAGGCCCAGTCCAGGGAGACGGCAGATTCC	37	17	3668069	GGTTTGGGGGTGGCTGCCTCAGCCTGATTAAGGCAGCCTCAAGAGCTGCG	R	ITGAE	NM_002208	Body								17:3667989-3668309	Unclassified_Cell_type_specific							chr17:3668065-3668370	3							17	3614818	rs555451926	41	0.0002		FALSE	chr17	3764774
cg05202038	cg05202038	81758475	TAAACRCACAAATACAAACTTTCTTATTATTCTATAAACCATACCRATAC			II			CCGTCTCCACTTCCTCAACTCCTATCACTCTACATTTTAATACATTATGAAATATATTCA[CG]TATCGGCATGGCTTACAGAATAATAAGAAAGTCTGCACCTGTGCGTCCATCCGCCCACCC	37	17	3668794	GGACGCACAGGTGCAGACTTTCTTATTATTCTGTAAGCCATGCCGATACG	F	ITGAE	NM_002208	Body								17:3668537-3669136	Unclassified							chr17:3668660-3669315	3							17	3615543	rs544788647;rs77440203;rs530519645	0;1;31	0.000200;0.002196;0.000200		FALSE	chr17	3765499
cg04884334	cg04884334	28797139	AACAAAATTACTAAAAAAACAACCTAATTTAAAAACTCAACTACAAAACC			II			CATCTGGGGCAGGGCTGAGGGGCGGAGGGCTGGGTGCAGCAGAGAGCTGCTCCTCTGTTC[CG]GCTCTGCAGCTGAGCCCCCAAATTAGGTTGCTTCCTTAGCAACCCTGCCTCTCTCCCCAG	37	17	3672283	CGGCTCTGCAGCTGAGCCCCCAAATTAGGTTGCTTCCTTAGCAACCCTGC	F	ITGAE	NM_002208	Body				chr17:3672212-3672212																				17	3619032	rs554979987;rs572399938	0;1	0.000200;0.000200		FALSE	chr17	3768988
cg12284595	cg12284595	24601862	CAACAAACATAAAAATAAACCCTAAAAACTAAACATAAAAACTCACACCC			II			GTCTCGAACTCCTGACCTCAAGTGATCTGCCGGCCTCAGCCTCCCAAAGTGCTGGGATTA[CG]GGTGTGAGCCCCCATGCCCAGCCCTCAGGGTCTATTTCCATGTCTGCTGTCTGTCCCACC	37	17	3673699	CGGGTGTGAGCCCCCATGCCCAGCCCTCAGGGTCTATTTCCATGTCTGCT	F	ITGAE	NM_002208	Body																		chr17:3673698-3674252	5					17	3620448	rs573403209;rs545059743	2;23	0.000200;0.000399		FALSE	chr17	3770404
cg25422405	cg25422405	95788542	ACTTTCATCTCCRTAAATTAACCTCRCCTAATTTTACATTTAATATCAAC			II			TTCACAGGCCTTATGTGGAGAGAGAGGAGCCCGACGTAGCGGGGCACACACCGTATGCCT[CG]TTGATACTAAATGCAAAACCAGGCGAGGCTAATCCACGGAGATGAAAGTCAGCTGGGGGT	37	17	3674611	CTTTCATCTCCGTGGATTAGCCTCGCCTGGTTTTGCATTTAGTATCAACG	F	ITGAE	NM_002208	Body							17:3621351-3621399									chr17:3674425-3674890	3						TRUE	17	3621360	rs551463933;rs564691716;rs375627151	3;24;25	0.000200;0.000200;0.004393		FALSE	chr17	3771316
cg08991794	cg08991794	54631878	AACATCCRCAAAATAAAACACTATATAAACAACATACAAATCAAAAACAC			II			GCAGCAGATGTGTCTGGAAGGGAGTGCGGGGCTTAGAGGGGGCCTAGGCGCCGCAGCTCA[CG]TGCCCTTGATCTGCATGCTGCTTACACAGTGCTTCACTCTGCGGATGTTCACTGCGCTGC	37	17	3674741	CGTGCCCTTGATCTGCATGCTGCTTACACAGTGCTTCACTCTGCGGATGT	F	ITGAE	NM_002208	Body																chr17:3674425-3674890	3							17	3621490	rs567060044;rs1808633	43;51	0.000200;0.007089		FALSE	chr17	3771446
cg25036312	cg25036312	90719157	AATAAAATTTTACCCAAACCAAACACAATCTTAACCTTTAATTCATCTTC			II			TGGCACATGTTGATAAAATTTTACCCAAACCAAACACAATCTTGACCTTTAATTCATCTT[CG]TGCAACACAAAACTCCCTGAAAACCTCACCACCCCTCCCGGCTTCAGACCCTCTAGTTCC	37	17	3675210	ATAAAATTTTACCCAAACCAAACACAATCTTGACCTTTAATTCATCTTCG	R	ITGAE	NM_002208	Body																		chr17:3675148-3675481	3					17	3621959	rs147718904;rs200072436	24;2	0.000799;0.000200		FALSE	chr17	3771915
cg14903884	cg14903884	97629323	AAACRTAAAAACCTTCAACTAAAACTAATTACCRAAAAACTACTTACCCC			II			GCAGCTCTCACAACACAGAACAGTCCAGTGACCCCAGGTGGGTGGGGTTTTCCCTCCACA[CG]GGGCAAGCAGTCCTTCGGCAACCAGCTCCAGCTGAAGGTCCTCACGTTCAACTCAATTCC	37	17	3676205	CGGGGCAAGCAGTCCTTCGGCAACCAGCTCCAGCTGAAGGTCCTCACGTT	F	ITGAE	NM_002208	Body						TRUE										chr17:3676140-3676375	3							17	3622954	rs373251600;rs538020375;rs554841707	2;8;17	0.004393;0.000200;0.000200		FALSE	chr17	3772910
cg18936997	cg18936997	33708844	AATTTTATAAAAACCTCATTACATAAACATAACTCATTAAATCACTAACC			II			CTGTCCTTTTGAGTTTTATGGAGGCCTCATTACATAGGCATGACTCATTGAATCACTGGC[CG]CTGGTGATCAACTAAACCTTCAGCCCTTCTCTCCCAGAAGAGGGGTGTGGGGCTGAAAGT	37	17	3677003	CGGCCAGTGATTCAATGAGTCATGCCTATGTAATGAGGCCTCCATAAAAC	R	ITGAE	NM_002208	Body						TRUE										chr17:3676880-3677115	3						TRUE	17	3623752	rs7217381;rs7217388	17;7	0.153954;0.152356		FALSE	chr17	3773708
cg06826046	cg06826046	92713474	ATAAATACTAAACCCAAAAACACTTCCAAACACATAAAAATAAACTATAC			II			CTTTTGCTGATGTATGTCGATTGAGATGGCTGAAGATTCTATGATTCTGAAGTCGATGAG[CG]CACAGCCTATTTCCATGTGTTTGGAAGTGCTTTTGGGTTCAGTATTTATTTTGCCCTCAA	37	17	3686339	CGCACAGCCTATTTCCATGTGTTTGGAAGTGCTTTTGGGTTCAGTATTTA	F	ITGAE	NM_002208	Body																		chr17:3686105-3686637	6					17	3633088					FALSE	chr17	3783044
cg21240528	cg21240528	2729270	TAAAACCTAACTACTCAAAATATAACCTAAAAACCAACAATAAAAACATC			II			CTGACTCAGCAGATAATGAATCAGAATGGGGCTGGGAGTCTGTTCCAACAAGCTCCCAGA[CG]ATGCTCTCACTGCTGGTCCTCAGGTCACATTTTGAGCAGCCAGGCTTTAAATACCTTGAC	37	17	3695070	AAAGCCTGGCTGCTCAAAATGTGACCTGAGGACCAGCAGTGAGAGCATCG	F	ITGAE	NM_002208	Body				chr17:3694919-3694919												chr17:3694880-3695315	3							17	3641819	rs112976091;rs142949267;rs151087880	5;10;44	0.014377;0.005591;0.001198		FALSE	chr17	3791775
cg16448062	cg16448062	71609149	AAAATAAAAAATACCCAATAAAAAATCTAAACTCCRACCCCAAAACCCAC			II			GGTGTGATCTTGGCTCACCGCAACCCCCACCTCCTCAGTTCAAGTGATTCTCCTGTCTCA[CG]TGGGCCCTGGGGCCGGAGCCCAGACTCCCTACTGGGCATCCCTTATCTCAGCTCTGGATT	37	17	3696761	CGTGGGCCCTGGGGCCGGAGCCCAGACTCCCTACTGGGCATCCCTTATCT	F	ITGAE	NM_002208	Body																chr17:3696665-3696995	3							17	3643510	rs534469673;rs8066398;rs182906113	1;10;15	0.000200;0.362819;0.000799		FALSE	chr17	3793466
cg25189247	cg25189247	14652543	CCCAAAATAACTAACCAAAAAACACAAAACTCAACATAACATAAACCCCA	95602356	CCCAAAATAACTAACCAAAAAACACAAAACTCAACGTAACGTAAACCCCG	I	A	Red	TCCCCCACGAATCCAGAACTGAGATAAAGGACGCCCAGTAGGGAGTCTGGGCTCCGGCCC[CG]GGGCCCACGTCACGTTGAGCCCTGTGCCTCCTGGTCAGTCACTCTGGGGAAAAAACAGGA	37	17	3697993	CCCAGAGTGACTGACCAGGAGGCACAGGGCTCAACGTGACGTGGGCCCCG	F	ITGAE	NM_002208	Body							17:3644736-3644929									chr17:3697945-3698135	3						TRUE	17	3644742	rs376895008;rs12603726;rs550780863	1;14;15	0.001198;0.017572;0.000399		FALSE	chr17	3794698
cg09029409	cg09029409	24721541	ACATATTAACAACTCRCACTTTTTAATTCTCCTCTAAACAATTTACTAAC			II			GGGCCCACGTCACGTTGAGCCCTGTGCCTCCTGGTCAGTCACTCTGGGGAAAAAACAGGA[CG]TCAGCAAACTGCCTAGAGGAGAATTAAAAAGTGCGAGCTGCCAACATGTTACGAGGGGTG	37	17	3698055	CATGTTGGCAGCTCGCACTTTTTAATTCTCCTCTAGGCAGTTTGCTGACG	F	ITGAE	NM_002208	Body						TRUE	17:3644736-3644929									chr17:3697945-3698135	3						TRUE	17	3644804	rs561096634;rs183767507;rs546643201	1;25;35	0.000399;0.000599;0.000399		FALSE	chr17	3794760
cg19015511	cg19015511	77690167	CTTCCCCCCRTTTCACTATCRATATAACTAAAAAAACACRAATAAAAACC			II			TGGGGGGCCTTCTTCCCCCCGTTTCACTGTCGGTATAACTGAAAAGGCACGAGTGGAGGC[CG]CAGAGCAAAGTCCAGTCTCCTCTCCTGGGCGTCCGTGGCACCCCCCCGCTCTGCCCGGCG	37	17	3698179	CGGCCTCCACTCGTGCCTTTTCAGTTATACCGACAGTGAAACGGGGGGAA	R	ITGAE	NM_002208	Body						TRUE	17:3644736-3644929									chr17:3698165-3698615	3						TRUE	17	3644928					FALSE	chr17	3794884
cg00460916	cg00460916	2689151	AAAAAAACCACTATATCAAAACCTAAAAACAAAAATATACAAAAAATACA	74653575	AAAAAAACCGCTATATCGAAACCTAAAAACAAAAATATACAAAAAATACG	I	C	Grn	CGCAGAGCAAAGTCCAGTCTCCTCTCCTGGGCGTCCGTGGCACCCCCCCGCTCTGCCCGG[CG]CACCCTCTGCACACTCCTGCCTCCAGGCCTCGACACAGCGGCTCCCTCCACCCAGCAGGC	37	17	3698239	GAGGGAGCCGCTGTGTCGAGGCCTGGAGGCAGGAGTGTGCAGAGGGTGCG	F	ITGAE	NM_002208	Body					DMR	TRUE										chr17:3698165-3698615	3						TRUE	17	3644988	rs181507386;rs574664204;rs534144751;rs554192590;rs150225193	7;33;40;41;47	0.000200;0.000200;0.000200;0.000399;0.000200		FALSE	chr17	3794944
cg06167314	cg06167314	52616134	ATCTAAATTAACTCCTAACTCCTAACTAACTAAACAAAACCACAAAAAAC			II			ACAGCGGCTCCCTCCACCCAGCAGGCCTGCTCAGCACTCTCCACCTCTGTCTGCAAAGCC[CG]TCTTTTGTGGCCCTGCTCAGCCAGCCAGGAGCCAGGAGCCAATCCAGACTCAGTCAGAGT	37	17	3698335	TCTGGATTGGCTCCTGGCTCCTGGCTGGCTGAGCAGGGCCACAAAAGACG	F	ITGAE	NM_002208	Body				chr17:3698279-3698279		TRUE										chr17:3698165-3698615	3							17	3645084	rs546171386;rs562906273;rs16953469	0;1;10	0.000000;0.001797;0.012780		FALSE	chr17	3795040
cg01649307	cg01649307	46628590	AAACAAAACTCTACTTACAAAACTAATAACTAAATCAACAAAAACCTACC			II			TCACTGAGCTGGAGCAGGGCTCTGCTTACAGGGCTGGTAACTAGGTCAGCAAGAGCCTGC[CG]CAGAGGCACGGTGGCATGAGACTGTGTACGTGCGTGTGTGCATGTGTGTGCATCCGTGTG	37	17	3699034	CGGCAGGCTCTTGCTGACCTAGTTACCAGCCCTGTAAGCAGAGCCCTGCT	R	ITGAE	NM_002208	Body																chr17:3698680-3699135	3							17	3645783					FALSE	chr17	3795739
cg00147801	cg00147801	42603201	ACATAAAACTATACAAATCAAATAAAACRATACRCRACCCCAAATCTAAC			II			TCCCCTCTGGGACATGGGGCTGTGCAGATCAAATGGGGCGATACGCGGCCCCAGGTCTGA[CG]CAGGAGGCTCAGCACGTGGAGGCTGAGGTTGGAGAGAGTTATAACCACAGGCGAGGGCTG	37	17	3699818	CATGGGGCTGTGCAGATCAAATGGGGCGATACGCGGCCCCAGGTCTGACG	R	ITGAE	NM_002208	Body				chr17:3699697-3699697				17:3699648-3700415	Unclassified							chr17:3699505-3700155	3							17	3646567	rs553744398	19	0.000399		FALSE	chr17	3796523
cg23488296	cg23488296	72657547	CTTCTTCACCCCTATAAAATATTATAAACTAACAAAACAAACTTCTTCAC			II			TCTGGTTCCTTCTTCTTCACCCCTGTAAGGTGTTGTAGGCTGACAGGACAGGCTTCTTCA[CG]CAAGGGTGGAAACTCAACCTCTGAGACCCAGGATGGAGAAGTGAGTTGATGTGACTGCAG	37	17	3702030	TTCTTCACCCCTGTAAGGTGTTGTAGGCTGACAGGACAGGCTTCTTCACG	R	ITGAE	NM_002208	Body				chr17:3701968-3701968												chr17:3701885-3703130	3							17	3648779	rs530740319;rs182762666	19;2	0.000200;0.000200		FALSE	chr17	3798735
cg08396824	cg08396824	26712253	AAACCTCRTATCTATTATCAATTACTTACAAACCTAAATAATCACTACCC			II			GGCCTGGGCTTGAGCCTCGTGTCTATTATCAGTTGCTTGCAAGCCTGGGTAGTCACTGCC[CG]CTCTGTGCCCCAGTCACCTCCTCTGTACTGGGAGAGGGTAGACAAGAGTCTAGTCTAAGC	37	17	3702890	CGGGCAGTGACTACCCAGGCTTGCAAGCAACTGATAATAGACACGAGGCT	R	ITGAE	NM_002208	Body																chr17:3701885-3703130	3							17	3649639	rs538047896	45	0.0002		FALSE	chr17	3799595
cg23770271	cg23770271	71787288	ATATAAAAAAACCACATCCTTACTAAAACAAAAACRACTATATAAAAACC			II			TGCAGAGCAGAGTGTGGAAGAGCCACATCCTTGCTGGAGCAGAGGCGGCTGTGTGGGAGC[CG]AGGCGAGTGCGACACATGGGCCGTGGCCCACTCAGCTTCCCCTCAGCCAGGAGGCCAGGA	37	17	3704471	CGGCTCCCACACAGCCGCCTCTGCTCCAGCAAGGATGTGGCTCTTCCACA	R	ITGAE;ITGAE	NM_002208;NM_002208	1stExon;5'UTR			low-CpG:3651209-3651247							ITGAE;ITGAE	ENST00000263087.4;ENST00000263087.4	1stExon;5'UTR	ITGAE;ITGAE	ENST00000263087.4;ENST00000263087.4	1stExon;5'UTR	chr17:3703845-3704715	3						TRUE	17	3651220	rs140387148;rs532587250;rs200955057	16;13;1	0.001997;0.000799;0.000998		FALSE	chr17	3801176
cg24738036	cg24738036	61600120	AAAAAACCACATCCTTACTAAAACAAAAACRACTATATAAAAACCRAAAC			II			AGCAGAGTGTGGAAGAGCCACATCCTTGCTGGAGCAGAGGCGGCTGTGTGGGAGCCGAGG[CG]AGTGCGACACATGGGCCGTGGCCCACTCAGCTTCCCCTCAGCCAGGAGGCCAGGAGGCGG	37	17	3704476	CGCCTCGGCTCCCACACAGCCGCCTCTGCTCCAGCAAGGATGTGGCTCTT	R	ITGAE;ITGAE	NM_002208;NM_002208	1stExon;5'UTR			low-CpG:3651209-3651247							ITGAE;ITGAE	ENST00000263087.4;ENST00000263087.4	1stExon;5'UTR	ITGAE;ITGAE	ENST00000263087.4;ENST00000263087.4	1stExon;5'UTR	chr17:3703845-3704715	3						TRUE	17	3651225	rs140387148;rs532587250;rs200955057;rs375802935;rs369239631	21;18;6;2;1	0.001997;0.000799;0.000998;0.000200;0.000799		FALSE	chr17	3801181
cg24087438	cg24087438	99726230	CACATCCTTACTAAAACAAAAACAACTATATAAAAACCAAAACAAATACA	88734207	CACATCCTTACTAAAACAAAAACGACTATATAAAAACCGAAACGAATACG	I	A	Red	GTGTGGAAGAGCCACATCCTTGCTGGAGCAGAGGCGGCTGTGTGGGAGCCGAGGCGAGTG[CG]ACACATGGGCCGTGGCCCACTCAGCTTCCCCTCAGCCAGGAGGCCAGGAGGCGGGGACAG	37	17	3704482	CGCACTCGCCTCGGCTCCCACACAGCCGCCTCTGCTCCAGCAAGGATGTG	R	ITGAE;ITGAE	NM_002208;NM_002208	1stExon;5'UTR			low-CpG:3651209-3651247							ITGAE;ITGAE	ENST00000263087.4;ENST00000263087.4	1stExon;5'UTR	ITGAE;ITGAE	ENST00000263087.4;ENST00000263087.4	1stExon;5'UTR	chr17:3703845-3704715	3						TRUE	17	3651231	rs140387148;rs532587250;rs200955057;rs375802935;rs369239631;rs3809805	27;24;12;8;7;1	0.001997;0.000799;0.000998;0.000200;0.000799;0.080871		FALSE	chr17	3801187
cg17074014	cg17074014	7612366	AAAACAAAAACAACTATATAAAAACCAAAACAAATACAACACATAAACCA	73705561	AAAACAAAAACGACTATATAAAAACCGAAACGAATACGACACATAAACCG	I	T	Red	CACATCCTTGCTGGAGCAGAGGCGGCTGTGTGGGAGCCGAGGCGAGTGCGACACATGGGC[CG]TGGCCCACTCAGCTTCCCCTCAGCCAGGAGGCCAGGAGGCGGGGACAGAAGCACACACAC	37	17	3704494	CGGCCCATGTGTCGCACTCGCCTCGGCTCCCACACAGCCGCCTCTGCTCC	R	ITGAE;ITGAE	NM_002208;NM_002208	1stExon;5'UTR			low-CpG:3651209-3651247							ITGAE;ITGAE	ENST00000263087.4;ENST00000263087.4	1stExon;5'UTR	ITGAE;ITGAE	ENST00000263087.4;ENST00000263087.4	1stExon;5'UTR	chr17:3703845-3704715	3						TRUE	17	3651243	rs140387148;rs532587250;rs200955057;rs375802935;rs369239631;rs3809805	39;36;24;20;19;13	0.001997;0.000799;0.000998;0.000200;0.000799;0.080871		FALSE	chr17	3801199
cg13984928	cg13984928	66738909	ACAACTAATTATATACAAACCAAAATATCTCTATTTAATTAAAAATACCA	19729992	ACGACTAATTATATACGAACCGAAATATCTCTATTTAATTAAAAATACCG	I	A	Red	CTCAGCCAGGAGGCCAGGAGGCGGGGACAGAAGCACACACACCAGCAAGGACCCACAGAC[CG]GCACTTTCAACCAAACAGAGACACTCCGGCTCGTACACAACCAGCCGTGTGGCTTCCTCA	37	17	3704574	CGGCACTTTCAACCAAACAGAGACACTCCGGCTCGTACACAACCAGCCGT	F	ITGAE	NM_002208	TSS200										ITGAE	ENST00000263087.4	TSS200	ITGAE	ENST00000263087.4	TSS200	chr17:3703845-3704715	3						TRUE	17	3651323	rs571964948;rs146999106	1;48	0.000200;0.006390		FALSE	chr17	3801279
cg09552070	cg09552070	2748963	CTCCTAAAATCCAACCCACAACTAAAAAAACCACACRACTAATTATATAC			II			CACACACACCAGCAAGGACCCACAGACCGGCACTTTCAACCAAACAGAGACACTCCGGCT[CG]TACACAACCAGCCGTGTGGCTTCCTCAGTTGTGGGCTGGACCCTAGGAGCTTAGGGGCCA	37	17	3704607	TCCTAGGGTCCAGCCCACAACTGAGGAAGCCACACGGCTGGTTGTGTACG	F	ITGAE	NM_002208	TSS200										ITGAE	ENST00000263087.4	TSS200	ITGAE	ENST00000263087.4	TSS200	chr17:3703845-3704715	3							17	3651356	rs146999106;rs564777128;rs533520359	15;33;37	0.006390;0.000200;0.001797		FALSE	chr17	3801312
cg00463732	cg00463732	90660128	CAATAACCCCTAAACTCCTAAAATCCAACCCACAACTAAAAAAACCACAC			II			AGGACCCACAGACCGGCACTTTCAACCAAACAGAGACACTCCGGCTCGTACACAACCAGC[CG]TGTGGCTTCCTCAGTTGTGGGCTGGACCCTAGGAGCTTAGGGGCCACTGTCAGCCCCACT	37	17	3704621	AGTGGCCCCTAAGCTCCTAGGGTCCAGCCCACAACTGAGGAAGCCACACG	F	ITGAE	NM_002208	TSS200										ITGAE	ENST00000263087.4	TSS200	ITGAE	ENST00000263087.4	TSS200	chr17:3703845-3704715	3						TRUE	17	3651370	rs146999106;rs564777128;rs533520359	1;19;23	0.006390;0.000200;0.001797		FALSE	chr17	3801326
cg08221208	cg08221208	92801567	TTTACTTCTATTATTCTAATAACTCAAAATCCTATTCAATCAATTTCCAC			II			CACTGCCTCGATTCAACTTCGGCTGCGTTCATTCTCTTTAAAACCAGGACAGCAACCTGA[CG]TGGAAACTGACTGAACAGGACTCTGAGTTACCAGAATAACAGAAGTAAAATTCTATACAT	37	17	3705107	CGTGGAAACTGACTGAACAGGACTCTGAGTTACCAGAATAACAGAAGTAA	F	ITGAE	NM_002208	TSS1500						TRUE				ITGAE	ENST00000263087.4	TSS1500	ITGAE	ENST00000263087.4	TSS1500					chr17:3705074-3706982	6			17	3651856	rs551401599;rs192090106	0;27	0.000399;0.000200		FALSE	chr17	3801812
cg24667510	cg24667510	48756139	AAAATATCATCRAATCTTCACAAAACCTTAACCAAACAACCTTTCAATAC			II			CCAGGGTGGACAATGGTGTTGACTTCATTACTAGATAAAAATCCATGTTATTTTGTTTCT[CG]CATTGAAAGGCTGCTTGGCTAAGGTTCTGTGAAGATCCGATGACATTTCCAACACTTTGC	37	17	3705631	CGCATTGAAAGGCTGCTTGGCTAAGGTTCTGTGAAGATCCGATGACATTT	F	ITGAE	NM_002208	TSS1500						TRUE				ITGAE;CTD-3195I5.5	ENST00000263087.4;ENST00000572988.1	TSS1500;3'UTR	ITGAE;CTD-3195I5.5	ENST00000263087.4;ENST00000572988.1	TSS1500;3'UTR			chr17:3705625-3706884	5	chr17:3705074-3706982	6		TRUE	17	3652380	rs550005255;rs563437603	0;14	0.000200;0.000200		FALSE	chr17	3802336
cg11239575	cg11239575	27633890	ATACTTATAACTACTAAATCTTACTCRATTATATAAAATTACAATTCACC			II			GCTCTGACAAAGTGCTTATGACTACTAGATCTTGCTCGGTTATGTGAGATTACAATTCAC[CG]GTTTCCATCCTGTATGAAACAGAAGTTAAACAGTTGTAAAAGCAAAATTCCAGGTCTGGT	37	17	3705765	CGGTGAATTGTAATCTCACATAACCGAGCAAGATCTAGTAGTCATAAGCA	R	ITGAE	NM_002208	TSS1500						TRUE				ITGAE;CTD-3195I5.5	ENST00000263087.4;ENST00000572988.1	TSS1500;3'UTR	ITGAE;CTD-3195I5.5	ENST00000263087.4;ENST00000572988.1	TSS1500;3'UTR	chr17:3705660-3706295	3						TRUE	17	3652514					FALSE	chr17	3802470
cg06468347	cg06468347	35644291	TAATTTTCCTACCAAATCATAATAAAACCATCCTACTTCTATTAAACCTC			II			TCCAGGTCTGGTGGTTTTCCTGCCAGGTCATGATGAAACCATCCTACTTCTGTTGAACCT[CG]TCCCAGGCAGGATCGGGGCCTGCGGCCTACAGCCTGTCTTCCCAGCGCTCCAGGGCTCGT	37	17	3705875	GGTTTTCCTGCCAGGTCATGATGAAACCATCCTACTTCTGTTGAACCTCG	R	ITGAE	NM_002208	TSS1500						TRUE				ITGAE;CTD-3195I5.5	ENST00000263087.4;ENST00000572988.1	TSS1500;3'UTR	ITGAE;CTD-3195I5.5	ENST00000263087.4;ENST00000572988.1	TSS1500;3'UTR	chr17:3705660-3706295	3						TRUE	17	3652624					FALSE	chr17	3802580
cg09001761	cg09001761	73730545	TCACACTAATAAAACATAACCACAAAAAAAAACACATCAAACCTAACACA	89767136	TCACACTAATAAAACGTAACCACGAAAAAAAACGCATCAAACCTAACACG	I	A	Red	GCCTCAAGAGATGCTCCCGCCTTGGTCTCCTAGGGAGCTGGGGTTATAGGCCTGAGCCAC[CG]TGCCAGGCCTGATGCGCTCTTTTCCGTGGTTACGTTCTACCAGTGTGACCTCCATCCCTT	37	10	6053793	TCACACTGGTAGAACGTAACCACGGAAAAGAGCGCATCAGGCCTGGCACG	F	IL2RA	NM_000417	3'UTR										IL2RA;IL2RA;IL2RA	ENST00000379959.3;ENST00000397240.2;ENST00000488980.1	3'UTR;3'UTR;3'UTR	IL2RA;IL2RA;IL2RA	ENST00000379959.3;ENST00000397240.2;ENST00000488980.1	3'UTR;3'UTR;3'UTR								TRUE	10	6093799	rs542812308;rs141524746;rs28360484;rs12722718;rs34164172	0;1;16;18;34	0.000200;0.001797;0.001697;0.003295;0.012181		FALSE	chr10	6011829
cg16849995	cg16849995	6626428	CAACTAATCACTTCCTAATTATTTACTACCTTTTACTATTATCTTTATTC			II			CGGTAGCCACCGTCAAACGGTATTTCCACCATGCGGACACAATAGATGTAAACCACCCAG[CG]AACAAAGATAACAGTAAAAGGTAGCAAATAATTAGGAAGTGATCAGTTGTAAGTAATTCT	37	10	6055684	AACTGATCACTTCCTAATTATTTGCTACCTTTTACTGTTATCTTTGTTCG	F	IL2RA;IL2RA;IL2RA	NM_000417;NM_001308243;NM_001308242	Body;Body;Body								10:6055389-6057075	Unclassified	IL2RA	ENST00000488980.1	3'UTR	IL2RA	ENST00000488980.1	3'UTR					chr10:6055441-6056899	6			10	6095690					FALSE	chr10	6013720
cg23910409	cg23910409	28705925	TTAATACAAAAAAACCACACATAATTTACATTCCTAATCAAAAAAATACC			II			GAAAATCTGAGTTAATGCAAAAAGACCACACATGGTTTACATTCCTGGTCAAGGGGATGC[CG]GTGTGAGCTTCTGTGGACGGGAGGGTGGGGAGCACAGGATAGGCAAAGCTCAGCATAGAT	37	10	6059226	CGGCATCCCCTTGACCAGGAATGTAAACCATGTGTGGTCTTTTTGCATTA	R	IL2RA;IL2RA;IL2RA	NM_000417;NM_001308243;NM_001308242	Body;Body;Body										SNORA14;IL2RA	ENST00000516113.1;ENST00000488980.1	TSS200;3'UTR	SNORA14;IL2RA	ENST00000516113.1;ENST00000488980.1	TSS200;3'UTR	chr10:6058925-6059375	3							10	6099232	rs578252481;rs77138789	49;17	0.000200;0.004393		FALSE	chr10	6017262
cg20639705	cg20639705	47644821	CATAATTTACATTCCTAATCAAAAAAATACCRATATAAACTTCTATAAAC			II			AAAAGACCACACATGGTTTACATTCCTGGTCAAGGGGATGCCGGTGTGAGCTTCTGTGGA[CG]GGAGGGTGGGGAGCACAGGATAGGCAAAGCTCAGCATAGATGCTGCCCTGGGTCCTCTAT	37	10	6059245	ATGGTTTACATTCCTGGTCAAGGGGATGCCGGTGTGAGCTTCTGTGGACG	R	IL2RA;IL2RA;IL2RA	NM_000417;NM_001308243;NM_001308242	Body;Body;Body										SNORA14;IL2RA	ENST00000516113.1;ENST00000488980.1	TSS200;3'UTR	SNORA14;IL2RA	ENST00000516113.1;ENST00000488980.1	TSS200;3'UTR	chr10:6058925-6059375	3							10	6099251	rs77138789	36	0.004393		FALSE	chr10	6017281
cg21204959	cg21204959	40671212	ATAAATACTCAATAAATATAAAACTCCTTTACCTTCCCATTTCCCTAATC			II			CCTGGTGTATAGTGGGTGCTCAATGAATGTGAGGCTCCTTTGCCTTCCCATTTCCCTGGT[CG]TTTAATTTTTTTTTTTTTTTTTTTTTGAGACAGAGTCTTGCTCTGTCACCCAGGCTGGAG	37	10	6059529	CGACCAGGGAAATGGGAAGGCAAAGGAGCCTCACATTCATTGAGCACCCA	R	IL2RA;IL2RA;IL2RA	NM_000417;NM_001308243;NM_001308242	Body;Body;Body										SNORA14;IL2RA	ENST00000516113.1;ENST00000488980.1	TSS1500;3'UTR	SNORA14;IL2RA	ENST00000516113.1;ENST00000488980.1	TSS1500;3'UTR									10	6099535	rs533257854;rs7918154	25;1	0.000399;0.008387		FALSE	chr10	6017565
cg01697146	cg01697146	10641246	ATTAATATACTTCTCATCATCTTCATATTTCAACATTTCTTTTACCAAAC			II			CTCTCACAAAAGCCCCTCAGAAAGGCTCAGAGGCCAGGCCTCGTTTAAGGACACCGAGAG[CG]CCTGGTAAAAGAAATGTTGAAATATGAAGATGATGAGAAGCACATTAACATCTCCTGAAA	37	10	6060378	CGCCTGGTAAAAGAAATGTTGAAATATGAAGATGATGAGAAGCACATTAA	F	IL2RA;IL2RA;IL2RA	NM_000417;NM_001308243;NM_001308242	Body;Body;Body										SNORA14;IL2RA	ENST00000516113.1;ENST00000488980.1	TSS1500;3'UTR	SNORA14;IL2RA	ENST00000516113.1;ENST00000488980.1	TSS1500;3'UTR									10	6100384	rs373369015;rs12722589	16;45	0.001597;0.021166		FALSE	chr10	6018414
cg11213769	cg11213769	26767583	CAAAAAACAATAACAATATTTCTAAAAACCTATCCTCTCTAACTAACTAC			II			TTCCCTCCTACCAGGAAACAATGGCAGTGTTTCTGGAAGCCTGTCCTCTCTGACTGGCTA[CG]TGGCTCCTTCCTCCCACTCTTGACCCCTGGCAGAGGCCCGGGGTACAGCCCTTCCAGATC	37	10	6060590	AGGAAACAATGGCAGTGTTTCTGGAAGCCTGTCCTCTCTGACTGGCTACG	R	IL2RA;IL2RA;IL2RA	NM_000417;NM_001308243;NM_001308242	Body;Body;Body										SNORA14;IL2RA	ENST00000516113.1;ENST00000488980.1	TSS1500;3'UTR	SNORA14;IL2RA	ENST00000516113.1;ENST00000488980.1	TSS1500;3'UTR	chr10:6060380-6060750	3							10	6100596					FALSE	chr10	6018626
cg04240525	cg04240525	3696848	AACCAATACCCCACTCACCTACTACCTAATACTCTATTATAAATATAAAC			II			TTTGTCCACAAAGCCAGTGCCCCACTCACCTGCTACCTGGTACTCTGTTGTAAATATGGA[CG]TCTCCATGGTTGCAGCCATTTCTGTCTGTATTTGAAAATCTGTGAAAAAGAGATAAAGAG	37	10	6061422	CGTCCATATTTACAACAGAGTACCAGGTAGCAGGTGAGTGGGGCACTGGC	R	IL2RA;IL2RA;IL2RA	NM_000417;NM_001308243;NM_001308242	Body;Body;Body										IL2RA	ENST00000488980.1	3'UTR	IL2RA	ENST00000488980.1	3'UTR	chr10:6061325-6061735	3							10	6101428	rs11256354;rs201522266	17;3	0.004792;0.000200		FALSE	chr10	6019458
cg13855852	cg13855852	24711967	ATAAAAAACACAAACAAAAATATAACAACRATCCCTACCCTCAAAAAAAC			II			CTGGGAAGCAAGTAATTTTTTTGCGGTGCGTTGTCTTGTGCTTAAGGGGAAGACGCAGAG[CG]TTTCCTTGAGGGCAGGGATCGTTGTCACACTCTTGTTTGTGTCTTCTATCAGCAGGGCCT	37	10	6065835	TAGAAGACACAAACAAGAGTGTGACAACGATCCCTGCCCTCAAGGAAACG	F	IL2RA	NM_000417	Body						TRUE				IL2RA	ENST00000488980.1	3'UTR	IL2RA	ENST00000488980.1	3'UTR	chr10:6065600-6065850	3						TRUE	10	6105841	rs572208200;rs140119079;rs143773893	0;21;22	0.000200;0.000200;0.000200		FALSE	chr10	6023871
cg15166718	cg15166718	8782840	TAACATACATAACATACACAAACACRTATACACACRCTCAAAAACATATC			II			ACCAGAGTATGCCCTCCCAGCACCGGCCTCTGGGTATTCAAGTGCATATGGCAATGCCCA[CG]ACATGTTTTTGAGCGTGTGTATACGTGTCTGTGCATGTCATGTATGTTACGTGTCTGTGT	37	10	6066525	AACATACATGACATGCACAGACACGTATACACACGCTCAAAAACATGTCG	F	IL2RA;IL2RA;IL2RA	NM_000417;NM_001308243;NM_001308242	Body;Body;Body										RP11-536K7.5;IL2RA	ENST00000440436.1;ENST00000488980.1	TSS1500;3'UTR	RP11-536K7.5;IL2RA	ENST00000440436.1;ENST00000488980.1	TSS1500;3'UTR			chr10:6066120-6066840	3	chr10:6065771-6066772	4			10	6106531	rs542794203;rs181757138;rs146110677;rs2031229	15;25;26;43	0.000200;0.004193;0.000200;0.179513		FALSE	chr10	6024561
cg08863967	cg08863967	49608237	AATAAAAAACACACACATACACACATAACATACATAACATACACAAACAC			II			TGTGTATACGTGTCTGTGCATGTCATGTATGTTACGTGTCTGTGTATGCCATGTATGTTA[CG]TGTCTGTGTATGTCATGTATGTTATGTGTGCATGTGTGTGTCTCTCACCAAAAGGGACTC	37	10	6066602	CGTGTCTGTGTATGTCATGTATGTTATGTGTGCATGTGTGTGTCTCTCAC	F	IL2RA;IL2RA;IL2RA	NM_000417;NM_001308243;NM_001308242	Body;Body;Body										RP11-536K7.5;IL2RA	ENST00000440436.1;ENST00000488980.1	TSS1500;3'UTR	RP11-536K7.5;IL2RA	ENST00000440436.1;ENST00000488980.1	TSS1500;3'UTR			chr10:6066120-6066840	3	chr10:6065771-6066772	4			10	6106608	rs565959003;rs12722573	1;14	0.000200;0.021266		FALSE	chr10	6024638
cg21634547	cg21634547	13618870	ATAAAAAACRAATCACTCTATATACTCTATACAAAAAACTCTAACCACTC			II			TTGGTAGTCACAGAAGGGACACTTACCAGAGCTTGTGCATTGACATTGGTTGTCCCAGGA[CG]AGTGGCTAGAGTTTCCTGTACAGAGCATATAGAGTGACCCGCTTTTTATTCTGCGGAAAC	37	10	6067831	TAAAAAGCGGGTCACTCTATATGCTCTGTACAGGAAACTCTAGCCACTCG	F	IL2RA;IL2RA;IL2RA	NM_000417;NM_001308243;NM_001308242	Body;Body;Body										RP11-536K7.5;IL2RA	ENST00000440436.1;ENST00000488980.1	TSS200;3'UTR	RP11-536K7.5;IL2RA;IL2RA	ENST00000440436.1;ENST00000447847.1;ENST00000488980.1	TSS200;1stExon;3'UTR									10	6107837	rs563759672;rs201617475	18;41	0.000200;0.000200		FALSE	chr10	6025867
cg11825694	cg11825694	68683984	TCCCAAAACRAATAACTAAAATTTCCTATACAAAACATATAAAATAACCC			II			GACATTGGTTGTCCCAGGACGAGTGGCTAGAGTTTCCTGTACAGAGCATATAGAGTGACC[CG]CTTTTTATTCTGCGGAAACCTCTCTTGCATTCACAGTTCAACATGGTTCCTTCCTTGTAG	37	10	6067872	CGGGTCACTCTATATGCTCTGTACAGGAAACTCTAGCCACTCGTCCTGGG	R	IL2RA;IL2RA;IL2RA	NM_000417;NM_001308243;NM_001308242	Body;Body;Body										RP11-536K7.5;IL2RA	ENST00000440436.1;ENST00000488980.1	TSS200;3'UTR	RP11-536K7.5;IL2RA;IL2RA	ENST00000440436.1;ENST00000447847.1;ENST00000488980.1	TSS200;1stExon;3'UTR									10	6107878	rs563759672;rs201617475	25;2	0.000200;0.000200		FALSE	chr10	6025908
cg24623376	cg24623376	89808348	ACTAAAATTTCCTATACAAAACATATAAAATAACCCRCTTTTTATTCTAC			II			CAGGACGAGTGGCTAGAGTTTCCTGTACAGAGCATATAGAGTGACCCGCTTTTTATTCTG[CG]GAAACCTCTCTTGCATTCACAGTTCAACATGGTTCCTTCCTTGTAGGCCATGGCTTTGAA	37	10	6067886	CGCAGAATAAAAAGCGGGTCACTCTATATGCTCTGTACAGGAAACTCTAG	R	IL2RA;IL2RA;IL2RA	NM_000417;NM_001308243;NM_001308242	Body;Body;Body										RP11-536K7.5;IL2RA	ENST00000440436.1;ENST00000488980.1	TSS200;3'UTR	RP11-536K7.5;IL2RA;IL2RA	ENST00000440436.1;ENST00000447847.1;ENST00000488980.1	TSS200;1stExon;3'UTR									10	6107892	rs563759672;rs201617475	39;16	0.000200;0.000200		FALSE	chr10	6025922
cg15426711	cg15426711	39600229	CAATAACATAAAAAAATTCTAATAATTCTACTTCCTCCCCAATATTTAAC			II			TTGAAAACAATGATGAGATAGCCCATTGGGGAAATGGAGGAAATGGATAAAAGACTGATA[CG]TCAAATACTGGGGAGGAAGTAGAACTACCAGAACTCTCTTATGTTACTGGTGGCAGTGTA	37	10	6074957	CGTCAAATACTGGGGAGGAAGTAGAACTACCAGAACTCTCTTATGTTACT	F	IL2RA;IL2RA;IL2RA	NM_000417;NM_001308243;NM_001308242	Body;Body;Body				chr10:6074786-6074786						RP11-536K7.5;IL2RA	ENST00000440436.1;ENST00000488980.1	5'UTR;3'UTR	RP11-536K7.5;IL2RA	ENST00000440436.1;ENST00000488980.1	5'UTR;3'UTR									10	6114963	rs534286024	50	0.0002		FALSE	chr10	6032993
cg18001827	cg18001827	59719949	TACRACATACAATTTAATAAATTTTAACAAATATATACAACTACAAAAAC			II			AAGCAGACAGTGGTTTCTTGTGGTAGGTGGGTATTGACCAGAAGGCAGAAGTGATGAAAA[CG]TTTTTGCAGCTGTACACATTTGTCAAAACTCATCAAATTGTATGCCGCAGATCTATGCAT	37	10	6075783	GCGGCATACAATTTGATGAGTTTTGACAAATGTGTACAGCTGCAAAAACG	F	IL2RA;IL2RA;IL2RA	NM_000417;NM_001308243;NM_001308242	Body;Body;Body				chr10:6075776-6075776						RP11-536K7.5;IL2RA	ENST00000440436.1;ENST00000488980.1	5'UTR;3'UTR	RP11-536K7.5;IL2RA	ENST00000440436.1;ENST00000488980.1	5'UTR;3'UTR					chr10:6075508-6076634	4			10	6115789	rs545571928;rs7078614	47;48	0.000200;0.467452		FALSE	chr10	6033819
cg05905137	cg05905137	77623483	CRTCCTACCTAAATATAACTTTAAAAAACCCACCTAAAACTTAACCTAAC			II			GGGCAGGGATGGAGAGTGAGGGCCTGCCTTCATGGCAGTAGGCTCTGAGTGGGTGACTGG[CG]CCAGGCCAAGTTCTAGGTGGGCTTCCCAAAGCCACATTCAGGCAGGACGGAGCTGCTCTT	37	10	6077321	CGCCAGGCCAAGTTCTAGGTGGGCTTCCCAAAGCCACATTCAGGCAGGAC	F	IL2RA;IL2RA;IL2RA	NM_000417;NM_001308243;NM_001308242	Body;Body;Body										RP11-536K7.5;IL2RA	ENST00000440436.1;ENST00000488980.1	5'UTR;3'UTR	RP11-536K7.5;IL2RA	ENST00000440436.1;ENST00000488980.1	5'UTR;3'UTR									10	6117327	rs545002614;rs146807560;rs12722527;rs540403439;rs561764790	0;1;7;27;33	0.000799;0.000998;0.055411;0.000200;0.000200		FALSE	chr10	6035357
cg15062718	cg15062718	98768159	TCCACTACACCCTATTAAACRCTAAATAAAAAAACATCTAAACACAAACC			II			TGAGGACAGGACTCCCATCCCTCCAGTGCACAGTGAGTGCTGCTCAATCTGCATCCACAG[CG]GTTTGTGCCCAGATGCTTCCTCACTCAGCGTCTAACAGGGTGCAGTGGAAACGTCATTGA	37	10	6079098	CCACTGCACCCTGTTAGACGCTGAGTGAGGAAGCATCTGGGCACAAACCG	F	IL2RA;IL2RA;IL2RA	NM_000417;NM_001308243;NM_001308242	Body;Body;Body				chr10:6078858-6078858				10:6079018-6079462	Unclassified_Cell_type_specific	IL2RA	ENST00000488980.1	3'UTR	IL2RA	ENST00000488980.1	3'UTR	chr10:6079045-6079275	3							10	6119104	rs565249731	46	0.0002		FALSE	chr10	6037134
cg14476251	cg14476251	77805864	CRAATCTCTAACACCCAAAATCTATCTAATTCTAACACAAAAAATAAACC			II			CAGGTACGCATCAAGAGCTTGGGCCACTGGGTAAAGAGGGATCTGGTTCTTGCTCTAACG[CG]GTTCATCTTCTGTGTCAGAATCAGATAGATTCTGGGTGTCAGAGACCCGAATCTTCCTCT	37	10	6079599	GGGTCTCTGACACCCAGAATCTATCTGATTCTGACACAGAAGATGAACCG	F	IL2RA;IL2RA;IL2RA	NM_000417;NM_001308243;NM_001308242	Body;Body;Body										IL2RA	ENST00000488980.1	3'UTR	IL2RA	ENST00000488980.1	3'UTR			chr10:6078875-6079642	6					10	6119605	rs541251953;rs12722519	43;50	0.000200;0.005092		FALSE	chr10	6037635
cg05665775	cg05665775	49728866	AAATATAAATACAAAACTACCCTAACCTACTACTCTCTACCTATATAATC			II			AGTGGCAATGTTATAGTTCCGGCTGTGCTACAGCTCCGTGACTGCTTCTGTAGAGCAGGG[CG]ACCACATAGGCAGAGAGTAGTAGGTCAGGGCAGTTTTGCATTCATATTTATATCTGCTTT	37	10	6086315	AATATGAATGCAAAACTGCCCTGACCTACTACTCTCTGCCTATGTGGTCG	F	IL2RA;IL2RA;IL2RA	NM_000417;NM_001308243;NM_001308242	Body;Body;Body										IL2RA	ENST00000488980.1	3'UTR	IL2RA	ENST00000488980.1	3'UTR			chr10:6086018-6088714	6					10	6126321	rs145271357;rs149171021;rs531682405;rs7896551;rs189498260;rs538458542	0;1;7;18;46;49	0.000599;0.001198;0.000200;0.029553;0.000200;0.000799		FALSE	chr10	6044351
cg09399707	cg09399707	56690848	TTACAATCTCAAAAAAAATTCCRTTAAATTAAAAATTTCCTCAACTCCTC			II			TTGGTGACTCCCACCCACAGTCTTTTCTGCAAGGAGAGAGACTCTTCTGAGAAACTGGAG[CG]AGGAGCTGAGGAAATTTTCAACTCAACGGAATTTCCCCTGAGACTGTAAAGAAACACAGA	37	10	6087734	TACAGTCTCAGGGGAAATTCCGTTGAGTTGAAAATTTCCTCAGCTCCTCG	F	IL2RA;IL2RA;IL2RA	NM_000417;NM_001308243;NM_001308242	Body;Body;Body				chr10:6087449-6087449						IL2RA	ENST00000488980.1	3'UTR	IL2RA	ENST00000488980.1	3'UTR			chr10:6086018-6088714	6	chr10:6086611-6088256	6			10	6127740	rs532330863;rs541216424	0;25	0.000200;0.000200		FALSE	chr10	6045770
cg13022408	cg13022408	5674128	CAAATAACAACCAACCTTTACCATTCTAATATTTCCTCTATATTCATCCC			II			ATGTGCACAGCACCTGATGCTGGTGGGGTCAGGAGTGTGGCCTGTGCCACACTCAGAACG[CG]GGATGAACATAGAGGAAACACTAGAATGGCAAAGGCTGGTTGTCACCTGGGGGCCTCAGA	37	10	6089289	AGGTGACAACCAGCCTTTGCCATTCTAGTGTTTCCTCTATGTTCATCCCG	F	IL2RA;IL2RA;IL2RA	NM_000417;NM_001308243;NM_001308242	Body;Body;Body										IL2RA	ENST00000488980.1	3'UTR	IL2RA	ENST00000488980.1	3'UTR	chr10:6089185-6089435	3							10	6129295	rs546652477;rs12722640;rs117136685	1;3;5	0.001198;0.011182;0.001198		FALSE	chr10	6047325
cg17521892	cg17521892	85772228	TATATAACCTTACAACACCCAACAAAATCTATATTATTCCCATTTTATAC			II			GCAGGCTAGCTTATGTAGCCTTACAGCACCCAGCAGGGTCTGTGTTATTCCCATTTTATA[CG]AACAGAAGCTGAGGCCCACCGAGGTTAAAACCCTACCCTCATGGACTTCCATGGAGGTTA	37	10	6090562	ATGTAGCCTTACAGCACCCAGCAGGGTCTGTGTTATTCCCATTTTATACG	R	IL2RA;IL2RA;IL2RA	NM_000417;NM_001308243;NM_001308242	Body;Body;Body				chr10:6090272-6090272						IL2RA	ENST00000488980.1	3'UTR	IL2RA	ENST00000488980.1	3'UTR									10	6130568	rs563026208	30	0.0002		FALSE	chr10	6048598
cg09115275	cg09115275	84604912	TTAAAATTAACATCAACCTCTTCCTACCCTAATACCCCAAAAATTTCCCA	37756827	TTAAAATTAACGTCAACCTCTTCCTACCCTAATACCCCGAAAATTTCCCG	I	A	Red	AGGCCTGCCCCCAGCCAGCGAGATGTCACGCATGCAGCCGGGTGTCATCCCCAAAACTCC[CG]GGAAACTCTCGGGGCACCAGGGCAGGAAGAGGCTGACGTCAACTTTAACTCCGGGGACTT	37	10	6093271	TTAAAGTTGACGTCAGCCTCTTCCTGCCCTGGTGCCCCGAGAGTTTCCCG	F	IL2RA	NM_000417	Body				chr10:6093148-6093148		TRUE		10:6092688-6093460	Promoter_Associated	IL2RA	ENST00000488980.1	3'UTR	IL2RA	ENST00000488980.1	3'UTR	chr10:6093085-6093435	3						TRUE	10	6133277	rs373303033	12	0.0002		FALSE	chr10	6051307
cg11584380	cg11584380	59638263	ACTCAAAATTTCCTCTATTTTATAACTACTAAAACAAATACRACACTACC			II			CGCCCGGAGGTGCTCAGAATTTCCTCTGTTTTGTGGCTGCTGGGGCAGGTGCGACACTGC[CG]CTTTCTCTAAAGATGCCCCCAAGCTGCTCTGGGGGTAGAAGGAAGGCTGCAGGGAACAGC	37	10	6094836	CGGCAGTGTCGCACCTGCCCCAGCAGCCACAAAACAGAGGAAATTCTGAG	R	IL2RA;IL2RA;IL2RA	NM_000417;NM_001308243;NM_001308242	Body;Body;Body										IL2RA	ENST00000488980.1	3'UTR	IL2RA	ENST00000488980.1	3'UTR	chr10:6094620-6095095	3							10	6134842					FALSE	chr10	6052872
cg23819781	cg23819781	27724835	CAATTACTACTAATCCAATTACACCAACTTATTCTTACACTACATACAAC			II			GTAAAAGGACTCAATTGCTGCTAGTCCAATTGCACCAGCTTGTTCTTGCACTGCATACAG[CG]TGGGAGGAAAAAGCCTGGGAAACGGGGGGACATGGGCCAGCGAGCTCATCCGGCCACACC	37	10	6095868	CGCTGTATGCAGTGCAAGAACAAGCTGGTGCAATTGGACTAGCAGCAATT	R	IL2RA;IL2RA;IL2RA	NM_000417;NM_001308243;NM_001308242	Body;Body;Body				chr10:6095822-6095822						IL2RA	ENST00000488980.1	3'UTR	IL2RA	ENST00000488980.1	3'UTR	chr10:6095820-6096495	3							10	6135874	rs12722498	34	0.027556		FALSE	chr10	6053904
cg04877820	cg04877820	36689572	AAAAAACACTCACATACTATCTATCTAAACAAAAATATTCRTTTTTATCC			II			TGAAGCTGGGGGAGAAGCACTCACATGCTGTCTGTCTGAGCAAAAGTATTCGTTTTTGTC[CG]AGAATCTGAGACTCATTTGCTTGGCACACACACACAAAACTTCATGTATGTTGAAATATG	37	10	6096469	CGGACAAAAACGAATACTTTTGCTCAGACAGACAGCATGTGAGTGCTTCT	R	IL2RA;IL2RA;IL2RA	NM_000417;NM_001308243;NM_001308242	Body;Body;Body				chr10:6096425-6096425						IL2RA	ENST00000488980.1	3'UTR	IL2RA	ENST00000488980.1	3'UTR	chr10:6095820-6096495	3							10	6136475	rs41294919;rs574133646	11;2	0.015675;0.000599		FALSE	chr10	6054505
cg17281724	cg17281724	60636875	TAACCATCACTTTTTAAAACATCCTAAATATACACTAATATACAACTAAC			II			CCAGTAGGGGTTGGCCATCACTTTTTAAAGCATCCTGGATATACACTAATGTACAGCTGG[CG]TTTTGAACCATTACTCTCCACACATTTCCCAGTGGGAACTGTGTTTTCTTTTTGACAGAA	37	10	6097919	CGCCAGCTGTACATTAGTGTATATCCAGGATGCTTTAAAAAGTGATGGCC	R	IL2RA;IL2RA;IL2RA	NM_000417;NM_001308243;NM_001308242	Body;Body;Body										IL2RA	ENST00000488980.1	3'UTR	IL2RA	ENST00000488980.1	3'UTR									10	6137925	rs576506879;rs78817272	12;4	0.000200;0.001597		FALSE	chr10	6055955
cg08954948	cg08954948	57739113	ATACAAACTCTCAAAATTTCCACAATTCTAAAAAAAATACCTTCAATAAC			II			GATCAAGGGACATACAAGCTCTCAGAATTTCCACAGTTCTGAGAAAGGTGCCTTCAATAA[CG]TGCCATATTGGTAATACCAGGAGAATTCTCTTTCTGACCACATCCCAGAGCCCAGTAATA	37	10	6100768	TACAAGCTCTCAGAATTTCCACAGTTCTGAGAAAGGTGCCTTCAATAACG	R	IL2RA;IL2RA;IL2RA	NM_000417;NM_001308243;NM_001308242	Body;Body;Body				chr10:6100768-6100768						IL2RA	ENST00000488980.1	3'UTR	IL2RA	ENST00000488980.1	3'UTR	chr10:6100640-6101075	3							10	6140774	rs3134883;rs568915385	45;2	0.101138;0.000399		FALSE	chr10	6058804
cg15168019	cg15168019	10626948	CCTAATCTCCCTAAATTATTCTATTTCTATTCATTACAAACAAAATCAAC			II			ATGACCTGTCTCTGTGCACCTGATCTCTCTCCACTCTATGCCAGTATCATCTCCATAAAG[CG]CTGACCCTGTTTGCAATGAACAGAAACAGAACAATCCAGGGAGACCAGGTTCAAACCCTG	37	10	6101234	CGCTGACCCTGTTTGCAATGAACAGAAACAGAACAATCCAGGGAGACCAG	F	IL2RA;IL2RA;IL2RA	NM_000417;NM_001308243;NM_001308242	Body;Body;Body										IL2RA	ENST00000488980.1	3'UTR	IL2RA	ENST00000488980.1	3'UTR	chr10:6101105-6101330	3							10	6141240	rs192133296	23	0.0002		FALSE	chr10	6059270
cg26316423	cg26316423	93607213	TCCCCACATCAACAAATATAAATCCATCTTCCTAACCCTTAAAACCAACC			II			AACGTGAGCAGTCCCCACATCAGCAGGTATGAATCCATCTTCCTGACCCTTGGGACCAGC[CG]GGGCAGTGAAGCGGAGGTCTTTCTCTGCAGAAGGCCCAGTTGCCGTCAGCCTCTTTTTGG	37	10	6104137	CCCCACATCAGCAGGTATGAATCCATCTTCCTGACCCTTGGGACCAGCCG	R	IL2RA;IL2RA	NM_000417;NM_000417	1stExon;5'UTR								10:6104077-6104580	Unclassified_Cell_type_specific	IL2RA;IL2RA;IL2RA;IL2RA;IL2RA;IL2RA;IL2RA;IL2RA;IL2RA	ENST00000256876.6;ENST00000379954.1;ENST00000379959.3;ENST00000397240.2;ENST00000397240.2;ENST00000256876.6;ENST00000379954.1;ENST00000379959.3;ENST00000488980.1	1stExon;1stExon;1stExon;1stExon;5'UTR;5'UTR;5'UTR;5'UTR;3'UTR	IL2RA;IL2RA;IL2RA;IL2RA;IL2RA;IL2RA;IL2RA;IL2RA;IL2RA	ENST00000256876.6;ENST00000379954.1;ENST00000379959.3;ENST00000397240.2;ENST00000397240.2;ENST00000256876.6;ENST00000379954.1;ENST00000379959.3;ENST00000488980.1	1stExon;1stExon;1stExon;1stExon;5'UTR;5'UTR;5'UTR;5'UTR;3'UTR	chr10:6104080-6104695	3						TRUE	10	6144143	rs144690178	6	0.000399		FALSE	chr10	6062173
cg03679251	cg03679251	52747263	CTAACTAAACACACCAACCCAATACTTAAAAAAAACAACTCCTAACTCCA	56601556	CTAACTAAACACGCCAACCCAATACTTAAAAAAAACAACTCCTAACTCCG	I	A	Red	GTGGGATGGGAAGATCGGTCCGCCTGGGCTGTCACCCTTGTGGGTCCATCCAGTCTCTAT[CG]GAGTCAGGAGTTGCTCTCTTTAAGTATTGGGCTGGCGTGTTCAGCCAGGAAACTGCCTAG	37	10	6104275	CGGAGTCAGGAGTTGCTCTCTTTAAGTATTGGGCTGGCGTGTTCAGCCAG	F	IL2RA;IL2RA;IL2RA;IL2RA;IL2RA;IL2RA	NM_000417;NM_001308243;NM_001308242;NM_000417;NM_001308243;NM_001308242	1stExon;1stExon;1stExon;5'UTR;5'UTR;5'UTR								10:6104077-6104580	Unclassified_Cell_type_specific	IL2RA;IL2RA;IL2RA;IL2RA;IL2RA;IL2RA;IL2RA;IL2RA	ENST00000379959.3;ENST00000397240.2;ENST00000397240.2;ENST00000379959.3;ENST00000488980.1;ENST00000256876.6;ENST00000379954.1;ENST00000488980.1	1stExon;1stExon;5'UTR;5'UTR;1stExon;TSS200;TSS200;3'UTR	IL2RA;IL2RA;IL2RA;IL2RA;IL2RA;IL2RA;IL2RA;IL2RA	ENST00000379959.3;ENST00000397240.2;ENST00000397240.2;ENST00000379959.3;ENST00000488980.1;ENST00000256876.6;ENST00000379954.1;ENST00000488980.1	1stExon;1stExon;5'UTR;5'UTR;1stExon;TSS200;TSS200;3'UTR	chr10:6104080-6104695	3							10	6144281	rs543871712	16	0.0002		FALSE	chr10	6062311
cg11733245	cg11733245	59717173	TCCAATCTCTATCRAAATCAAAAATTACTCTCTTTAAATATTAAACTAAC			II			TTGTGGGTCCATCCAGTCTCTATCGGAGTCAGGAGTTGCTCTCTTTAAGTATTGGGCTGG[CG]TGTTCAGCCAGGAAACTGCCTAGCACTCTCTTCTCTCATCTCAAATATAGGAAGTGTTTT	37	10	6104312	CGCCAGCCCAATACTTAAAGAGAGCAACTCCTGACTCCGATAGAGACTGG	R	IL2RA;IL2RA	NM_000417;NM_000417	1stExon;5'UTR								10:6104077-6104580	Unclassified_Cell_type_specific	IL2RA;IL2RA;IL2RA;IL2RA;IL2RA;IL2RA;IL2RA	ENST00000397240.2;ENST00000397240.2;ENST00000488980.1;ENST00000256876.6;ENST00000379954.1;ENST00000379959.3;ENST00000488980.1	1stExon;5'UTR;1stExon;TSS200;TSS200;TSS200;3'UTR	IL2RA;IL2RA;IL2RA;IL2RA;IL2RA;IL2RA;IL2RA	ENST00000397240.2;ENST00000397240.2;ENST00000488980.1;ENST00000256876.6;ENST00000379954.1;ENST00000379959.3;ENST00000488980.1	1stExon;5'UTR;1stExon;TSS200;TSS200;TSS200;3'UTR	chr10:6104080-6104695	3					TRUE	TRUE	10	6144318	rs543871712	23	0.0002		FALSE	chr10	6062348
cg16949914	cg16949914	55743587	TACTCACCCTACCTTCAACRACAAAAAAATCTCCCTCTCCTTTTATAAAC			II			GGTGTGGGCTGGGGTTGATGAGAAGGATTGAACTTCATTTATGAATCCTTTCTTCAGCTA[CG]CCCATAAAAGGAGAGGGAGATTCCCCTGCCGTTGAAGGTAGGGTGAGCAAGCACTTCTTG	37	10	6104515	CGCCCATAAAAGGAGAGGGAGATTCCCCTGCCGTTGAAGGTAGGGTGAGC	F	IL2RA	NM_000417	TSS200								10:6104077-6104580	Unclassified_Cell_type_specific	IL2RA;IL2RA;IL2RA;IL2RA	ENST00000397240.2;ENST00000256876.6;ENST00000379954.1;ENST00000379959.3	TSS200;TSS1500;TSS1500;TSS1500	IL2RA;IL2RA;IL2RA;IL2RA	ENST00000397240.2;ENST00000256876.6;ENST00000379954.1;ENST00000379959.3	TSS200;TSS1500;TSS1500;TSS1500	chr10:6104080-6104695	3						TRUE	10	6144521	rs187846092	1	0.000799		FALSE	chr10	6062551
cg27131821	cg27131821	35759149	ATACTAAATAAAACCACTACCAAAAAATACTTACTCACCCTACCTTCAAC			II			ACTTCATTTATGAATCCTTTCTTCAGCTACGCCCATAAAAGGAGAGGGAGATTCCCCTGC[CG]TTGAAGGTAGGGTGAGCAAGCACTTCTTGGCAGTGGTCTCACCCAGCACTTCATAAGCTG	37	10	6104546	TGCTGGGTGAGACCACTGCCAAGAAGTGCTTGCTCACCCTACCTTCAACG	F	IL2RA	NM_000417	TSS1500								10:6104077-6104580	Unclassified_Cell_type_specific	IL2RA;IL2RA;IL2RA;IL2RA	ENST00000256876.6;ENST00000379954.1;ENST00000379959.3;ENST00000397240.2	TSS1500;TSS1500;TSS1500;TSS1500	IL2RA;IL2RA;IL2RA;IL2RA	ENST00000256876.6;ENST00000379954.1;ENST00000379959.3;ENST00000397240.2	TSS1500;TSS1500;TSS1500;TSS1500	chr10:6104080-6104695	3						TRUE	10	6144552					FALSE	chr10	6062582
cg11127249	cg11127249	10609119	TCAAAACTTTACTCCTTCATCCCAAATAATCCCRACTAACTCCTAAAAAC			II			CTTCTTGGCAGTGGTCTCACCCAGCACTTCATAAGCTGAGTCCTCCCCTCAGGGCTGTAA[CG]TCCTCAGGAGTCAGCCGGGACCACCTGGGATGAAGGAGCAAAGTCCTGACAAGATTCTGG	37	10	6104630	CGTCCTCAGGAGTCAGCCGGGACCACCTGGGATGAAGGAGCAAAGTCCTG	F	IL2RA	NM_000417	TSS1500										IL2RA;IL2RA;IL2RA;IL2RA	ENST00000256876.6;ENST00000379954.1;ENST00000379959.3;ENST00000397240.2	TSS1500;TSS1500;TSS1500;TSS1500	IL2RA;IL2RA;IL2RA;IL2RA	ENST00000256876.6;ENST00000379954.1;ENST00000379959.3;ENST00000397240.2	TSS1500;TSS1500;TSS1500;TSS1500	chr10:6104080-6104695	3						TRUE	10	6144636	rs560005102;rs538926483;rs548087702	4;11;18	0.000200;0.000200;0.000399		FALSE	chr10	6062666
cg17908384	cg17908384	55732827	TATAAACCTTAAAAAATTATTTATAAATTCTCAAAATCCTTCAATTCRCC			II			CAAAGTCCTGACAAGATTCTGGTCAGGCAGCCTCCAATATTCAAATAATGGAGAAGGATG[CG]GCGAACTGAAGGATCCTGAGAATTCATAAATAATTCCCCAAGGCTTATAACCTGTACTAG	37	10	6104730	CGGCGAACTGAAGGATCCTGAGAATTCATAAATAATTCCCCAAGGCTTAT	F	IL2RA;IL2RA;IL2RA	NM_000417;NM_001308243;NM_001308242	TSS1500;TSS1500;TSS1500										IL2RA;IL2RA;IL2RA;IL2RA	ENST00000256876.6;ENST00000379954.1;ENST00000379959.3;ENST00000397240.2	TSS1500;TSS1500;TSS1500;TSS1500	IL2RA;IL2RA;IL2RA;IL2RA	ENST00000256876.6;ENST00000379954.1;ENST00000379959.3;ENST00000397240.2	TSS1500;TSS1500;TSS1500;TSS1500									10	6144736	rs146119562;rs12722617;rs112023362	0;1;12	0.000399;0.008686;0.001597		FALSE	chr10	6062766
cg05199761	cg05199761	23681548	AAAAAACCCTCCRAACAAACCAAAAAATTCAAAATTCCAAAACACATCAC			II			TATTAACAAAAAGAAAACCCTCCGGGCAAGCCAAGGAATTCAGGGTTCCAAAACACATCA[CG]TTGACTGGGCCTGGTGGCTCATGCCTGTAATCCGAGCACTTTGGTAGACCAAGGTGGGTG	37	10	6105145	CGTGATGTGTTTTGGAACCCTGAATTCCTTGGCTTGCCCGGAGGGTTTTC	R	IL2RA;IL2RA;IL2RA	NM_000417;NM_001308243;NM_001308242	TSS1500;TSS1500;TSS1500										IL2RA;IL2RA;IL2RA;IL2RA	ENST00000256876.6;ENST00000379954.1;ENST00000379959.3;ENST00000397240.2	TSS1500;TSS1500;TSS1500;TSS1500	IL2RA;IL2RA;IL2RA;IL2RA	ENST00000256876.6;ENST00000379954.1;ENST00000379959.3;ENST00000397240.2	TSS1500;TSS1500;TSS1500;TSS1500									10	6145151	rs12722485;rs397752253;rs17173494	10;9;7	0.321486;0.255319;0.346154		FALSE	chr10	6063181
cg26105232	cg26105232	42762173	AACAAAATTCTCTTAAATTCCACAACAAATATAACTTCCTCTCTAAAAAC			II			TGTCAAAATATGACAAGATTCTCTTAAATTCCACAGCAGGTATAACTTCCTCTCTAGGAA[CG]TTTCTCACTCTGCGGGCAAGTGCTCCAGTAGAAACTCCTAGTACTCCCACCAAAGTCACG	37	10	6105656	CGTTCCTAGAGAGGAAGTTATACCTGCTGTGGAATTTAAGAGAATCTTGT	R	IL2RA	NM_000417	TSS1500										IL2RA;IL2RA;IL2RA;IL2RA	ENST00000256876.6;ENST00000379954.1;ENST00000379959.3;ENST00000397240.2	TSS1500;TSS1500;TSS1500;TSS1500	IL2RA;IL2RA;IL2RA;IL2RA	ENST00000256876.6;ENST00000379954.1;ENST00000379959.3;ENST00000397240.2	TSS1500;TSS1500;TSS1500;TSS1500							TRUE	TRUE	10	6145662	rs184787473;rs375385212	21;13	0.000200;0.000599		FALSE	chr10	6063692
cg18849517	cg18849517	91699543	ATATTAAAAACAACTAAACTTTTCCCTCTTTAAATCATAAAAACACACAC			II			GGGGAAATAAGCCACTCCACATATCGGTTGCTGAGGAAAGAGTGGAGGAGGCTGTTGACC[CG]TGTGTGTCCCCATGACTCAAAGAGGGAAAAGTCTAGCTGTTTCCAATATCCCGAAATCAG	37	12	6553092	TATTGGAAACAGCTAGACTTTTCCCTCTTTGAGTCATGGGGACACACACG	F	CD27;LOC678655	NM_001242;NR_015382	TSS1500;Body						TRUE		12:6552813-6553152	Unclassified_Cell_type_specific	LOC678655;CD27;CD27	ENST00000535639.1;ENST00000266557.3;ENST00000541233.1	3'UTR;TSS1500;TSS1500	LOC678655;LOC678655;LOC678655;LOC678655;CD27;CD27	ENST00000535639.1;ENST00000417058.2;ENST00000545339.1;ENST00000399492.2;ENST00000266557.3;ENST00000541233.1	3'UTR;3'UTR;3'UTR;3'UTR;TSS1500;TSS1500			chr12:6552139-6556749	6	chr12:6551770-6557661	6		TRUE	12	6423353	rs572195935;rs534703338	22;31	0.000200;0.000200		FALSE	chr12	6443925
cg03724640	cg03724640	76755957	RAAAATCATCTCTTTTTTATTTTCCCAATTCTCCCAACAAAACTAATTTC			II			GTTGACCCGTGTGTGTCCCCATGACTCAAAGAGGGAAAAGTCTAGCTGTTTCCAATATCC[CG]AAATCAGTCTTGCTGGGAGAACTGGGAAAATAAAAAAGAGATGACCCCCGTAGGAAGCTA	37	12	6553145	GGGGTCATCTCTTTTTTATTTTCCCAGTTCTCCCAGCAAGACTGATTTCG	F	CD27;LOC678655	NM_001242;NR_015382	TSS1500;Body						TRUE		12:6552813-6553152	Unclassified_Cell_type_specific	LOC678655;CD27;CD27	ENST00000535639.1;ENST00000266557.3;ENST00000541233.1	3'UTR;TSS1500;TSS1500	LOC678655;LOC678655;LOC678655;LOC678655;CD27;CD27	ENST00000535639.1;ENST00000417058.2;ENST00000545339.1;ENST00000399492.2;ENST00000266557.3;ENST00000541233.1	3'UTR;3'UTR;3'UTR;3'UTR;TSS1500;TSS1500			chr12:6552139-6556749	6	chr12:6551770-6557661	6		TRUE	12	6423406	rs554494495;rs185866847	35;49	0.000200;0.000200		FALSE	chr12	6443978
cg06495803	cg06495803	68694844	AACAACTCTACACCCCTTACTTACAATTCTAAACATTCTATAACAAACTC			II			GACAGAAGAGAGGCAGCTCTACACCCCTTGCTTGCAATTCTGAGCATTCTGTAGCAAACT[CG]TTTGGCCATCAAACCAGACCTCAATTGAGACAAGGCTATTTAAGCTTCCTCCCAGTTGGT	37	12	6553489	CGAGTTTGCTACAGAATGCTCAGAATTGCAAGCAAGGGGTGTAGAGCTGC	R	CD27;LOC678655	NM_001242;NR_015382	TSS1500;Body						TRUE				LOC678655;CD27;CD27	ENST00000535639.1;ENST00000266557.3;ENST00000541233.1	3'UTR;TSS1500;TSS1500	LOC678655;LOC678655;LOC678655;LOC678655;CD27;CD27	ENST00000535639.1;ENST00000417058.2;ENST00000545339.1;ENST00000399492.2;ENST00000266557.3;ENST00000541233.1	3'UTR;3'UTR;3'UTR;3'UTR;TSS1500;TSS1500	chr12:6553305-6553575	3					TRUE	TRUE	12	6423750	rs559501466;rs139916142	41;2	0.000399;0.000599		FALSE	chr12	6444322
cg11384427	cg11384427	21742199	CCAACACCACAAAACACCCTTAAAAAATTAAAATAATCTCATAATCAAAC			II			GCTATTTAAGCTTCCTCCCAGTTGGTGTAAATATTCAATAGTTTTGCTGCAGAAATGTTG[CG]TTTGATTATGAGACTACCCCAACTCCCCAAGGGTGTTTTGTGGTGCTGGTTTCTGTATAA	37	12	6553585	CAGCACCACAAAACACCCTTGGGGAGTTGGGGTAGTCTCATAATCAAACG	F	CD27;LOC678655	NM_001242;NR_015382	TSS1500;Body						TRUE				LOC678655;CD27;CD27	ENST00000535639.1;ENST00000266557.3;ENST00000541233.1	3'UTR;TSS1500;TSS1500	LOC678655;LOC678655;LOC678655;LOC678655;CD27;CD27	ENST00000535639.1;ENST00000417058.2;ENST00000545339.1;ENST00000399492.2;ENST00000266557.3;ENST00000541233.1	3'UTR;3'UTR;3'UTR;3'UTR;TSS1500;TSS1500			chr12:6552139-6556749	6	chr12:6551770-6557661	6	TRUE	TRUE	12	6423846	rs561632554;rs11569359	5;19	0.000200;0.254593		FALSE	chr12	6444418
cg22395761	cg22395761	37726870	ACTATATATCCATCACCTTTTTATCAAAAAAACAAAAATCAATAAACTAC			II			AGGGGTGAGCAACTGTGTGTCCATCACCTTTTTGTCAAAGAAGCAGGAGTCAGTGGGCTA[CG]TGCTTCATGAGCAGGAGAGGCGGAAACTAAGGAAGGCTCATGTGTTGGAGGAAGCATGTT	37	12	6553937	CTGTGTGTCCATCACCTTTTTGTCAAAGAAGCAGGAGTCAGTGGGCTACG	R	CD27;CD27-AS1	NM_001242;NR_015382	TSS200;Body						TRUE				CD27;LOC678655;CD27	ENST00000266557.3;ENST00000535639.1;ENST00000541233.1	TSS200;3'UTR;TSS1500	CD27;LOC678655;LOC678655;LOC678655;LOC678655;CD27	ENST00000266557.3;ENST00000535639.1;ENST00000417058.2;ENST00000545339.1;ENST00000399492.2;ENST00000541233.1	TSS200;3'UTR;3'UTR;3'UTR;3'UTR;TSS1500	chr12:6553920-6554395	3							12	6424198					FALSE	chr12	6444770
cg22036538	cg22036538	22746141	AAAACAACAAATCTCACAAAATTTACTCTTTAATACTCTCCCCAACACAC			II			AGCATGTTTGAAGAGCAGCAGGTCTCACAGAGTTTGCTCTTTAATACTCTCCCCAGCACA[CG]GAAGGGGAAGGGGGTGGAGGTTGCTGCTATGAGAGAGAAAAAAAAAACAGCCACAATAGA	37	12	6554051	GAGCAGCAGGTCTCACAGAGTTTGCTCTTTAATACTCTCCCCAGCACACG	R	CD27;CD27;LOC678655	NM_001242;NM_001242;NR_015382	1stExon;5'UTR;Body						TRUE		12:6553964-6554283	Unclassified_Cell_type_specific	CD27;CD27;LOC678655;CD27	ENST00000266557.3;ENST00000266557.3;ENST00000535639.1;ENST00000541233.1	5'UTR;1stExon;3'UTR;TSS1500	CD27;CD27;LOC678655;LOC678655;LOC678655;LOC678655;CD27	ENST00000266557.3;ENST00000266557.3;ENST00000535639.1;ENST00000417058.2;ENST00000545339.1;ENST00000399492.2;ENST00000541233.1	5'UTR;1stExon;3'UTR;3'UTR;3'UTR;3'UTR;TSS1500	chr12:6553920-6554395	3						TRUE	12	6424312	rs543851817	1	0.0002		FALSE	chr12	6444884
cg19609713	cg19609713	15800261	TATCCACAAATTATACAACCATCAACACTATCTAATTCTATAACATTTTC			II			TTATTTTAGTGTATCCACAGGTTGTGCAGCCATCAACACTATCTAATTCTATAACATTTT[CG]TTACCCCAGAGAAACTTGTACCCCTTAGCAATGACTCCCCATTTCTTCCCCCCAACCAAC	37	12	6558051	ATCCACAGGTTGTGCAGCCATCAACACTATCTAATTCTATAACATTTTCG	R	CD27;CD27-AS1	NM_001242;NR_015382	Body;Body										CD27;LOC678655	ENST00000541233.1;ENST00000535639.1	5'UTR;3'UTR	CD27;LOC678655;LOC678655;LOC678655;LOC678655;LOC678655;LOC678655;LOC678655;LOC678655	ENST00000541233.1;ENST00000504270.2;ENST00000536388.1;ENST00000417058.2;ENST00000537003.1;ENST00000447687.2;ENST00000535639.1;ENST00000545339.1;ENST00000399492.2	5'UTR;3'UTR;3'UTR;TSS1500;3'UTR;TSS200;3'UTR;3'UTR;3'UTR									12	6428312	rs548511519	2	0.0002		FALSE	chr12	6448884
cg26737640	cg26737640	80791909	TCCTAAAAACCAAAACTTTTATTAACRTTCAAAATATAACCCRAACAAAC			II			AGAGACAGCGTGCGCACGAGACAGCGCGCAAGAGAGTGCACGAGAGAATTCCCCAAGGGA[CG]CCTGCTCGGGTCACACCCTGAACGCCAATAAAAGCTTTGGCTCCCAGGACCCTTTTTTTT	37	19	6587584	CGCCTGCTCGGGTCACACCCTGAACGCCAATAAAAGCTTTGGCTCCCAGG	F	CD70	NM_001252	Body	chr19:6590340-6591072	N_Shelf		chr19:6587274-6587274			19:6538224-6538593	19:6587567-6587773	Unclassified_Cell_type_specific							chr19:6587005-6587715	3						TRUE	19	6538584	rs76696740;rs527847227	0;39	0.019569;0.000599		FALSE	chr19	6587572
cg10807045	cg10807045	59810849	AAAAAATTTACAAAACCTAATAAACACCCTTAAAACTCCTATTTAACCCC			II			ACTCTCCTCCTCACTCAAGGCTCTCCTGGAGACTGGCTATCTTGTTAGGAAGGAACTGAA[CG]GGGTCAAACAGGAGCCCCAAGGGTGTTTACCAGGCTTTGCAAATTTCCTGTAAGAGTGAC	37	19	6588153	CGGGGTCAAACAGGAGCCCCAAGGGTGTTTACCAGGCTTTGCAAATTTCC	F	CD70	NM_001252	Body	chr19:6590340-6591072	N_Shelf		chr19:6588124-6588124				19:6588061-6588325	Unclassified_Cell_type_specific							chr19:6587985-6588330	3							19	6539153					FALSE	chr19	6588141
cg15267702	cg15267702	90724433	CTCTTAACCTATTTTACTCTACRTAACATTACTCTATTTTTCACATATTC			II			TCTAAAACCTGCTCTTGGCCTGTTTTACTCTACGTGGCATTGCTCTGTTTTTCACATGTT[CG]TTTTTATTTTTTTGGTCATCTCCTCCTCGGTAGGAGTGATAGTAGAAGGGAAGCTCACCA	37	19	6588809	CGAACATGTGAAAAACAGAGCAATGCCACGTAGAGTAAAACAGGCCAAGA	R	CD70	NM_001252	Body	chr19:6590340-6591072	N_Shore			DMR			19:6588711-6589032	Unclassified_Cell_type_specific							chr19:6588440-6589075	3							19	6539809					FALSE	chr19	6588797
cg15679532	cg15679532	46729556	CAAACAAAAATCCCTACCTAATAAACTTCCCTTCTACTATCACTCCTACC			II			CTACGTGGCATTGCTCTGTTTTTCACATGTTCGTTTTTATTTTTTTGGTCATCTCCTCCT[CG]GTAGGAGTGATAGTAGAAGGGAAGCTCACCAGGCAGGGATTTCTGTCTGTTTTGTGCGCG	37	19	6588838	CGGTAGGAGTGATAGTAGAAGGGAAGCTCACCAGGCAGGGATTTCTGTCT	F	CD70	NM_001252	Body	chr19:6590340-6591072	N_Shore			DMR			19:6588711-6589032	Unclassified_Cell_type_specific							chr19:6588440-6589075	3						TRUE	19	6539838					FALSE	chr19	6588826
cg17136649	cg17136649	60730280	ACTAATTATACATCTACAATAAACAAACACTATTCCRATACTACAATCRC			II			CTCGGTAGGAGTGATAGTAGAAGGGAAGCTCACCAGGCAGGGATTTCTGTCTGTTTTGTG[CG]CGACTGCAGTACCGGAACAGTGCCTGCCCACTGCAGATGTATAATTAGTGCTTGTAGCAT	37	19	6588896	CGCGACTGCAGTACCGGAACAGTGCCTGCCCACTGCAGATGTATAATTAG	F	CD70	NM_001252	Body	chr19:6590340-6591072	N_Shore			DMR			19:6588711-6589032	Unclassified_Cell_type_specific							chr19:6588440-6589075	3							19	6539896	rs182849641;rs75041397;rs576528299;rs542199422;rs187805640	3;7;13;15;32	0.001398;0.001398;0.000200;0.000399;0.000200		FALSE	chr19	6588884
cg27335924	cg27335924	18642242	ACACTAATTATACATCTACAATAAACAAACACTATTCCRATACTACAATC			II			CGGTAGGAGTGATAGTAGAAGGGAAGCTCACCAGGCAGGGATTTCTGTCTGTTTTGTGCG[CG]ACTGCAGTACCGGAACAGTGCCTGCCCACTGCAGATGTATAATTAGTGCTTGTAGCATGA	37	19	6588898	CACTAATTATACATCTGCAGTGGGCAGGCACTGTTCCGGTACTGCAGTCG	F	CD70	NM_001252	Body	chr19:6590340-6591072	N_Shore			DMR			19:6588711-6589032	Unclassified_Cell_type_specific							chr19:6588440-6589075	3						TRUE	19	6539898	rs182849641;rs75041397;rs576528299;rs542199422;rs187805640	1;5;11;13;30	0.001398;0.001398;0.000200;0.000399;0.000200		FALSE	chr19	6588886
cg18475039	cg18475039	61698593	TTCTTCCAATAAAACRTAACTAAACTACAACTAAATCACACAAATAACAC			II			TTCTACCTCTCCTTCCTTCTCTCTCTGTGCCTCTTCTTCTCCCCGTCCCTCCACGTCCCC[CG]TGTTACCTGTGTGATTCAGCTGCAGCTCAGCTACGTCCCACTGGAAGAAAAGACCAGAAA	37	19	6590106	TCTTCCAGTGGGACGTAGCTGAGCTGCAGCTGAATCACACAGGTAACACG	F	CD70	NM_001252	Body	chr19:6590340-6591072	N_Shore			DMR					CD70	ENST00000423145.2	ExonBnd	CD70	ENST00000423145.2	ExonBnd	chr19:6589920-6590255	3						TRUE	19	6541106	rs555945239	1	0.000399		FALSE	chr19	6590094
cg25949886	cg25949886	77692109	TAAAAACTTCACAAAACTAAACRTAAAAACTTCCTAAAACCTCCTAAAAC			II			GCCCGGCGCGGTCCCCAAAGGGACCCCTCCCCCACCCGGAGCGAGTGGCTGGGGCCATCC[CG]TCCTAGGAGGCCCCAGGAAGCCCCCACGCCCAGCCTTGTGAAGCCCCCAGCAGCCTCTGA	37	19	6590516	GGGGGCTTCACAAGGCTGGGCGTGGGGGCTTCCTGGGGCCTCCTAGGACG	F	CD70	NM_001252	Body	chr19:6590340-6591072	Island					19:6541379-6542072	19:6590408-6591486	Unclassified							chr19:6590300-6591475	3						TRUE	19	6541516					FALSE	chr19	6590504
cg14870229	cg14870229	18759570	ACCAAATCTTCCTCTCTAACCTCTTTATACCCATCTCATTCTATCTTTTC			II			GTCTCTGCCCTACCAGATCTTCCTCTCTGGCCTCTTTGTACCCATCTCATTCTGTCTTTT[CG]GTCACGCGCCTCTCTATGTTTTCTTCCCAACTTTTCCATCTCAACTCACCCCAAGTGACT	37	19	6590801	CCAGATCTTCCTCTCTGGCCTCTTTGTACCCATCTCATTCTGTCTTTTCG	R	CD70	NM_001252	Body	chr19:6590340-6591072	Island			DMR		19:6541379-6542072	19:6590408-6591486	Unclassified							chr19:6590300-6591475	3						TRUE	19	6541801	rs192078520;rs183991538;rs344589	50;43;14	0.000200;0.000200;0.146565		FALSE	chr19	6590789
cg24778383	cg24778383	29656866	AATCCCATTAATCRCRAACTTAATAATCTACCTCRTAATATACATCCAAC			II			TTTCCATCTCAACTCACCCCAAGTGACTCGAGCGGCAGCTGCTGCTGAGCCTGTGCGAAG[CG]CTGGATGCACACCACGAGGCAGATCACCAAGCCCGCGACCAATGGGACCAAAGCAGCCCG	37	19	6590895	CGCTGGATGCACACCACGAGGCAGATCACCAAGCCCGCGACCAATGGGAC	F	CD70	NM_001252	1stExon	chr19:6590340-6591072	Island					19:6541379-6542072	19:6590408-6591486	Unclassified	CD70;CD70	ENST00000423145.2;ENST00000245903.2	1stExon;1stExon	CD70;CD70	ENST00000423145.2;ENST00000245903.2	1stExon;1stExon	chr19:6590300-6591475	3					TRUE	TRUE	19	6541895	rs148772362;rs144259158	16;25	0.000221;0.000220		FALSE	chr19	6590883
cg21779443	cg21779443	57684588	ACTTACTTCAACCTATCAAAAAACCAACCTACCCCTCTCTAAAAATATCC			II			CCTGGGCGTCTACTTGCTTCAACCTGTCAGGGGACCAGCCTGCCCCTCTCTGGGGATGTC[CG]GCCGGTCGAGGGGAGGGACTTGAGCAATTGGCGAGGGGAAATTCCCTCCAACCGCTGCCA	37	19	6591171	CTTGCTTCAACCTGTCAGGGGACCAGCCTGCCCCTCTCTGGGGATGTCCG	R	CD70	NM_001252	TSS200	chr19:6590340-6591072	S_Shore			DMR			19:6590408-6591486	Unclassified	CD70;CD70	ENST00000423145.2;ENST00000245903.2	TSS200;TSS200	CD70;CD70	ENST00000423145.2;ENST00000245903.2	TSS200;TSS200	chr19:6590300-6591475	3							19	6542171	rs17703895;rs547938773	27;22	0.159545;0.000998		FALSE	chr19	6591159
cg23263923	cg23263923	4636415	ACCCACTTTAAAATCTTCAAACTAACAACRATTAAAAAAAATTTCCCCTC			II			ACCAGCCTGCCCCTCTCTGGGGATGTCCGGCCGGTCGAGGGGAGGGACTTGAGCAATTGG[CG]AGGGGAAATTCCCTCCAACCGCTGCCAGTCTGAAGATCCTAAAGTGGGTGGAGGCAGTTG	37	19	6591204	CCCACTTTAGGATCTTCAGACTGGCAGCGGTTGGAGGGAATTTCCCCTCG	F	CD70	NM_001252	TSS200	chr19:6590340-6591072	S_Shore			DMR			19:6590408-6591486	Unclassified	CD70;CD70	ENST00000423145.2;ENST00000245903.2	TSS200;TSS200	CD70;CD70	ENST00000423145.2;ENST00000245903.2	TSS200;TSS200	chr19:6590300-6591475	3					TRUE	TRUE	19	6542204					FALSE	chr19	6591192
cg13119122	cg13119122	38749286	TACATCCTAACAACTACCTCCACCCACTTTAAAATCTTCAAACTAACAAC			II			GATGTCCGGCCGGTCGAGGGGAGGGACTTGAGCAATTGGCGAGGGGAAATTCCCTCCAAC[CG]CTGCCAGTCTGAAGATCCTAAAGTGGGTGGAGGCAGTTGCCAGGATGCAGGCAGTGGCCC	37	19	6591225	CGCTGCCAGTCTGAAGATCCTAAAGTGGGTGGAGGCAGTTGCCAGGATGC	F	CD70	NM_001252	TSS200	chr19:6590340-6591072	S_Shore						19:6590408-6591486	Unclassified	CD70;CD70	ENST00000423145.2;ENST00000245903.2	TSS200;TSS200	CD70;CD70	ENST00000423145.2;ENST00000245903.2	TSS200;TSS200	chr19:6590300-6591475	3							19	6542225					FALSE	chr19	6591213
cg04120164	cg04120164	78690480	AAAATCCTAAAATAAATAAAAACAATTACCAAAATACAAACAATAACCCC			II			CTGCCAGTCTGAAGATCCTAAAGTGGGTGGAGGCAGTTGCCAGGATGCAGGCAGTGGCCC[CG]GGTGAGCCTCAGAGTTGCCTGCCCCCAACCCCTCCCCGCCCGACCTTCAGGCAGGAGACA	37	19	6591287	CGGGGCCACTGCCTGCATCCTGGCAACTGCCTCCACCCACTTTAGGATCT	R	CD70	NM_001252	TSS200	chr19:6590340-6591072	S_Shore						19:6590408-6591486	Unclassified	CD70;CD70	ENST00000423145.2;ENST00000245903.2	TSS200;TSS200	CD70;CD70	ENST00000423145.2;ENST00000245903.2	TSS200;TSS200	chr19:6590300-6591475	3							19	6542287	rs344590	11	0.150759		FALSE	chr19	6591275
cg22431965	cg22431965	78792858	ACTAAAAATACAACAAACATCCAAAAATTAAAAATACTCCCCAAATATTC			II			TTGTGCTGTGCACTGGGGATACAGCAGACATCCAAGAATTGGGGGTGCTCCCCAAATATT[CG]TGTACCCCTCTCCTGCATTTTTTTGATTTGTTTTGTTTTTGAGACGGAGGTCTCCCTCTG	37	19	6591500	CTGGGGATACAGCAGACATCCAAGAATTGGGGGTGCTCCCCAAATATTCG	R	CD70	NM_001252	TSS1500	chr19:6590340-6591072	S_Shore								CD70;CD70	ENST00000423145.2;ENST00000245903.2	TSS1500;TSS1500	CD70;CD70	ENST00000423145.2;ENST00000245903.2	TSS1500;TSS1500			chr19:6589653-6591583	6	chr19:6582656-6591859	6			19	6542500	rs75054932;rs344591	46;13	0.014976;0.441494		FALSE	chr19	6591488
cg22633597	cg22633597	59777832	ACAATTCTCCTATCTAAACCTCACAAATAACTAAAAATAACATACACACA	80691938	ACGATTCTCCTATCTAAACCTCGCGAATAACTAAAAATAACATACGCGCG	I	C	Grn	TCCTGGGTTCAAGCGATTCTCCTGTCTGAGCCTCGCGAGTAGCTGGGAGTAACATGCGCG[CG]CCACCATGCCTGGCTAATTTTTTGTATTTTTAGTAGAGATGGGGTTTCACCATGTTGGCC	37	19	6591674	CGCGCGCATGTTACTCCCAGCTACTCGCGAGGCTCAGACAGGAGAATCGC	R	CD70	NM_001252	TSS1500	chr19:6590340-6591072	S_Shore								CD70;CD70	ENST00000423145.2;ENST00000245903.2	TSS1500;TSS1500	CD70;CD70	ENST00000423145.2;ENST00000245903.2	TSS1500;TSS1500					chr19:6582656-6591859	6		TRUE	19	6542674	rs149252149;rs551399494;rs538434828;rs537020141	42;41;26;21	0.000200;0.000200;0.000599;0.000399		FALSE	chr19	6591662
cg11904429	cg11904429	82767364	TAAAATCATATTCTACAATTCCAAAAAACCATAAATTCTAAAAAAACACC			II			CAGGTGTGAGCCACCGCATCCAGCCTCCTGCTGCTGTTCTCGATGGCTGTAGTGGGTTAA[CG]GTGTCCTCCCAGAATTCATGGCCTCCTGGAACTGCAGAATATGACCTCATTTTGAAATTA	37	19	6592554	CGGTGTCCTCCCAGAATTCATGGCCTCCTGGAACTGCAGAATATGACCTC	F	CD70	NM_001252	TSS1500	chr19:6590340-6591072	S_Shore		chr19:6592539-6592539						CD70;CD70	ENST00000423145.2;ENST00000245903.2	TSS1500;TSS1500	CD70;CD70	ENST00000423145.2;ENST00000245903.2	TSS1500;TSS1500	chr19:6592465-6592795	3						TRUE	19	6543554	rs544226999	0	0.0002		FALSE	chr19	6592542
cg17023951	cg17023951	4648404	AAATCTCTACATTTCCAACTAAATCATTTCTACATTTCCAACTAAATAAC			II			GACCAACGCAGAAGTCTCTGCATTTCCAACTGAGTCATTTCTGCATTTCCAACTGAGTGG[CG]CCTAGAACCCCAGGGAGACAGAACCTTTCACTCCCCTGGAAAGGGGGCTGAAGCAAGGGA	37	12	7624317	CGCCACTCAGTTGGAAATGCAGAAATGACTCAGTTGGAAATGCAGAGACT	R	CD163;CD163	NM_004244;NM_203416	3'UTR;3'UTR										CD163;CD163	ENST00000359156.4;ENST00000541972.1	3'UTR;3'UTR	CD163;CD163;CD163;CD163;CD163;CD163;CD163;CD163L1	ENST00000359156.4;ENST00000542705.1;ENST00000534848.1;ENST00000542280.1;ENST00000537626.1;ENST00000541972.1;ENST00000537044.1;ENST00000543276.1	3'UTR;3'UTR;3'UTR;3'UTR;3'UTR;3'UTR;3'UTR;5'UTR									12	7515584					FALSE	chr12	7471720
cg07432632	cg07432632	88723523	AAAACATCTACCATCACTAAAACTTAAATAAACRATTTTCCCRTAACAAC			II			TGGTCGGGGGAGGGACATCTGCCATCACTGAGACTTGAGTAGACGGTTTTCCCGTGACAG[CG]CTAAGGAGGCCAAGGAGGCCGTTGGCCAGATTGCCTCTCTAGATTCCTCCTCTCTGGGCA	37	12	7624557	CGCTGTCACGGGAAAACCGTCTACTCAAGTCTCAGTGATGGCAGATGTCC	R	CD163;CD163	NM_004244;NM_203416	3'UTR;3'UTR										CD163;CD163	ENST00000359156.4;ENST00000541972.1	3'UTR;3'UTR	CD163;CD163;CD163;CD163;CD163;CD163;CD163;CD163L1	ENST00000359156.4;ENST00000542705.1;ENST00000542280.1;ENST00000537626.1;ENST00000541972.1;ENST00000534848.1;ENST00000537044.1;ENST00000543276.1	3'UTR;3'UTR;3'UTR;3'UTR;3'UTR;TSS200;3'UTR;5'UTR									12	7515824					FALSE	chr12	7471960
cg00297004	cg00297004	96727823	AAAAAATTCTACTATTAATCAAATAAACTACCCTTTATAAATAACCTAAC			II			AATCATCCGTTTCTCCAAGGCTGAAATGAATGAAAAAATGTTAAGGGCACCAGAGAGAAA[CG]TCAGGTTACCTACAAAGGGCAGCCCATCTGACTAACAGCAGAACTTTCTCCAGACACCAT	37	12	7625924	CGTCAGGTTACCTACAAAGGGCAGCCCATCTGACTAACAGCAGAACTTTC	F	CD163;CD163	NM_004244;NM_203416	3'UTR;3'UTR										CD163;CD163	ENST00000359156.4;ENST00000541972.1	3'UTR;3'UTR	CD163;CD163;CD163;CD163;CD163;CD163;CD163;CD163L1	ENST00000359156.4;ENST00000542280.1;ENST00000537626.1;ENST00000541972.1;ENST00000534848.1;ENST00000542705.1;ENST00000537044.1;ENST00000543276.1	3'UTR;3'UTR;3'UTR;3'UTR;TSS1500;TSS200;3'UTR;5'UTR									12	7517191	rs75077356	8	0.25		FALSE	chr12	7473327
cg01376622	cg01376622	19604235	TTCCTAATTATAAATAATATTTTTAATTACTCAAAAAACCTCACAATTAC			II			CATGGGAATTTTCTGAAAGGAAGAAAATAATTACTGGGAAATAAACCAGACCTCTTCTCA[CG]TAACTGTGAGGCTCTTTGAGCAACTAAAAACACCACCCATAACTAGGAAGAAAAGCATGT	37	12	7632641	TCCTAGTTATGGGTGGTGTTTTTAGTTGCTCAAAGAGCCTCACAGTTACG	F	CD163;CD163	NM_004244;NM_203416	Body;Body													CD163L1;CD163	ENST00000543276.1;ENST00000537044.1	TSS200;3'UTR	chr12:7632465-7632710	3							12	7523908	rs74322615;rs111365134	32;37	0.091667;0.500000		FALSE	chr12	7480044
cg00713825	cg00713825	23807574	AATTTCCCTTACTATAAATATATTTTTTCCAAACRCTACAAACATACCTC			II			TATCATAATAAAATTTCCCTTGCTGTAAGTGTGTTTTTTCCAAGCGCTGCAAACATACCT[CG]TCTTTATCCCTGCTATTGTTTCTATCCCATTCTACTACCAAGCTCTTCCCTTACAATTCC	37	12	7633946	CGAGGTATGTTTGCAGCGCTTGGAAAAAACACACTTACAGCAAGGGAAAT	R	CD163;CD163	NM_004244;NM_203416	Body;Body													CD163L1;CD163	ENST00000543276.1;ENST00000537044.1	TSS1500;3'UTR									12	7525213	rs75576161	1	0.025424		FALSE	chr12	7481349
cg00029451	cg00029451	10603579	ACTTTCAAAACTAAACCACAACCAAATTATTAACACACCACCTAAACATC			II			CTTCTTTGAATGCTTTCAAAGCTGGACCACAGCCAAGTTGTTGACACACCACCTGAGCAT[CG]TCCAAGTCCCAAGAGTCATCACACACTGTCCCCCAGGAACCTCCATGCCAGATCTCCACA	37	12	7636167	CTTTCAAAGCTGGACCACAGCCAAGTTGTTGACACACCACCTGAGCATCG	R	CD163;CD163	NM_004244;NM_203416	Body;Body										CD163	ENST00000539632.1	3'UTR	CD163;CD163;CD163;CD163;CD163	ENST00000538840.1;ENST00000542280.1;ENST00000539632.1;ENST00000537626.1;ENST00000537044.1	3'UTR;1stExon;3'UTR;TSS200;3'UTR	chr12:7636045-7636270	3							12	7527434					FALSE	chr12	7483570
cg03147222	cg03147222	59623188	TTTTTCAAACAAAATAAAACTTCAAAAAAAACCCACTTCCTATTCTAAAC			II			TCCAAGTCCCAAGAGTCATCACACACTGTCCCCCAGGAACCTCCATGCCAGATCTCCACA[CG]TCCAGAACAGGAAGTGGGTCCTTCCTGAAGTCTTATCTTGTCTGAAAAATCAGAGACATG	37	12	7636229	CGTCCAGAACAGGAAGTGGGTCCTTCCTGAAGTCTTATCTTGTCTGAAAA	F	CD163;CD163	NM_004244;NM_203416	Body;Body										CD163	ENST00000539632.1	3'UTR	CD163;CD163;CD163;CD163;CD163	ENST00000538840.1;ENST00000539632.1;ENST00000537626.1;ENST00000542280.1;ENST00000537044.1	3'UTR;3'UTR;TSS200;TSS200;3'UTR	chr12:7636045-7636270	3							12	7527496	rs147938240	42	0.00022		FALSE	chr12	7483632
cg02088041	cg02088041	26763182	CATATCTCTAAAACTAACCAATAAAACCAACAAAAAAACCTATACAAAAC			II			GTTTCAGACATGCTACTCTTGCCAACAGTGCCCCAAGCTCCATTGTAAAAAACTTCCAGA[CG]CCCTGCACAGGCCTCTCTGCTGGCTTCACTGGTCAGTCTCAGAGACATGAATTCTGCAGC	37	12	7637958	CGCCCTGCACAGGCCTCTCTGCTGGCTTCACTGGTCAGTCTCAGAGACAT	F	CD163;CD163	NM_004244;NM_203416	Body;Body										CD163	ENST00000539632.1	TSS200	CD163;CD163;CD163;CD163	ENST00000538840.1;ENST00000538840.1;ENST00000539632.1;ENST00000537044.1	3'UTR;1stExon;TSS200;3'UTR									12	7529225					FALSE	chr12	7485361
cg18235274	cg18235274	92749426	TAATTATAACCAAAAATCATATACATAATTTACCTAAACAAATAACTCCC			II			CTTTCTCTATGTAATTATGACCAAAGGTCATATGCATAATTTACCTGAGCAGATAACTCC[CG]CATCCTCCTTGTGCCTGCAATTTTGCTGCCCCCAGCCGTGTGAATGGCACTGCCAAATGC	37	12	7639111	CGGGAGTTATCTGCTCAGGTAAATTATGCATATGACCTTTGGTCATAATT	R	CD163;CD163;CD163;CD163	NM_004244;NM_203416;NM_004244;NM_203416	ExonBnd;ExonBnd;Body;Body										CD163;CD163	ENST00000539632.1;ENST00000359156.4	TSS1500;ExonBnd	CD163;CD163;CD163;CD163	ENST00000539632.1;ENST00000538840.1;ENST00000359156.4;ENST00000537044.1	TSS1500;TSS1500;ExonBnd;3'UTR									12	7530378					FALSE	chr12	7486514
cg03248620	cg03248620	92808597	ATACTCATTATTAATAATTTCATTTCTCTTTACAAAAAATAATCAACTTC			II			CAGGAGCCCTCATGATAGATCTCTACTCTCCCAGCACAGCGACCTCCTCCATTTACCAGG[CG]AAGTTGACCACTCTCTGCAAAGAGAAATGAAACTATTAATAATGAGCATTCCACTTGTTA	37	12	7639394	TGCTCATTATTAATAGTTTCATTTCTCTTTGCAGAGAGTGGTCAACTTCG	F	CD163;CD163;CD163;CD163	NM_004244;NM_203416;NM_004244;NM_203416	ExonBnd;ExonBnd;Body;Body										CD163;CD163	ENST00000539632.1;ENST00000359156.4	TSS1500;ExonBnd	CD163;CD163;CD163;CD163	ENST00000539632.1;ENST00000538840.1;ENST00000359156.4;ENST00000537044.1	TSS1500;TSS1500;ExonBnd;3'UTR									12	7530661					FALSE	chr12	7486797
cg03621974	cg03621974	93681993	AAAAAATATTCTATAATAAATTAAACTAATTATTTCCTCTAACAATTTCC			II			ACGTTGATTCTGAAGAATATTCTGTAATAAATTAAACTGGTTGTTTCCTCTGGCAGTTTC[CG]TTTTCATTCCCACAATGTTATTCATTGTGGGATTGTGATTCGTCAGCATGTGCTAACTGG	37	12	7650334	CGGAAACTGCCAGAGGAAACAACCAGTTTAATTTATTACAGAATATTCTT	R	CD163;CD163	NM_203416;NM_004244	Body;Body						TRUE							CD163	ENST00000537044.1	3'UTR	chr12:7650180-7650675	3						TRUE	12	7541601					FALSE	chr12	7497737
cg25089400	cg25089400	98698964	AACAAATACATAATCTATATTAAAATTATCATCACACACTATTCCCCACC			II			TGTCTACAAATGACAGATGCATGATCTATGTTGAAGTTATCATCACACACTGTTCCCCAC[CG]TCCTTGGAATTTGATCTCTATTCTTCCAGAACACATATTCCCTCCACGCGTCAGCCTCAT	37	12	7651706	CGGTGGGGAACAGTGTGTGATGATAACTTCAACATAGATCATGCATCTGT	R	CD163;CD163	NM_004244;NM_203416	Body;Body													CD163	ENST00000537044.1	3'UTR			chr12:7651354-7651728	4					12	7542973					FALSE	chr12	7499109
cg07870733	cg07870733	97790823	AAAAATTAACCTTACAATTCTCRTTTCCACCACCAACCTTCTACTAATCC			II			CATATAGTTTCAGTGAAATGGTTTTGAAAATGTTCATGTTTATAGGCAACCTAGAGGTGA[CG]GATTAGCAGAAGGTTGGTGGTGGAAACGAGAATTGCAAGGTCAACCCTTAAAACCTGGAA	37	12	7655380	CGGATTAGCAGAAGGTTGGTGGTGGAAACGAGAATTGCAAGGTCAACCCT	F	CD163;CD163	NM_004244;NM_203416	Body;Body										CD163	ENST00000541972.1	TSS200	CD163;CD163	ENST00000541972.1;ENST00000537044.1	TSS200;3'UTR	chr12:7655340-7655515	3							12	7546647					FALSE	chr12	7502783
cg14219555	cg14219555	85775292	TTAATATTATTTCCATTTTCCAAATTTTAAAAATTAACCTTACAATTCTC			II			AATGTTCATGTTTATAGGCAACCTAGAGGTGACGGATTAGCAGAAGGTTGGTGGTGGAAA[CG]AGAATTGCAAGGTCAACCCTTAAAACCTGGAAAATGGAAACAACATCAATGAAACTTAGT	37	12	7655408	CGAGAATTGCAAGGTCAACCCTTAAAACCTGGAAAATGGAAACAACATCA	F	CD163;CD163	NM_004244;NM_203416	Body;Body										CD163	ENST00000541972.1	TSS200	CD163;CD163	ENST00000541972.1;ENST00000537044.1	TSS200;3'UTR	chr12:7655340-7655515	3							12	7546675					FALSE	chr12	7502811
cg14373291	cg14373291	67624283	CCACCTTAATATTCAATTATAAATACCCCCATCTTTAAAACTACCTAACC			II			CTATTCCCTAACCACCTTGATATTCAATTATGGATGCCCCCATCTTTAAGACTACCTAGC[CG]CACTGATAGAGGATAAGTTCCATGAGTAAACGAATTATATCTATCATGTTCACCATAATT	37	12	7655578	CGGCTAGGTAGTCTTAAAGATGGGGGCATCCATAATTGAATATCAAGGTG	R	CD163;CD163	NM_004244;NM_203416	Body;Body										CD163	ENST00000541972.1	TSS1500	CD163;CD163	ENST00000541972.1;ENST00000537044.1	TSS1500;3'UTR									12	7546845	rs117005476	1	0.091667		FALSE	chr12	7502981
cg12207371	cg12207371	65757230	CTTATCACATAATACACTCTTTAATACTATTATTACTCTCATATCTTCTC			II			CTACCTGTATCCTTATCACATAATACACTCTTTAATGCTGTTATTACTCTCATATCTTCT[CG]TTACTCTAACCCAACACTAATTTAAAACTAAAAATGCTAAATGATTTTAACATGTCCAAA	37	12	7655803	CGAGAAGATATGAGAGTAATAACAGCATTAAAGAGTGTATTATGTGATAA	R	CD163;CD163	NM_004244;NM_203416	Body;Body										CD163	ENST00000541972.1	TSS1500	CD163;CD163	ENST00000541972.1;ENST00000537044.1	TSS1500;3'UTR							TRUE		12	7547070	rs118078722	46	0.008333		FALSE	chr12	7503206
cg27653683	cg27653683	88637206	TAAAATAAAACCTCAACTCTTTCAATAACTTCCCTTTTTAAATTAACTCC			II			CAACTAAGAATTCTAAAAATCACTTCACTTTCATGAAAATGAAAAGGCTACATATGGAGG[CG]GAGTCAACTCAAAAAGGGAAGTCATTGAAAGAGCTGAGGTTCCATTTCATACTCATGTTT	37	12	7656420	GAAATGGAACCTCAGCTCTTTCAATGACTTCCCTTTTTGAGTTGACTCCG	F	CD163;CD163	NM_004244;NM_203416	TSS200;TSS200			low-CpG:7547576-7547698							CD163;CD163;CD163;CD163	ENST00000541972.1;ENST00000359156.4;ENST00000359156.4;ENST00000396620.3	TSS1500;1stExon;5'UTR;TSS200	CD163;CD163;CD163;CD163	ENST00000541972.1;ENST00000359156.4;ENST00000359156.4;ENST00000537044.1	TSS1500;1stExon;5'UTR;TSS200	chr12:7656360-7656570	3							12	7547687	rs12319226	25	0.009524		FALSE	chr12	7503823
cg01270925	cg01270925	96754990	ATTTAATTCAACAACAACAACATATAAATTAATATTTCCTCTAATTTTTC			II			TTTCTTCAATATAGCACATGAAACAACCAAAGGAAATTGGGAAACACTTCCCACAGATTT[CG]AAAAATTAGAGGAAATACTAACTCATATGCTGCTGTTGCTGAATTAAATATTTTACATTT	37	12	7656540	TTTAATTCAGCAACAGCAGCATATGAGTTAGTATTTCCTCTAATTTTTCG	F	CD163;CD163	NM_004244;NM_203416	TSS200;TSS200										CD163;CD163;CD163	ENST00000541972.1;ENST00000396620.3;ENST00000359156.4	TSS1500;TSS200;TSS200	CD163;CD163;CD163	ENST00000541972.1;ENST00000537044.1;ENST00000359156.4	TSS1500;TSS200;TSS200	chr12:7656360-7656570	3							12	7547807					FALSE	chr12	7503943
cg07264679	cg07264679	25783837	CATAATATATCATACATATTATTCCTTCTATATTTACTACCTCCCTACCC			II			TCTCCCTGCCTCATGGTATGTCATACATATTGTTCCTTCTGTGTTTACTGCCTCCCTACC[CG]TACCTTTCTCTAAGATAACTCTCACTCACGTATACTTTATTTCTCAGTTAAACCTCCCTT	37	12	7657396	CGGGTAGGGAGGCAGTAAACACAGAAGGAACAATATGTATGACATACCAT	R	CD163;CD163	NM_004244;NM_203416	TSS1500;TSS1500										CD163;CD163	ENST00000396620.3;ENST00000359156.4	TSS1500;TSS1500	CD163;CD163	ENST00000537044.1;ENST00000359156.4	TSS1500;TSS1500							TRUE	TRUE	12	7548663	rs74056494	2	0.333333		FALSE	chr12	7504799
cg05939324	cg05939324	38783964	TACTTTATTTCTCAATTAAACCTCCCTTCACTAAAAAAAATAACTCTAAC			II			TCACTCACGTATACTTTATTTCTCAGTTAAACCTCCCTTCACTAGGAGAAATAACTCTAA[CG]CTGAAAGACCCCAGAAAATATGCACTCATGATAGCCTGTACTTATGAGGGTTGTCAATTA	37	12	7657479	ACTTTATTTCTCAGTTAAACCTCCCTTCACTAGGAGAAATAACTCTAACG	R	CD163;CD163	NM_004244;NM_203416	TSS1500;TSS1500										CD163;CD163	ENST00000396620.3;ENST00000359156.4	TSS1500;TSS1500	CD163;CD163	ENST00000537044.1;ENST00000359156.4	TSS1500;TSS1500								TRUE	12	7548746					FALSE	chr12	7504882
cg18900669	cg18900669	55613225	ATAATTACCTTTAAACTATTACTTTCTTATCACCATCTAAATTCTCAAAC			II			TTCCCCAGCAGATGGTTACCTTTGGGCTGTTGCTTTCTTGTCACCATCTGAGTTCTCAGA[CG]CTGGAAAGCCATGTTCTCGGCTCTGTGAATGACAATGCTGACTGGAGTGCTGCCCCTCTG	37	17	7482456	TGGTTACCTTTGGGCTGTTGCTTTCTTGTCACCATCTGAGTTCTCAGACG	R	CD68;CD68	NM_001040059;NM_001251	TSS1500;TSS1500	chr17:7486285-7487431	N_Shelf								CD68;CD68	ENST00000250092.5;ENST00000380498.5	TSS1500;TSS1500	CD68;CD68	ENST00000250092.5;ENST00000380498.5	TSS1500;TSS1500	chr17:7482345-7483015	3						TRUE	17	7423180	rs561364296;rs145644848;rs550234911;rs562489148;rs138174210	51;31;26;8;2	0.001198;0.001597;0.000200;0.000200;0.003195		FALSE	chr17	7579137
cg21808406	cg21808406	97635189	TACTTTCTTATCACCATCTAAATTCTCAAACRCTAAAAAACCATATTCTC			II			CTTTGGGCTGTTGCTTTCTTGTCACCATCTGAGTTCTCAGACGCTGGAAAGCCATGTTCT[CG]GCTCTGTGAATGACAATGCTGACTGGAGTGCTGCCCCTCTGTAAAGGGCTGGGTGTGGAT	37	17	7482475	GCTTTCTTGTCACCATCTGAGTTCTCAGACGCTGGAAAGCCATGTTCTCG	R	CD68;CD68	NM_001040059;NM_001251	TSS1500;TSS1500	chr17:7486285-7487431	N_Shelf			RDMR					CD68;CD68	ENST00000250092.5;ENST00000380498.5	TSS1500;TSS1500	CD68;CD68	ENST00000250092.5;ENST00000380498.5	TSS1500;TSS1500	chr17:7482345-7483015	3						TRUE	17	7423199	rs145644848;rs550234911;rs562489148;rs138174210;rs183169536;rs572609803;rs188758477;rs559168022	50;45;27;21;12;11;9;2	0.001597;0.000200;0.000200;0.003195;0.000200;0.001398;0.000998;0.000599		FALSE	chr17	7579156
cg03173141	cg03173141	16634922	ATAACTATAAAAACAACTAAAATACAAACCCCTCCCTTAATAAAAAAATC			II			TCAGCCAAGAGGAAGTAGTACAGGGGTCAGCCCAGAGGTCCAGGGGAAAGGAGTGGAAAC[CG]ATTTCCCCACCAAGGGAGGGGCCTGTACCTCAGCTGTTCCCATAGCTACTTGCCACAACT	37	17	7482619	TAGCTATGGGAACAGCTGAGGTACAGGCCCCTCCCTTGGTGGGGAAATCG	F	CD68;CD68	NM_001251;NM_001040059	TSS200;TSS200	chr17:7486285-7487431	N_Shelf			RDMR					CD68;CD68	ENST00000250092.5;ENST00000380498.5	TSS1500;TSS1500	CD68;CD68	ENST00000250092.5;ENST00000380498.5	TSS1500;TSS1500	chr17:7482345-7483015	3							17	7423343	rs114185215;rs141268900;rs539988409	9;35;40	0.004393;0.000998;0.000998		FALSE	chr17	7579300
cg15095917	cg15095917	91750983	ACRAAATCCTAAAACAATTAATCCACAAAAATCCATATATCAAACTCAAC			II			GGGAGGGGCCTGTACCTCAGCTGTTCCCATAGCTACTTGCCACAACTGCCAAGCAAGTTT[CG]CTGAGTTTGACACATGGATCCCTGTGGATCAACTGCCCTAGGACTCCGTTTGCACCCATG	37	17	7482694	CGCTGAGTTTGACACATGGATCCCTGTGGATCAACTGCCCTAGGACTCCG	F	CD68;CD68	NM_001040059;NM_001251	TSS200;TSS200	chr17:7486285-7487431	N_Shelf			RDMR					CD68;CD68	ENST00000250092.5;ENST00000380498.5	TSS1500;TSS1500	CD68;CD68	ENST00000250092.5;ENST00000380498.5	TSS1500;TSS1500	chr17:7482345-7483015	3						TRUE	17	7423418	rs561509322;rs576592983;rs184912156;rs527916351;rs532855901;rs551353150	0;12;28;34;40;48	0.000200;0.000200;0.000200;0.000200;0.000399;0.000200		FALSE	chr17	7579375
cg21748789	cg21748789	7706404	TCRCTAAATTTAACACATAAATCCCTATAAATCAACTACCCTAAAACTCC			II			CCAAGCAAGTTTCGCTGAGTTTGACACATGGATCCCTGTGGATCAACTGCCCTAGGACTC[CG]TTTGCACCCATGTGACACTGTTGACTTTGCCCTGATGAAGCAGGGCCAACAGTCCCCTAA	37	17	7482742	CGGAGTCCTAGGGCAGTTGATCCACAGGGATCCATGTGTCAAACTCAGCG	R	CD68;CD68	NM_001251;NM_001040059	TSS200;TSS200	chr17:7486285-7487431	N_Shelf			RDMR					CD68;CD68	ENST00000380498.5;ENST00000250092.5	TSS1500;TSS200	CD68;CD68	ENST00000380498.5;ENST00000250092.5	TSS1500;TSS200	chr17:7482345-7483015	3							17	7423466	rs561509322;rs576592983;rs184912156;rs527916351;rs532855901;rs551353150	50;38;22;16;10;2	0.000200;0.000200;0.000200;0.000200;0.000399;0.000200		FALSE	chr17	7579423
cg05209483	cg05209483	45703569	ACAAAATTAAACAACTAATACAAACAACCTAACTAAACTTTAAATAAAAC			II			GGGCTGAGGGAGCAGGGTTGAGCAACTGGTGCAGACAGCCTAGCTGGACTTTGGGTGAGG[CG]GTTCAGCCATGAGGCTGGCTGTGCTTTTCTCGGGGGCCCTGCTGGGGCTACTGGCAGGTA	37	17	7482986	CGCCTCACCCAAAGTCCAGCTAGGCTGTCTGCACCAGTTGCTCAACCCTG	R	CD68;CD68;CD68;CD68	NM_001251;NM_001251;NM_001040059;NM_001040059	1stExon;5'UTR;1stExon;5'UTR	chr17:7486285-7487431	N_Shelf	low-CpG:7423620-7423727		RDMR			17:7482855-7483003	Unclassified_Cell_type_specific	CD68;CD68;CD68;CD68	ENST00000250092.5;ENST00000250092.5;ENST00000380498.5;ENST00000380498.5	5'UTR;1stExon;5'UTR;1stExon	CD68;CD68;CD68;CD68	ENST00000250092.5;ENST00000250092.5;ENST00000380498.5;ENST00000380498.5	5'UTR;1stExon;5'UTR;1stExon	chr17:7482345-7483015	3						TRUE	17	7423710	rs554730968;rs111487670	6;2	0.000200;0.000200		FALSE	chr17	7579667
cg05270696	cg05270696	98752154	TAATCCACRTATAATCTCCAATAATCTCCTTAAAAATTAAACTAAAACTC			II			GCACTGCCACCAGCCCAGGATTCACCAGTTCTGCCCACCCAGAACCACCTCCACCCTCTC[CG]AGTCCTAGCCCAACCTCCAAGGAGACCATTGGAGACTACACGTGGACCAATGGTTCCCAG	37	17	7483518	GGTCCACGTGTAGTCTCCAATGGTCTCCTTGGAGGTTGGGCTAGGACTCG	F	CD68;CD68	NM_001251;NM_001040059	Body;Body	chr17:7486285-7487431	N_Shelf			RDMR													chr17:7482012-7483703	6	chr17:7475282-7484862	6		TRUE	17	7424242	rs143753145	8	0.0002		FALSE	chr17	7580199
cg24219033	cg24219033	21635828	AAAATAAAAATTACAATAAACCATCATCACACCACTAAACCAAAATCACA	68737537	AAAATAAAAATTACAATAAACCGTCATCGCGCCACTAAACCAAAATCGCG	I	C	Grn	GCTTGAACCCAGGAGGTGGAGGTTGCAGTGAGCCGTCATCGCGCCACTAAGCCAAGATCG[CG]CCACTGCACTCCAGCCTGGGCGACAGAGCCAGACTGTCTCAAATAAATAAATATGAGATA	37	17	7485218	GAGGTGGAGGTTGCAGTGAGCCGTCATCGCGCCACTAAGCCAAGATCGCG	R	CD68;CD68	NM_001040059;NM_001251	3'UTR;3'UTR	chr17:7486285-7487431	N_Shore				TRUE				CD68;CD68	ENST00000380498.5;ENST00000250092.5	3'UTR;3'UTR	CD68;CD68	ENST00000380498.5;ENST00000250092.5	3'UTR;3'UTR								TRUE	17	7425942	rs181482462;rs530835870;rs1143015	48;27;14	0.003395;0.000200;0.358427		FALSE	chr17	7581899
cg00828618	cg00828618	2764229	TAACAAAAAATATCACAAAAACCTTTCAACCACAAAAAAACTTTTAAACC			II			CTCCGTTTGGGTGGCAGAAAATGTCACAGGGACCTTTCAGCCACAAAGAGGCTTTTAGGC[CG]TGGTTGGGGGTCTTCAGGGTCTTGCTCTGGGCCTGGCTGTATCCATGCTCAAGAGTGGAG	37	19	7754029	CGGCCTAAAAGCCTCTTTGTGGCTGAAAGGTCCCTGTGACATTTTCTGCC	R	FCER2	NM_002002	3'UTR								19:7753840-7754135	Unclassified_Cell_type_specific	FCER2	ENST00000360067.4	3'UTR	FCER2	ENST00000360067.4	3'UTR	chr19:7753845-7754135	3						TRUE	19	7660029	rs547790901	30	0.000399		FALSE	chr19	7689142
cg04696443	cg04696443	8730489	TACCRAAATAATAACACTTCCRTTAAAAATTAATCCACTTTTCAAAACAC			II			CTTGGTGCCCTTGCCGAAGTAGTAGCACTTCCGTTGGAAATTGATCCACTTTTCAGGGCA[CG]TGTTGCACACAAAGCCTGGGGTGGAGGAGAGGCTCGGGGGTGGGGCCAATGGAAGTGCCT	37	19	7755427	CGTGCCCTGAAAAGTGGATCAATTTCCAACGGAAGTGCTACTACTTCGGC	R	FCER2;FCER2;FCER2;FCER2;FCER2;FCER2	NM_001207019;NM_002002;NM_001220500;NM_002002;NM_001207019;NM_001220500	Body;Body;Body;ExonBnd;ExonBnd;ExonBnd										FCER2	ENST00000360067.4	ExonBnd	FCER2	ENST00000360067.4	ExonBnd			chr19:7754780-7756317	6	chr19:7753401-7758690	6			19	7661427	rs536515427;rs182569239;rs368929610;rs145289159;rs199705823;rs61736324	47;46;31;30;22;2	0.000399;0.000200;0.000599;0.000220;0.000599;0.013513		FALSE	chr19	7690540
cg19514511	cg19514511	49785826	TAACCAAAAATACATTCATATCCAACAACACTTCAACCACCAACATCATC			II			CGTCAACACCATGACCAGAAATGCATTCATGTCCAACAACACTTCAACCACCAGCATCAT[CG]CTACAAGCACCACCATGGCCAGAAGCACTTCAGTTGTCATTATAATCACCTTAAATCCAC	37	19	7756127	GACCAGAAATGCATTCATGTCCAACAACACTTCAACCACCAGCATCATCG	R	FCER2;FCER2;FCER2	NM_001207019;NM_002002;NM_001220500	Body;Body;Body				chr19:7756040-7756040												chr19:7755760-7756155	3							19	7662127	rs66508756;rs68063051;rs536430417;rs553560233	41;6;2;1	0.389776;0.389776;0.000599;0.000200		FALSE	chr19	7691240
cg11763871	cg11763871	87773910	CTTCTCACCCATAAAATAATAACCAATACTCAACCCTCTAAAAATACAAC			II			AGATGAGTGTGCTTCTCACCCATGAAATGGTAACCAGTACTCAGCCCTCTGGAGGTGCAG[CG]TTAAAACAGGAAGAGGTGGCCAGGTGCAGTGGCTCATACTTGTAATCCTAGCGATTTGGG	37	19	7759085	CGCTGCACCTCCAGAGGGCTGAGTACTGGTTACCATTTCATGGGTGAGAA	R	FCER2;FCER2;FCER2	NM_001207019;NM_002002;NM_001220500	Body;Body;Body																				chr19:7758927-7761034	6			19	7665085	rs12461454;rs12459736;rs12462856	51;33;32	0.216254;0.214657;0.216653		FALSE	chr19	7694198
cg12261095	cg12261095	44677892	CTTATTCCAAATTCCTATTCTATTTAACCTCTAACTCTATTAAACTCCCC			II			GCTAAATTCTGCTTGTTCCAAGTTCCTGTTCTATTTGGCCTCTGACTCTATTGGGCTCCC[CG]CTCCCTAGCTGAAGCCGTTTTTTTTTTTTTTTCTTTTTCTTTTTTTGTCAGGAGGGTGTT	37	19	7764345	CGGGGAGCCCAATAGAGTCAGAGGCCAAATAGAACAGGAACTTGGAACAA	R	FCER2	NM_002002	Body			low-CpG:7670283-7670369					19:7764267-7764487	Unclassified_Cell_type_specific	FCER2	ENST00000360067.4	TSS200	FCER2	ENST00000360067.4	TSS200	chr19:7764205-7764570	3						TRUE	19	7670345	rs575016706;rs116730211;rs539066348	23;13;2	0.000200;0.002196;0.000200		FALSE	chr19	7699458
cg26015040	cg26015040	33700882	TTCTATTTAACCTCTAACTCTATTAAACTCCCCRCTCCCTAACTAAAACC			II			CCAAGTTCCTGTTCTATTTGGCCTCTGACTCTATTGGGCTCCCCGCTCCCTAGCTGAAGC[CG]TTTTTTTTTTTTTTTCTTTTTCTTTTTTTGTCAGGAGGGTGTTGAATCAGAAAAAGGAGG	37	19	7764362	CGGCTTCAGCTAGGGAGCGGGGAGCCCAATAGAGTCAGAGGCCAAATAGA	R	FCER2	NM_002002	Body			low-CpG:7670283-7670369					19:7764267-7764487	Unclassified_Cell_type_specific	FCER2	ENST00000360067.4	TSS200	FCER2	ENST00000360067.4	TSS200	chr19:7764205-7764570	3						TRUE	19	7670362	rs575016706;rs116730211;rs539066348	40;30;19	0.000200;0.002196;0.000200		FALSE	chr19	7699475
cg07363192	cg07363192	92642390	TTAACAAAAACAATAACCCTTAACTACTACCTTTCACCCAAAAAAAAAAC			II			CTCACACCAGTCCCTTTCTTAGAAATTCACCCTCTTTCCCAGAGAGGGACTGGGGAGCCC[CG]CTTCTCTTCTGGGTGAAAGGCAGTAGCTAAGGGTCATTGCTTCTGCCAACGTTAGAACCA	37	19	7764549	TGGCAGAAGCAATGACCCTTAGCTACTGCCTTTCACCCAGAAGAGAAGCG	F	FCER2;FCER2;FCER2	NM_002002;NM_001220500;NM_001207019	Body;Body;TSS200										FCER2	ENST00000360067.4	TSS1500	FCER2	ENST00000360067.4	TSS1500	chr19:7764205-7764570	3							19	7670549	rs531275645;rs201171143	14;40	0.000200;0.001000		FALSE	chr19	7699662
cg00799101	cg00799101	85699169	ACRTTATCAAAAAATAAATACTCCATCATCRAAAAAATCCAAACAAAACC			II			GCTTCTGCCAACGTTAGAACCAGAGAGTCCTCCTACCTGAATATTGACCTTCCTCCATGG[CG]GTCCTGCTTGGATTCTCCCGATGATGGAGCACTCACTCCCTGACAACGCAGTCCACTCAG	37	19	7764649	CGTTGTCAGGGAGTGAGTGCTCCATCATCGGGAGAATCCAAGCAGGACCG	F	FCER2;FCER2;FCER2	NM_001207019;NM_002002;NM_001220500	TSS1500;5'UTR;5'UTR										FCER2;FCER2	ENST00000360067.4;ENST00000346664.4	TSS1500;5'UTR	FCER2;FCER2	ENST00000360067.4;ENST00000346664.4	TSS1500;5'UTR			chr19:7762002-7765346	6	chr19:7761333-7765528	6			19	7670649	rs201613168;rs200865107;rs114566716;rs149217740	24;30;43;49	0.000200;0.002796;0.000200;0.000200		FALSE	chr19	7699762
cg05870818	cg05870818	20632562	TAAAATCTTAACAAATAACTTAATTAACCTAAAAACTTCTTTCCTCATTC			II			AGGTGCACCCATGAGATCTTGACAAATGGCTTAATTAACCTGGAAACTTCTTTCCTCATT[CG]TAAAATGATGATACCAAGAACACCTATACTGTTGGTTGGTGATCTGTGCTAAAAATATCA	37	19	7765019	CGAATGAGGAAAGAAGTTTCCAGGTTAATTAAGCCATTTGTCAAGATCTC	R	FCER2;FCER2;FCER2	NM_001207019;NM_002002;NM_001220500	TSS1500;5'UTR;5'UTR										FCER2;FCER2	ENST00000360067.4;ENST00000346664.4	TSS1500;5'UTR	FCER2;FCER2	ENST00000360067.4;ENST00000346664.4	TSS1500;5'UTR	chr19:7764780-7765035	3							19	7671019	rs118051234;rs151328872;rs140657601	34;16;2	0.000998;0.002796;0.000200		FALSE	chr19	7700132
cg21643784	cg21643784	69743973	TAAAATCCAATAAAATCACAACATACCTAAAATTTTTAATACCRAACTAC			II			TGAGGCCAAGATAGGATCCAATGAGATCACAGCATACCTGAGGTTTTTGGTGCCGGGCTG[CG]CACAGTGGGTCTTCGGATTCTAAACATTTATGAAACATCTACTCTGTGCCACGTCCCACT	37	19	7765250	CGCAGCCCGGCACCAAAAACCTCAGGTATGCTGTGATCTCATTGGATCCT	R	FCER2;FCER2;FCER2	NM_001207019;NM_002002;NM_001220500	TSS1500;5'UTR;5'UTR								19:7765119-7765327	Unclassified_Cell_type_specific	FCER2;FCER2	ENST00000360067.4;ENST00000346664.4	TSS1500;5'UTR	FCER2;FCER2	ENST00000360067.4;ENST00000346664.4	TSS1500;5'UTR			chr19:7762002-7765346	6	chr19:7761333-7765528	6			19	7671250	rs570313938;rs539311854	38;24	0.000200;0.000200		FALSE	chr19	7700363
cg22373087	cg22373087	9631583	CAATAAATCTTCRAATTCTAAACATTTATAAAACATCTACTCTATACCAC			II			CGGGCTGCGCACAGTGGGTCTTCGGATTCTAAACATTTATGAAACATCTACTCTGTGCCA[CG]TCCCACTGAGAAATGCTAAGAGCCCATAACCCAGGCCTCAGCCTTCTCCTCTGCCAATGT	37	19	7765303	CGTGGCACAGAGTAGATGTTTCATAAATGTTTAGAATCCGAAGACCCACT	R	FCER2;FCER2;FCER2	NM_001207019;NM_002002;NM_001220500	TSS1500;5'UTR;5'UTR								19:7765119-7765327	Unclassified_Cell_type_specific	FCER2;FCER2	ENST00000360067.4;ENST00000346664.4	TSS1500;5'UTR	FCER2;FCER2	ENST00000360067.4;ENST00000346664.4	TSS1500;5'UTR			chr19:7762002-7765346	6	chr19:7761333-7765528	6			19	7671303	rs889182;rs575941423	39;19	0.282149;0.000200		FALSE	chr19	7700416
cg09773499	cg09773499	8759289	ACTCATCTCAAACCAAATAACCTACTTTCACTTCCCCAAATCAAAAACTC			II			GCACTCACCAAGCTCATCTCAGACCAGATGGCCTGCTTTCACTTCCCCAAATCAGGGACT[CG]AATGCCTCGAGATTCTGTCCACACTGCGGCCCCCACCCCCGCCCCCTCACCACCCACCAC	37	19	7766717	CGAGTCCCTGATTTGGGGAAGTGAAAGCAGGCCATCTGGTCTGAGATGAG	R	FCER2	NM_002002	5'UTR								19:7766576-7767346	Unclassified_Cell_type_specific	FCER2	ENST00000346664.4	5'UTR	FCER2	ENST00000346664.4	5'UTR	chr19:7766585-7767235	3						TRUE	19	7672717	rs572788686;rs533420888	13;11	0.001398;0.000599		FALSE	chr19	7701830
cg21121609	cg21121609	4649243	AATATCTCTCTTCCTACTTAAACCTCTATCTCTAACRATCCCTACCAATC			II			CTCACTTAGTGGAGTTTGGAGCCTGTGTCTGTCCTCCTAGTGTGTTGGGGTCGACCAGAG[CG]ATTGGCAGGGACCGTCAGAGACAGAGGTTTAAGCAGGAAGAGAGACACTTTCTTCTGAAA	37	19	7766960	GTGTCTCTCTTCCTGCTTAAACCTCTGTCTCTGACGGTCCCTGCCAATCG	F	FCER2;FCER2	NM_002002;NM_002002	1stExon;5'UTR								19:7766576-7767346	Unclassified_Cell_type_specific	FCER2;FCER2	ENST00000346664.4;ENST00000346664.4	1stExon;5'UTR	FCER2;FCER2	ENST00000346664.4;ENST00000346664.4	1stExon;5'UTR	chr19:7766585-7767235	3						TRUE	19	7672960	rs550442800	1	0.0002		FALSE	chr19	7702073
cg12387247	cg12387247	6663454	TATCTATCCTCCTAATATATTAAAATCRACCAAAACRATTAACAAAAACC			II			TTTGGAGCCTGTGTCTGTCCTCCTAGTGTGTTGGGGTCGACCAGAGCGATTGGCAGGGAC[CG]TCAGAGACAGAGGTTTAAGCAGGAAGAGAGACACTTTCTTCTGAAAGTAGAGCCACTGAC	37	19	7766974	CGGTCCCTGCCAATCGCTCTGGTCGACCCCAACACACTAGGAGGACAGAC	R	FCER2;FCER2	NM_002002;NM_002002	1stExon;5'UTR								19:7766576-7767346	Unclassified_Cell_type_specific	FCER2;FCER2	ENST00000346664.4;ENST00000346664.4	1stExon;5'UTR	FCER2;FCER2	ENST00000346664.4;ENST00000346664.4	1stExon;5'UTR	chr19:7766585-7767235	3					TRUE	TRUE	19	7672974	rs537107154;rs550442800	31;15	0.000599;0.000200		FALSE	chr19	7702087
cg19913465	cg19913465	89697287	AACCACTAACAACTTCTATTTTCATAAACCTAAATATAAACTTACCACCC			II			TCTGAAAGTAGAGCCACTGACAGCTTCTATTTTCATAGACCTAAATATGGGCTTGCCACC[CG]GATAACATTACACGCATGGCCTCTCCTGGTGCTCCCCACACCCGGGTGAAGTCCGTGTTA	37	19	7767075	CGGGTGGCAAGCCCATATTTAGGTCTATGAAAATAGAAGCTGTCAGTGGC	R	FCER2	NM_002002	TSS200								19:7766576-7767346	Unclassified_Cell_type_specific	FCER2	ENST00000346664.4	TSS200	FCER2	ENST00000346664.4	TSS200	chr19:7766585-7767235	3						TRUE	19	7673075	rs543972514;rs535678633;rs67718817	3;2;1	0.000399;0.000200;0.006290		FALSE	chr19	7702188
cg20234640	cg20234640	81764191	TCTATTTTCATAAACCTAAATATAAACTTACCACCCRAATAACATTACAC			II			CACTGACAGCTTCTATTTTCATAGACCTAAATATGGGCTTGCCACCCGGATAACATTACA[CG]CATGGCCTCTCCTGGTGCTCCCCACACCCGGGTGAAGTCCGTGTTATTATTATCTCCATT	37	19	7767089	CTATTTTCATAGACCTAAATATGGGCTTGCCACCCGGATAACATTACACG	R	FCER2	NM_002002	TSS200								19:7766576-7767346	Unclassified_Cell_type_specific	FCER2	ENST00000346664.4	TSS200	FCER2	ENST00000346664.4	TSS200	chr19:7766585-7767235	3						TRUE	19	7673089	rs543972514;rs535678633;rs67718817;rs149826349	17;16;15;1	0.000399;0.000200;0.006290;0.000399		FALSE	chr19	7702202
cg00104562	cg00104562	81642945	RACCATAATAATATAATTCAATATACAATAACAATAATTCACATCTTAAC			II			GGTGAGAACTAGAGATGTTAAGCAGCAAGTTCCCACAGGGCTGAAGGAGGTGAGTGGTAG[CG]TCAAGATGTGAACCACTGTTACTGCACACTGAATCATACCACTATGGCCGATCACAGAGG	37	19	7767229	GCCATAGTGGTATGATTCAGTGTGCAGTAACAGTGGTTCACATCTTGACG	F	FCER2	NM_002002	TSS200								19:7766576-7767346	Unclassified_Cell_type_specific	FCER2	ENST00000346664.4	TSS200	FCER2	ENST00000346664.4	TSS200	chr19:7766585-7767235	3						TRUE	19	7673229	rs542808819;rs140227726;rs12463203;rs551394554	1;13;26;30	0.001797;0.002995;0.006789;0.000200		FALSE	chr19	7702342
cg12002047	cg12002047	32653169	RTCAAAATATAAACCACTATTACTACACACTAAATCATACCACTATAACC			II			TGAGTGGTAGCGTCAAGATGTGAACCACTGTTACTGCACACTGAATCATACCACTATGGC[CG]ATCACAGAGGGCCCTGGGGAGCCACGGAAGGCTCTAGGCAGAGGCAGGGCCTCTTGGGTT	37	19	7767279	CGGCCATAGTGGTATGATTCAGTGTGCAGTAACAGTGGTTCACATCTTGA	R	FCER2	NM_002002	TSS1500								19:7766576-7767346	Unclassified_Cell_type_specific	FCER2	ENST00000346664.4	TSS1500	FCER2	ENST00000346664.4	TSS1500			chr19:7766065-7767813	6	chr19:7765839-7767895	6		TRUE	19	7673279	rs542808819;rs140227726;rs12463203;rs551394554	51;39;26;22	0.001797;0.002995;0.006789;0.000200		FALSE	chr19	7702392
cg03221619	cg03221619	83642441	ATAAAATATCTACTAATAAATACCRAATAACAAAATCCCAACTCCAAACC			II			AGGGCCCTGGGGAGCCACGGAAGGCTCTAGGCAGAGGCAGGGCCTCTTGGGTTAGAAGGA[CG]GCCTGGAGTTGGGATCCTGCCACCCGGCACTTACCAGCAGACACCCCACCATGAGATTAT	37	19	7767348	CGGCCTGGAGTTGGGATCCTGCCACCCGGCACTTACCAGCAGACACCCCA	F	FCER2	NM_002002	TSS1500										FCER2	ENST00000346664.4	TSS1500	FCER2	ENST00000346664.4	TSS1500			chr19:7766065-7767813	6	chr19:7765839-7767895	6	TRUE	TRUE	19	7673348	rs28395883;rs3760687	22;46	0.009385;0.097045		FALSE	chr19	7702461
cg15901933	cg15901933	99777101	ACTATCCATATTTAACCTAAATATTATCTCACRTATCTTTCTTTCCCCCC			II			GGGAAAAAAAAGACAGAAGGAAGGAGAGGGAGAAGGAGGAGTAGGAGGGAAGGAGGGAAG[CG]GGGGGAAAGAAAGATACGTGAGATAATATTCAGGTCAAATATGGACAGTTTTGGCTGGGC	37	19	7767566	CGGGGGGAAAGAAAGATACGTGAGATAATATTCAGGTCAAATATGGACAG	F	FCER2;FCER2	NM_002002;NM_001220500	TSS1500;TSS1500										FCER2	ENST00000346664.4	TSS1500	FCER2	ENST00000346664.4	TSS1500			chr19:7766065-7767813	6	chr19:7765839-7767895	6			19	7673566	rs72558015;rs201846667;rs147178438;rs12459717	0;7;10;13	0.000100;0.004193;0.019169;0.116813		FALSE	chr19	7702679
cg05641903	cg05641903	5806109	CCACCRTACCCAACCAAAACTATCCATATTTAACCTAAATATTATCTCAC			II			GGAAGGAGAGGGAGAAGGAGGAGTAGGAGGGAAGGAGGGAAGCGGGGGGAAAGAAAGATA[CG]TGAGATAATATTCAGGTCAAATATGGACAGTTTTGGCTGGGCACGGTGGCTCACGCCTGT	37	19	7767584	CGTGAGATAATATTCAGGTCAAATATGGACAGTTTTGGCTGGGCACGGTG	F	FCER2	NM_002002	TSS1500										FCER2	ENST00000346664.4	TSS1500	FCER2	ENST00000346664.4	TSS1500			chr19:7766065-7767813	6	chr19:7765839-7767895	6		TRUE	19	7673584					FALSE	chr19	7702697
cg04318200	cg04318200	62764856	ACCRAAATATCTAAATAAATAAACRAACTATCCCACCAATAAAAACACAC			II			CCCATGTCCTCACAACATGGCCCAGCTGGACTTATTCCCAAGCTTCCTCCTCCTTCTCCT[CG]TGTGTCCCCATTGGTGGGACAGTCCGTCCATCCACCCAGACACCCCGGCCCAGGTCCAGG	37	19	7768344	CCGGGGTGTCTGGGTGGATGGACGGACTGTCCCACCAATGGGGACACACG	F	FCER2;FCER2	NM_002002;NM_001220500	TSS1500;TSS1500										FCER2	ENST00000346664.4	TSS1500	FCER2	ENST00000346664.4	TSS1500	chr19:7768245-7768615	3							19	7674344	rs112052032;rs571813696	1;26	0.000200;0.000200		FALSE	chr19	7703457
cg03771296	cg03771296	53803903	TCTACCTTTCAAATTCTAACACTCAAATAAACCCAATAACCTTAATAAAC			II			TGACAGTGAATGTCATTCCAGCCCCATTCTTCTGAAGAACGGAAATTTATTATCGCACAA[CG]CTCATCAAGGTTATTGGGTTCACCTGAGTGCCAGAATCTGAAAGGTAGATAAAGGACAGT	37	12	7882298	CGCTCATCAAGGTTATTGGGTTCACCTGAGTGCCAGAATCTGAAAGGTAG	F	CLEC4C;CLEC4C	NM_130441;NM_203503	Body;Body													CLEC4C	ENST00000537530.1	3'UTR			chr12:7882256-7882737	3					12	7773565					FALSE	chr12	7729701
cg03938369	cg03938369	89737339	AATATAAACCACCACRTCTAACTAACAATAACTTTAATAAAACAAATTCC			II			TTTAAAATTAAAATTCTTCAGGATCAAATTTCAACATCAATGTTTGCCTGAAGTTTGCTC[CG]GAATTTGTTTTATTAAAGTTATTGTTAGCCAGACGTGGTGGCTCACACCTGTAATCCCAG	37	12	7889195	GTGTGAGCCACCACGTCTGGCTAACAATAACTTTAATAAAACAAATTCCG	F	CLEC4C;CLEC4C	NM_130441;NM_203503	Body;Body																							TRUE	12	7780462					FALSE	chr12	7736598
cg20942304	cg20942304	98695172	TCTAAAAATTAATAAATACACCAATAAATAAATTCAACTTTAAAAAATCC			II			CACATAAAGTTATAAGCTTAGCTTGCTAAGGTTTAATTAGTTTTCACCTATGGATCTCCA[CG]GATTTTCCAAAGCTGAACTCATTTACTGGTGTATTTACTAATCCCTAGATCATTTCACTC	37	12	7890281	CGGATTTTCCAAAGCTGAACTCATTTACTGGTGTATTTACTAATCCCTAG	F	CLEC4C;CLEC4C	NM_130441;NM_203503	Body;Body													CLEC4C	ENST00000537530.1	TSS200									12	7781548					FALSE	chr12	7737684
cg07195891	cg07195891	32780296	CTTTCRAAATATAATTCTTTCAAACAAACCAAACCCTTAAATCCTTCTTC			II			CAAAGATGTTACTTTCGGGGTGTGGTTCTTTCAAACAAGCCAAGCCCTTAGATCCTTCTT[CG]CCTACTCTTGCAAAGGAAGAGATGTGACTTAGGAGACTCTGCAGTGAGCTAAAGCTTTCA	37	12	7900072	TTTCGGGGTGTGGTTCTTTCAAACAAGCCAAGCCCTTAGATCCTTCTTCG	R	CLEC4C;CLEC4C;CLEC4C;CLEC4C	NM_130441;NM_203503;NM_130441;NM_203503	5'UTR;5'UTR;ExonBnd;ExonBnd										CLEC4C;CLEC4C;CLEC4C;CLEC4C;CLEC4C;CLEC4C	ENST00000360345.3;ENST00000360345.3;ENST00000542353.1;ENST00000354629.5;ENST00000542353.1;ENST00000354629.5	1stExon;5'UTR;5'UTR;5'UTR;ExonBnd;ExonBnd	CLEC4C;CLEC4C;CLEC4C;CLEC4C;CLEC4C;CLEC4C;CLEC4C	ENST00000360345.3;ENST00000543765.1;ENST00000360345.3;ENST00000542353.1;ENST00000354629.5;ENST00000542353.1;ENST00000354629.5	1stExon;TSS200;5'UTR;5'UTR;5'UTR;ExonBnd;ExonBnd	chr12:7899845-7900095	3							12	7791339					FALSE	chr12	7747475
cg15317134	cg15317134	60625531	RTAATAACTCACAACRATAACCCCAAAACTTTAAAAAACTATATTAATCC			II			AAGCCTCTTTCATTTGTAAATTGCCCAGTCTCAGGTATGTCTTTATCAGCAGTATGAAAA[CG]GACTAATACAGCCTCCCAAAGTCCTGGGGTTACCGTTGTGAGCCACCACGTGCCCGGCCA	37	12	7900595	CGGACTAATACAGCCTCCCAAAGTCCTGGGGTTACCGTTGTGAGCCACCA	F	CLEC4C;CLEC4C	NM_130441;NM_203503	5'UTR;5'UTR										CLEC4C;CLEC4C;CLEC4C	ENST00000542353.1;ENST00000354629.5;ENST00000360345.3	5'UTR;5'UTR;TSS1500	CLEC4C;CLEC4C;CLEC4C;CLEC4C	ENST00000542353.1;ENST00000354629.5;ENST00000543765.1;ENST00000360345.3	5'UTR;5'UTR;TSS1500;TSS1500									12	7791862					FALSE	chr12	7747998
cg13391663	cg13391663	94808851	CAACAATATAAAAACRAACTAATACAACCTCCCAAAATCCTAAAATTACC			II			TATGTCTTTATCAGCAGTATGAAAACGGACTAATACAGCCTCCCAAAGTCCTGGGGTTAC[CG]TTGTGAGCCACCACGTGCCCGGCCACTGCTGAGTAATCTTAAATAGAGAAAATCCATTAT	37	12	7900630	CGGTAACCCCAGGACTTTGGGAGGCTGTATTAGTCCGTTTTCATACTGCT	R	CLEC4C;CLEC4C	NM_130441;NM_203503	5'UTR;5'UTR										CLEC4C;CLEC4C;CLEC4C	ENST00000542353.1;ENST00000354629.5;ENST00000360345.3	5'UTR;5'UTR;TSS1500	CLEC4C;CLEC4C;CLEC4C;CLEC4C	ENST00000542353.1;ENST00000354629.5;ENST00000543765.1;ENST00000360345.3	5'UTR;5'UTR;TSS1500;TSS1500									12	7791897					FALSE	chr12	7748033
cg23793961	cg23793961	25705143	AACATAAACTATAATAAATTTTCTCTATTTAAAATTACTCAACAATAACC			II			AAAACGGACTAATACAGCCTCCCAAAGTCCTGGGGTTACCGTTGTGAGCCACCACGTGCC[CG]GCCACTGCTGAGTAATCTTAAATAGAGAAAATCCATTATAGCCTATGCTACTCAAATGGA	37	12	7900651	GCATAGGCTATAATGGATTTTCTCTATTTAAGATTACTCAGCAGTGGCCG	F	CLEC4C;CLEC4C	NM_130441;NM_203503	5'UTR;5'UTR										CLEC4C;CLEC4C;CLEC4C	ENST00000542353.1;ENST00000354629.5;ENST00000360345.3	5'UTR;5'UTR;TSS1500	CLEC4C;CLEC4C;CLEC4C;CLEC4C	ENST00000542353.1;ENST00000354629.5;ENST00000543765.1;ENST00000360345.3	5'UTR;5'UTR;TSS1500;TSS1500								TRUE	12	7791918					FALSE	chr12	7748054
cg22194129	cg22194129	86603330	ACCRTAAATACATACAACTAAACTACTATCAATCTTATCTATCCAATATC			II			CCCGGTTGGTGAGGGAGGGAGTCCCAACCCAGGGTTATGGGTGGCTGGACACACAACACC[CG]ACACTGGACAGATAAGACTGACAGCAGTTCAGCTGCATGTACTCACGGCCTGAGGCAGGA	37	12	7901661	CCGTGAGTACATGCAGCTGAACTGCTGTCAGTCTTATCTGTCCAGTGTCG	F	CLEC4C;CLEC4C	NM_130441;NM_203503	5'UTR;5'UTR										CLEC4C;CLEC4C	ENST00000542353.1;ENST00000354629.5	5'UTR;5'UTR	CLEC4C;CLEC4C	ENST00000542353.1;ENST00000354629.5	5'UTR;5'UTR	chr12:7901485-7901830	3					TRUE	TRUE	12	7792928	rs116233604	31	0.059322		FALSE	chr12	7749064
cg03672499	cg03672499	77693267	ACAATTACAACTCACTACAATCCCTACCTCCCAAATTCCAATAATTCTCA	2772568	ACGATTACGACTCACTACAATCCCTACCTCCCAAATTCCAATAATTCTCG	I	T	Red	AAAATTAGCCAAGCATGGTGGCACACGTCTGTAATTTCGGCTACTCAGGAGGCTGAGGCA[CG]AGAATCACTGGAATTTGGGAGGCAGGGATTGCAGTGAGCCGTAATCGTACCACTTCACTC	37	12	7902058	ACGATTACGGCTCACTGCAATCCCTGCCTCCCAAATTCCAGTGATTCTCG	F	CLEC4C;CLEC4C;CLEC4C;CLEC4C	NM_130441;NM_203503;NM_130441;NM_203503	5'UTR;5'UTR;1stExon;1stExon										CLEC4C;CLEC4C;CLEC4C	ENST00000542353.1;ENST00000354629.5;ENST00000542353.1	5'UTR;5'UTR;1stExon	CLEC4C;CLEC4C;CLEC4C	ENST00000542353.1;ENST00000354629.5;ENST00000542353.1	5'UTR;5'UTR;1stExon								TRUE	12	7793325					FALSE	chr12	7749461
cg18460107	cg18460107	65692894	TTTCACTTCCCTAAAAACCCACAAAATCTTTTTTTTCTCTTTTTTTTTTC			II			GTGAGCCGTAATCGTACCACTTCACTCCAGCCTGGGTGACAGAGTGAGATTCTGTGTCAA[CG]AAAAAAAAAAGAGAAAAAAAAGATTTTGTGGGCCTTCAGGGAAGTGAAATCTATTAGCTT	37	12	7902153	TTCACTTCCCTGAAGGCCCACAAAATCTTTTTTTTCTCTTTTTTTTTTCG	F	CLEC4C;CLEC4C	NM_203503;NM_130441	TSS200;TSS200										CLEC4C;CLEC4C	ENST00000354629.5;ENST00000542353.1	5'UTR;TSS200	CLEC4C;CLEC4C	ENST00000354629.5;ENST00000542353.1	5'UTR;TSS200	chr12:7902105-7902335	3						TRUE	12	7793420					FALSE	chr12	7749556
cg01050005	cg01050005	66754535	RAAACCCTATCTCTACAAAAAAAATTTAAAAAATCCCCAAATATAATAAC			II			CTCCTGGGATCAAGTGATCCTCCCACCTCAGCCTCCCGAGTAACTGGGACTATAGATACA[CG]TCATTACACCTGGGGATCTTTTAAATTTTTTTTGTAGAGACAGGGTCTCGCTATGTTATT	37	12	7902721	AGACCCTGTCTCTACAAAAAAAATTTAAAAGATCCCCAGGTGTAATGACG	F	CLEC4C;CLEC4C	NM_130441;NM_203503	TSS1500;TSS1500										CLEC4C;CLEC4C	ENST00000354629.5;ENST00000542353.1	5'UTR;TSS1500	CLEC4C;CLEC4C	ENST00000354629.5;ENST00000542353.1	5'UTR;TSS1500								TRUE	12	7793988	rs116193185	38	0.016949		FALSE	chr12	7750124
cg25620431	cg25620431	65609989	AAAATCACCTAAACCCAAATATTCRAAATCAACCTAAAAAATAACATAAC			II			TATAGATACACGTCATTACACCTGGGGATCTTTTAAATTTTTTTTGTAGAGACAGGGTCT[CG]CTATGTTATTTCCCAGGCTGATCTCGAACACCTGGGCTCAGGTGATCCTCTTGCCTTGGT	37	12	7902771	CGCTATGTTATTTCCCAGGCTGATCTCGAACACCTGGGCTCAGGTGATCC	F	CLEC4C;CLEC4C	NM_130441;NM_203503	TSS1500;TSS1500										CLEC4C;CLEC4C	ENST00000354629.5;ENST00000542353.1	5'UTR;TSS1500	CLEC4C;CLEC4C	ENST00000354629.5;ENST00000542353.1	5'UTR;TSS1500									12	7794038					FALSE	chr12	7750174
cg21669304	cg21669304	87798304	AAACTCACTCTACAATAAACTAATAAACTAAATAAAACTAACTAATTCAC			II			CCATCTCAGCTGAGCTCACTCTGCAATAAGCTGGTGGGCTGGGTGGGGCTGGCTGATTCA[CG]TCTCTCTTTGGTCATCCTCTAGCGGATTAGCCTGGATTTACGTACATTGTGGCAGGAGGA	37	12	7903128	AGCTCACTCTGCAATAAGCTGGTGGGCTGGGTGGGGCTGGCTGATTCACG	R	CLEC4C;CLEC4C	NM_130441;NM_203503	TSS1500;TSS1500										CLEC4C;CLEC4C	ENST00000354629.5;ENST00000542353.1	5'UTR;TSS1500	CLEC4C;CLEC4C	ENST00000354629.5;ENST00000542353.1	5'UTR;TSS1500	chr12:7902820-7903210	3							12	7794395					FALSE	chr12	7750531
cg08857839	cg08857839	5609125	AAACTAAATAAAACTAACTAATTCACRTCTCTCTTTAATCATCCTCTAAC			II			AATAAGCTGGTGGGCTGGGTGGGGCTGGCTGATTCACGTCTCTCTTTGGTCATCCTCTAG[CG]GATTAGCCTGGATTTACGTACATTGTGGCAGGAGGATTCCAGTAGTAGCAAGAAAACAAA	37	12	7903152	CGCTAGAGGATGACCAAAGAGAGACGTGAATCAGCCAGCCCCACCCAGCC	R	CLEC4C;CLEC4C	NM_130441;NM_203503	TSS1500;TSS1500										CLEC4C;CLEC4C	ENST00000354629.5;ENST00000542353.1	5'UTR;TSS1500	CLEC4C;CLEC4C	ENST00000354629.5;ENST00000542353.1	5'UTR;TSS1500	chr12:7902820-7903210	3						TRUE	12	7794419					FALSE	chr12	7750555
cg01120761	cg01120761	90622168	TAATTCACRTCTCTCTTTAATCATCCTCTAACRAATTAACCTAAATTTAC			II			GTGGGGCTGGCTGATTCACGTCTCTCTTTGGTCATCCTCTAGCGGATTAGCCTGGATTTA[CG]TACATTGTGGCAGGAGGATTCCAGTAGTAGCAAGAAAACAAACCCTATTGTGTACATGCT	37	12	7903170	GATTCACGTCTCTCTTTGGTCATCCTCTAGCGGATTAGCCTGGATTTACG	R	CLEC4C;CLEC4C	NM_130441;NM_203503	TSS1500;TSS1500										CLEC4C;CLEC4C	ENST00000354629.5;ENST00000542353.1	5'UTR;TSS1500	CLEC4C;CLEC4C	ENST00000354629.5;ENST00000542353.1	5'UTR;TSS1500	chr12:7902820-7903210	3					TRUE	TRUE	12	7794437	rs76947756	1	0.5		FALSE	chr12	7750573
cg00443307	cg00443307	4726854	TAATCATATCATATTCACAAAATATATCTAAATAATAATCTATTTCTCCC			II			TGGGGAAGATGTGGTCATGTCATATTCACAAAATATATCTGGGTAATAGTCTATTTCTCC[CG]TGATTCCAGGCATATGCACCCAACAGTCCATTTCGTTATTGCTTATCACTGCCCAAAAGT	37	12	9141740	CGGGAGAAATAGACTATTACCCAGATATATTTTGTGAATATGACATGACC	R	KLRG1	NM_005810	TSS1500										KLRG1;KLRG1;KLRG1;RP11-259O18.4	ENST00000356986.3;ENST00000266551.4;ENST00000538029.1;ENST00000545706.1	TSS1500;TSS1500;5'UTR;3'UTR	KLRG1;KLRG1;KLRG1;KLRG1;KLRG1;KLRG1;RP11-259O18.4	ENST00000356986.3;ENST00000266551.4;ENST00000539240.1;ENST00000544226.1;ENST00000538029.1;ENST00000541957.1;ENST00000545706.1	TSS1500;TSS1500;5'UTR;5'UTR;5'UTR;5'UTR;3'UTR							TRUE	TRUE	12	9033007					FALSE	chr12	8989143
cg26806779	cg26806779	42641172	TAATCTATTTCTCCCRTAATTCCAAACATATACACCCAACAATCCATTTC			II			TATCTGGGTAATAGTCTATTTCTCCCGTGATTCCAGGCATATGCACCCAACAGTCCATTT[CG]TTATTGCTTATCACTGCCCAAAAGTTCCAAGAAATGATGAAGTCAGTCTCATTTGGCATA	37	12	9141775	CGAAATGGACTGTTGGGTGCATATGCCTGGAATCACGGGAGAAATAGACT	R	KLRG1	NM_005810	TSS1500										KLRG1;KLRG1;KLRG1;RP11-259O18.4	ENST00000356986.3;ENST00000266551.4;ENST00000538029.1;ENST00000545706.1	TSS1500;TSS1500;5'UTR;3'UTR	KLRG1;KLRG1;KLRG1;KLRG1;KLRG1;KLRG1;RP11-259O18.4	ENST00000356986.3;ENST00000266551.4;ENST00000539240.1;ENST00000544226.1;ENST00000538029.1;ENST00000541957.1;ENST00000545706.1	TSS1500;TSS1500;5'UTR;5'UTR;5'UTR;5'UTR;3'UTR								TRUE	12	9033042					FALSE	chr12	8989178
cg23938934	cg23938934	7745116	TTAACTCACATTTTTACTATAATCCATAATCATTCTAAACTTAAATTACC			II			GTGAAAGATCTTAGCTGAAGATGACTGACAGTGTTATTTATTCCATGTTAGAGTTGCCTA[CG]GCAACCCAAGCCCAGAATGACTATGGACCACAGCAAAAATGTGAGTTAACCAAGGTAGCA	37	12	9142272	CGGCAACCCAAGCCCAGAATGACTATGGACCACAGCAAAAATGTGAGTTA	F	KLRG1	NM_005810	1stExon										KLRG1;RP11-259O18.4;KLRG1;KLRG1	ENST00000538029.1;ENST00000545706.1;ENST00000356986.3;ENST00000266551.4	5'UTR;3'UTR;1stExon;1stExon	KLRG1;KLRG1;KLRG1;KLRG1;RP11-259O18.4;KLRG1;KLRG1	ENST00000539240.1;ENST00000544226.1;ENST00000538029.1;ENST00000541957.1;ENST00000545706.1;ENST00000356986.3;ENST00000266551.4	5'UTR;5'UTR;5'UTR;5'UTR;3'UTR;1stExon;1stExon	chr12:9142065-9142350	3							12	9033539	rs34102416;rs1805723	1;25	0.003031;0.358502		FALSE	chr12	8989675
cg14913610	cg14913610	65651217	TAAACTTATTCTACTCCCCATTCATCCATAACCTACTATTACTATACATC			II			AAGCCCAGAATGACTATGGACCACAGCAAAAATGTGAGTTAACCAAGGTAGCATGGAAGA[CG]ATGCATAGCAACAGTAGGCTATGGATGAATGGGGAGTAGAATAAGTTTAAAGCAGAGGGT	37	12	9142341	AAACTTATTCTACTCCCCATTCATCCATAGCCTACTGTTGCTATGCATCG	F	KLRG1	NM_005810	Body										KLRG1;RP11-259O18.4	ENST00000538029.1;ENST00000545706.1	5'UTR;3'UTR	KLRG1;KLRG1;KLRG1;KLRG1;RP11-259O18.4	ENST00000539240.1;ENST00000544226.1;ENST00000538029.1;ENST00000541957.1;ENST00000545706.1	5'UTR;5'UTR;5'UTR;5'UTR;3'UTR	chr12:9142065-9142350	3					TRUE	TRUE	12	9033608	rs80132234;rs76321618	12;44	0.076271;0.008333		FALSE	chr12	8989744
cg02264319	cg02264319	21690288	ATACAAATTAATACCTCTTTAAAAAACAATTAAACAATATCTACCAAAAC			II			GTATCTGTAGGAAAAATTTCTTAAGGAGAAATTTCTAGGTCAAAGGGTACATGCCTTTGC[CG]TTTTGGTAGATATTGCCCAATTGTCCTCCAAAGAGGTACCAATTTGTATTCTCACCACCT	37	12	9144474	TACAAATTGGTACCTCTTTGGAGGACAATTGGGCAATATCTACCAAAACG	F	KLRG1	NM_005810	Body										KLRG1;RP11-259O18.4	ENST00000538029.1;ENST00000545706.1	5'UTR;3'UTR	KLRG1;KLRG1;KLRG1;KLRG1;KLRG1;RP11-259O18.4	ENST00000543895.1;ENST00000539240.1;ENST00000544226.1;ENST00000538029.1;ENST00000541957.1;ENST00000545706.1	TSS200;5'UTR;5'UTR;5'UTR;5'UTR;3'UTR									12	9035741					FALSE	chr12	8991877
cg08895781	cg08895781	60802236	RACTTTTATCAAATTCTATAAAACCAAATTAATTTTACRTACCCTACTAC			II			TTTCTTGCTCCGGCTTTTGTCAGATTCTGTAGAACCAAATTGATTTTACGTGCCCTGCTG[CG]TCTGTTGTTCTAGTGTTATTATTCTTTTGTTCTCAGGGCAAGATTTACATACTATTTTGA	37	12	9149977	CGCAGCAGGGCACGTAAAATCAATTTGGTTCTACAGAATCTGACAAAAGC	R	KLRG1	NM_005810	Body										RP11-259O18.4;KLRG1	ENST00000545706.1;ENST00000538029.1	TSS1500;5'UTR	RP11-259O18.4;KLRG1;KLRG1	ENST00000545706.1;ENST00000544226.1;ENST00000538029.1	TSS1500;5'UTR;5'UTR			chr12:9149194-9150215	6	chr12:9149063-9150206	6			12	9041244					FALSE	chr12	8997380
cg02319946	cg02319946	16624966	AAATATCCCTCTTATACTATTAAACRATCATCTTTCAATAAAATACTTAC			II			AGGCCTATGGAAAATATCCCTCTTATGCTGTTAAACGGTCATCTTTCAGTGAGATGCTTA[CG]TAGAGTTCACCTCCTATCTTAGATCACTTACGGCAAAGTGTACAATAATAACAGAGGCTA	37	12	9150272	AATATCCCTCTTATGCTGTTAAACGGTCATCTTTCAGTGAGATGCTTACG	R	KLRG1	NM_005810	Body										RP11-259O18.4;KLRG1	ENST00000545706.1;ENST00000538029.1	TSS1500;5'UTR	RP11-259O18.4;KLRG1;KLRG1	ENST00000545706.1;ENST00000544226.1;ENST00000538029.1	TSS1500;5'UTR;5'UTR									12	9041539					FALSE	chr12	8997675
cg21023071	cg21023071	81793204	AAACAAATACTCAATCCATAATAACCTCTATTATTATTATACACTTTACC			II			AAACGGTCATCTTTCAGTGAGATGCTTACGTAGAGTTCACCTCCTATCTTAGATCACTTA[CG]GCAAAGTGTACAATAATAACAGAGGCTACCATGGATTGAGCACTTGCTTTTTGCCAGATG	37	12	9150304	CGGCAAAGTGTACAATAATAACAGAGGCTACCATGGATTGAGCACTTGCT	F	KLRG1	NM_005810	Body										RP11-259O18.4;KLRG1	ENST00000545706.1;ENST00000538029.1	TSS1500;5'UTR	RP11-259O18.4;KLRG1;KLRG1	ENST00000545706.1;ENST00000544226.1;ENST00000538029.1	TSS1500;5'UTR;5'UTR									12	9041571					FALSE	chr12	8997707
cg04548204	cg04548204	9737841	AAAAATAAATAAAAACAAAATAATACTTCCTCCTTCTAAACTCTTCACAC			II			TATAAATTGTGGGAAATGAGTGAGGGCAAGGTGGTACTTCCTCCTTCTGAGCTCTTCACA[CG]TAATGCAAAAACCCGGTCTTAACTGATTTTGTTTTTTTTCTGAGTATGCATATATGTGGT	37	12	9162872	CGTGTGAAGAGCTCAGAAGGAGGAAGTACCACCTTGCCCTCACTCATTTC	R	KLRG1	NM_005810	3'UTR										KLRG1	ENST00000266551.4	3'UTR	KLRG1	ENST00000266551.4	3'UTR								TRUE	12	9054139					FALSE	chr12	9010275
cg05179921	cg05179921	87774896	TAAAAAACTCTCACTATTAATAATCATTCAACAATAAATAATAAATCCAC			II			GTGCAAATGCATGAAGGGCTCTCACTGTTGGTAGTCATTCAGCAATAAATAGTAAGTCCA[CG]CCTAGTTATTTCATTATTTCTGGATTCAAAATAATATAAAGTGCATCCAAAGGTTGCATA	37	12	9905753	GAAGGGCTCTCACTGTTGGTAGTCATTCAGCAATAAATAGTAAGTCCACG	R	CD69	NM_001781	3'UTR										CD69	ENST00000228434.3	3'UTR	CD69	ENST00000228434.3	3'UTR					chr12:9902535-9914625	6		TRUE	12	9797020					FALSE	chr12	9753156
cg07354583	cg07354583	24730985	TCAAAACAAATTTTTCTTTATTCACCRATATAAAATCATCATTAAAAACC			II			TTCTCAGCTTCTCAAAGCAAATTTTTCTTTGTTCACCGGTATAGAATCATCATTGGAAGC[CG]CCTTTGCTACCCAAGGTACCAAGTTCGGAGCTCTGTCTGGTTTCACTTCACATTATGTGA	37	12	9911289	CGGCTTCCAATGATGATTCTATACCGGTGAACAAAGAAAAATTTGCTTTG	R	CD69;CD69;CD69	NR_026672;NR_026671;NM_001781	Body;Body;Body				chr12:9910959-9910959				12:9911140-9911393	Promoter_Associated_Cell_type_specific				CD69;CD69	ENST00000416624.2;ENST00000543147.1	3'UTR;3'UTR	chr12:9911240-9911515	3						TRUE	12	9802556					FALSE	chr12	9758692
cg05590294	cg05590294	6727382	AACTTACTTTCTTATCCACTCTCCRAATACAAAAAACTATTCTCTACTAC			II			CAATCAGATCTGACTTACTTTCTTGTCCACTCTCCGGATGCAAAGAGCTGTTCTCTGCTA[CG]AAACAATTTTCAGAGCTCATCTTTATTCTCAAGATTCCCTAGTTAATCTCAGGTCAAGTC	37	12	9913395	CGTAGCAGAGAACAGCTCTTTGCATCCGGAGAGTGGACAAGAAAGTAAGT	R	CD69;CD69;CD69	NM_001781;NR_026672;NR_026671	1stExon;Body;Body										CD69	ENST00000228434.3	1stExon	CD69;CD69;CD69	ENST00000228434.3;ENST00000416624.2;ENST00000543147.1	1stExon;3'UTR;3'UTR	chr12:9913365-9913710	3					TRUE	TRUE	12	9804662					FALSE	chr12	9760798
cg25769852	cg25769852	72667859	ACATTCTTACTTCTTACTACATAATACATCTAATCACCAAAAAAAAAACA	92606317	ACATTCTTACTTCTTACTACGTAATACATCTAATCACCAAAAAAAAAACG	I	A	Red	CTCCAGCTTGAAAGGGTTTTATTTAGAAAGCTACGAATTGGTTTTTGGAAGTGTGTCATT[CG]CTTCTTCCCTGGTGACTAGATGTATCACGTAGTAAGAAGTAAGAATGCAGGAAACAGAAA	37	12	9914057	CGCTTCTTCCCTGGTGACTAGATGTATCACGTAGTAAGAAGTAAGAATGC	F	CD69;CD69;CD69	NR_026671;NR_026672;NM_001781	TSS1500;TSS1500;TSS1500										CD69	ENST00000228434.3	TSS1500	CD69	ENST00000228434.3	TSS1500	chr12:9913960-9914355	3						TRUE	12	9805324					FALSE	chr12	9761460
cg17804825	cg17804825	66801536	AAATTCCAAACCACAAACTTTCTATTTCCTACATTCTTACTTCTTACTAC			II			GCTACGAATTGGTTTTTGGAAGTGTGTCATTCGCTTCTTCCCTGGTGACTAGATGTATCA[CG]TAGTAAGAAGTAAGAATGCAGGAAACAGAAAGCTTGTGGTCTGGAACTTCCTTGCTATGC	37	12	9914086	AGTTCCAGACCACAAGCTTTCTGTTTCCTGCATTCTTACTTCTTACTACG	F	CD69	NM_001781	TSS1500										CD69	ENST00000228434.3	TSS1500	CD69	ENST00000228434.3	TSS1500	chr12:9913960-9914355	3							12	9805353	rs61914580	45	0.5		FALSE	chr12	9761489
cg07333921	cg07333921	76616523	AAAACATCRCTATAATATCAATCTCACTCAAACAAATAATAACAATCAAC			II			GATTATTATTTAAAACATCGCTGTGGTATCAGTCTCACTCAGACAAGTAATGACAGTCAA[CG]CAAGATGAATGCAGAAAGCTATGTATGGTGATTTAAGGAGGGAAATCAAAATACCACTCT	37	12	9914385	AAACATCGCTGTGGTATCAGTCTCACTCAGACAAGTAATGACAGTCAACG	R	CD69	NM_001781	TSS1500										CD69	ENST00000228434.3	TSS1500	CD69	ENST00000228434.3	TSS1500			chr12:9913221-9914601	6	chr12:9902535-9914625	6			12	9805652					FALSE	chr12	9761788
cg13918228	cg13918228	7688100	ACTTTTACTTTTTCTCTAAAAAATTCTTTTTCCATCTCCCTACATATCTC			II			ACCACTACAGGGCTTTTACTTTTTCTCTAAAAGATTCTTTTTCCATCTCCCTGCATGTCT[CG]CTCTCCCTTTAACCGACTCACTCTTCAGCTGCCACCTGCTCAGAGAAATTGTCAGTTGCT	37	12	9914965	CTTTTACTTTTTCTCTAAAAGATTCTTTTTCCATCTCCCTGCATGTCTCG	R	CD69;CD69;CD69	NR_026671;NR_026672;NM_001781	TSS1500;TSS1500;TSS1500										CD69	ENST00000228434.3	TSS1500	CD69	ENST00000228434.3	TSS1500								TRUE	12	9806232					FALSE	chr12	9762368
cg24735671	cg24735671	31696890	TCACCAAACAAAAACTTCATTAAAAAACTACAACCAACRCAAAACCAAAC			II			GGAGGAGAGCATCACCAAACAAGAGCTTCATTAGAGGACTGCAGCCAACGCAGGGCCAGG[CG]GAGGGAGCCAGAGGGAGGCAGGCTCTGCTCTCCCTCTTCCTGCCCTTCAGTTTCCAACCA	37	X	12883760	CGCCTGGCCCTGCGTTGGCTGCAGTCCTCTAATGAAGCTCTTGTTTGGTG	R	TLR7	NM_016562	TSS1500										TLR7	ENST00000380659.3	TSS1500	TLR7	ENST00000380659.3	TSS1500	chrX:12883540-12883950	3						TRUE	X	12793681					FALSE	chrX	12865640
cg20860642	cg20860642	77610324	TATATCTCTAAAAACTAAACTATATATACTTCATCAATAACCCCTTACTC			II			CTTCCTGCCCTTCAGTTTCCAACCACGGCCTCCTATTGGCCAAACCCAACCAGAAGCCAG[CG]AGCAAGGGGCTACTGATGAAGCACATATAGCTCAGCCTCCAGAGACACAGAACAGGATAA	37	X	12883857	GTGTCTCTGGAGGCTGAGCTATATGTGCTTCATCAGTAGCCCCTTGCTCG	F	TLR7	NM_016562	TSS1500										TLR7	ENST00000380659.3	TSS1500	TLR7	ENST00000380659.3	TSS1500	chrX:12883540-12883950	3						TRUE	X	12793778	rs5935436	34	0.176085		FALSE	chrX	12865737
cg08029608	cg08029608	71697164	AAACAACRTCTTATCTAAATCCAAACAACTCTATAAACCAAATTTCTTTC			II			AGAGAATTATCTGGTCAAAAATGTAAATAGTGCTGAGGGTGAGAAACCCTGCTATAAAAA[CG]AAAGAAATTTGGTCTACAGAGTTGTTTGGATTTAGACAAGACGTTGCCCCAATAGTGGTG	37	X	12884974	CGAAAGAAATTTGGTCTACAGAGTTGTTTGGATTTAGACAAGACGTTGCC	F	TLR7	NM_016562	TSS1500										TLR7;TLR7	ENST00000380659.3;ENST00000484204.1	TSS1500;TSS1500	TLR7;TLR7	ENST00000380659.3;ENST00000484204.1	TSS1500;TSS1500	chrX:12884945-12885270	3					TRUE		X	12794895	rs5743712;rs5743713	12;43	0.037255;0.001961		FALSE	chrX	12866854
cg10075918	cg10075918	68719135	TTACAAAAACACRAAATTCCTCTTATTTCTATCACCACTATTAAAACAAC			II			AAACCCTGCTATAAAAACGAAAGAAATTTGGTCTACAGAGTTGTTTGGATTTAGACAAGA[CG]TTGCCCCAATAGTGGTGATAGAAATAAGAGGAACCCCGTGCTTTTGCAAAGCCCATATCT	37	X	12885017	TGCAAAAGCACGGGGTTCCTCTTATTTCTATCACCACTATTGGGGCAACG	F	TLR7	NM_016562	TSS200										TLR7;TLR7	ENST00000484204.1;ENST00000380659.3	TSS1500;TSS200	TLR7;TLR7	ENST00000484204.1;ENST00000380659.3	TSS1500;TSS200	chrX:12884945-12885270	3							X	12794938	rs5743713;rs5743714	0;38	0.001961;0.036965		FALSE	chrX	12866897
cg01498090	cg01498090	81788932	AAAAACTACAAACAACCAACCCTAAAATTTCCAACTACAAAAATCAAATC			II			CGTGCTTTTGCAAAGCCCATATCTGGGGTGGCTTAAATAATCATGCTCCTCCCCATCCCC[CG]ACCTGATCTTTGTAGTTGGAAACTCCAGGGCTGGCTGCCTGTAGTCTTTGTGACTACACT	37	X	12885115	AAGACTACAGGCAGCCAGCCCTGGAGTTTCCAACTACAAAGATCAGGTCG	F	TLR7	NM_016562	TSS200										TLR7;TLR7	ENST00000484204.1;ENST00000380659.3	TSS1500;TSS200	TLR7;TLR7	ENST00000484204.1;ENST00000380659.3	TSS1500;TSS200	chrX:12884945-12885270	3						TRUE	X	12795036					FALSE	chrX	12866995
cg01309859	cg01309859	39607936	AACACAATACTATAACTTAAAAACATACTAAAATCATTACTTTAAAATAC			II			GAATATGTCTCCAGTCTACCTAACTTTGAGGAAGTAAATACTGTAAATAGATGTTTCAAA[CG]CATTTTAAAGCAATGATCCTAGCATGTCTTTAAGCTACAGTATTGTGCTGTCTTTGAAAT	37	X	12885508	CGCATTTTAAAGCAATGATCCTAGCATGTCTTTAAGCTACAGTATTGTGC	F	TLR7	NM_016562	5'UTR										TLR7;TLR7	ENST00000380659.3;ENST00000484204.1	5'UTR;TSS200	TLR7;TLR7	ENST00000380659.3;ENST00000484204.1	5'UTR;TSS200			chrX:12884369-12887739	6	chrX:12884430-12888393	6			X	12795429					FALSE	chrX	12867388
cg15241084	cg15241084	89619307	ACTATCCAAATTTAATTTTCTTTAACAACACTCAAACCCRAAAATTTCCC			II			GGTGTTGTCTTAATGACTGTGTGGATGAAAGTGTGTGGGCAGGCTCATAGCAATAAAATA[CG]GGAAATCCCCGGGCTTGAGTGCTGTCAAAGAAAACTAAATTTGGACAGTAGATAAAGATA	37	X	12886121	CGGGAAATCCCCGGGCTTGAGTGCTGTCAAAGAAAACTAAATTTGGACAG	F	TLR7	NM_016562	Body										TLR7	ENST00000484204.1	5'UTR	TLR7	ENST00000484204.1	5'UTR	chrX:12885945-12886230	3					TRUE	TRUE	X	12796042					FALSE	chrX	12868001
cg09542796	cg09542796	71663577	CTCCTCAAATATCTCTATCTCCATATAATCTCTCTAATATAATAATTATC			II			AGCAGCTGCAGCTCCTCAAGTGTCTCTGTCTCCATGTGGTCTCTCTAATATGGTGGTTGT[CG]TATAGCCAGGCTTCTTACAAGGGTGATGACTCAGGACTCCAAAGCAAGTGGGTGAGAGAA	37	X	12890595	CGACAACCACCATATTAGAGAGACCACATGGAGACAGAGACACTTGAGGA	R	TLR7	NM_016562	Body										TLR7	ENST00000484204.1	5'UTR	TLR7	ENST00000484204.1	5'UTR			chrX:12888871-12891657	6					X	12800516					FALSE	chrX	12872475
cg16509919	cg16509919	44709545	ACCTCTTATAATCTCATATAAAACAATACCTAACACTTAATTAAAACCTC			II			TACTTCACGATTCATATATGCAGGCATTCATTCTTTCATTCATGTATCTCACAGACATAA[CG]AGGTCCTAATTAAGTGCCAGGCATTGTTTTACATGAGACCACAAGAGGCCCTACCCTCTT	37	X	12898820	CGAGGTCCTAATTAAGTGCCAGGCATTGTTTTACATGAGACCACAAGAGG	F	TLR7	NM_016562	Body																		chrX:12898285-12899049	5					X	12808741					FALSE	chrX	12880700
cg22859180	cg22859180	81696235	AAACTCTACCCTATAATATCACTCTAAATATTCCAAAAAACCATATAATC			II			ATGGTTTCCTAAAACTCTGCCCTGTGATGTCACTCTGGATGTTCCAAAGAACCATGTGAT[CG]TGGACTGCACAGACAAGCATTTGACAGAAATTCCTGGAGGTATTCCCACGAACACCACGA	37	X	12903771	AACTCTGCCCTGTGATGTCACTCTGGATGTTCCAAAGAACCATGTGATCG	R	TLR7	NM_016562	Body																chrX:12903685-12903995	3							X	12813692	rs141847327	1	0.00022		FALSE	chrX	12885651
cg12620190	cg12620190	14804831	RTTTCCTTAAACACCTAACTATAAACCACATAATTATCTATAACCAAAAC			II			TGTCCTTGAGTGGCCAACAAACCCGCAAGCTCACCCATACTTCTGGCAGTGTCTAAAGAA[CG]CCCTGGCCACAGACAATCATGTGGCCTATAGTCAGGTGTTCAAGGAAACGGTCTAGCCCT	37	X	12906720	CGCCCTGGCCACAGACAATCATGTGGCCTATAGTCAGGTGTTCAAGGAAA	F	TLR7	NM_016562	Body																								X	12816641	rs147244662	1	0.000443		FALSE	chrX	12888600
cg13677770	cg13677770	42636872	CTATATAATACCCACACTCAATCTACACAAAATAAAACCCTAAATAACAC			II			CAAAAGAACAAAAAAAAAAAAACACAAAAAAACTCAGTCAGCTTCTTAACCAATTGCTTC[CG]TGTCATCCAGGGCCCCATTCTGTGCAGATTGAGTGTGGGCACCACACAGGTGGTTGCTGC	37	X	12907574	TGTGTGGTGCCCACACTCAATCTGCACAGAATGGGGCCCTGGATGACACG	F	TLR7	NM_016562	3'UTR										TLR7	ENST00000380659.3	3'UTR	TLR7	ENST00000380659.3	3'UTR			chrX:12907521-12913147	6				TRUE	X	12817495					FALSE	chrX	12889454
cg18101783	cg18101783	38680145	TACAAAATCCTAAAAATATTCAATTTAAAAAAACCAAAATTAACCAAACA	32801926	TACAAAATCCTAAAAATATTCAATTTAAAAAAACCAAAATTAACCGAACG	I	C	Grn	ACCTCGTGATCCACCCGCCTCGGCCTCCCAAAGTGCTGGGATTACAGGTGTGAGCCACCG[CG]CCCGGCCAATCCTGGCTCTCTTAAACTGAACATCTCCAGGATTTTGCATCTATCAGGAAG	37	4	15703512	CGCCCGGCCAATCCTGGCTCTCTTAAACTGAACATCTCCAGGATTTTGCA	F	BST1	NM_004334	TSS1500	chr4:15704640-15705000	N_Shore								BST1;BST1	ENST00000265016.4;ENST00000382346.3	TSS1500;TSS1500	BST1;BST1;FAM200B	ENST00000265016.4;ENST00000382346.3;ENST00000504598.1	TSS1500;TSS1500;5'UTR								TRUE	4	15312610	rs576864585	5	0.0002		FALSE	chr4	15701888
cg11304950	cg11304950	15743945	TTAATATCCAAAAAATTCCTAAAACCAATTCTCCATAAATACCTACCRCC			II			ACATCTCCAGGATTTTGCATCTATCAGGAAGGGATATTGTGACCTCTGACAAGTTACAGT[CG]GCGGTAGGTATCCATGGAGAATTGGTTCCAGGAACCTCCTGGATACCAAAATCCACAGAT	37	4	15703603	CGGCGGTAGGTATCCATGGAGAATTGGTTCCAGGAACCTCCTGGATACCA	F	BST1	NM_004334	TSS1500	chr4:15704640-15705000	N_Shore								BST1;BST1	ENST00000265016.4;ENST00000382346.3	TSS1500;TSS1500	BST1;BST1;FAM200B	ENST00000265016.4;ENST00000382346.3;ENST00000504598.1	TSS1500;TSS1500;5'UTR								TRUE	4	15312701	rs573117775;rs114992203;rs561958806	1;4;49	0.000200;0.000599;0.000599		FALSE	chr4	15701979
cg06000781	cg06000781	27757562	ATTTTAATATCCAAAAAATTCCTAAAACCAATTCTCCATAAATACCTACC			II			TCTCCAGGATTTTGCATCTATCAGGAAGGGATATTGTGACCTCTGACAAGTTACAGTCGG[CG]GTAGGTATCCATGGAGAATTGGTTCCAGGAACCTCCTGGATACCAAAATCCACAGATGCT	37	4	15703606	TTTTGGTATCCAGGAGGTTCCTGGAACCAATTCTCCATGGATACCTACCG	F	BST1	NM_004334	TSS1500	chr4:15704640-15705000	N_Shore								BST1;BST1	ENST00000265016.4;ENST00000382346.3	TSS1500;TSS1500	BST1;BST1;FAM200B	ENST00000265016.4;ENST00000382346.3;ENST00000504598.1	TSS1500;TSS1500;5'UTR							TRUE	TRUE	4	15312704	rs114992203;rs561958806	1;46	0.000599;0.000599		FALSE	chr4	15701982
cg16690444	cg16690444	16642200	ACCACAACAACRTACCAAACACTTTACAAATATAATATTAATTACTTTCC			II			CCCTGAGTTTATCCATTGCTAAAGCGAGAGAAATTACAAACTTAGCTAGGAAGGGTGTTG[CG]GAAAGTAATTAATATTATACTTGCAAAGTGCTTGGCACGTTGTTGTGGTTATTATTTCCT	37	4	15704006	CCACAACAACGTGCCAAGCACTTTGCAAGTATAATATTAATTACTTTCCG	F	BST1	NM_004334	TSS1500	chr4:15704640-15705000	N_Shore								BST1;BST1	ENST00000265016.4;ENST00000382346.3	TSS1500;TSS1500	BST1;BST1;FAM200B	ENST00000265016.4;ENST00000382346.3;ENST00000504598.1	TSS1500;TSS1500;5'UTR									4	15313104					FALSE	chr4	15702382
cg08218101	cg08218101	40668927	CTCAACTACCTACAAAATAAAATATAAAAAAACTTAACCCCAAAAAATCA	30797851	CTCAACTACCTACGAAATAAAATATAAAAAAACTTAACCCCAAAAAATCG	I	A	Red	AGTCTCACTCTGTCGCCCAGGGCTGGAGTGCAGTGGTGCAATCACTGCTCGCTGCAGCCT[CG]ATCCCCTGGGGTCAAGCCTCCTCACATCTCACCTCGCAGGTAGCTGAGACTACAGATGCG	37	4	15704393	CTCAGCTACCTGCGAGGTGAGATGTGAGGAGGCTTGACCCCAGGGGATCG	F	BST1	NM_004334	TSS200	chr4:15704640-15705000	N_Shore								BST1;BST1	ENST00000382346.3;ENST00000265016.4	TSS1500;TSS200	BST1;BST1;FAM200B	ENST00000382346.3;ENST00000265016.4;ENST00000504598.1	TSS1500;TSS200;5'UTR			chr4:15704256-15705194	6				TRUE	4	15313491	rs542066166	40	0.000399		FALSE	chr4	15702769
cg21210090	cg21210090	87651946	CAAAACTTAACTAATCCTAATAATACRCATCTATAATCTCAACTACCTAC			II			TGCAATCACTGCTCGCTGCAGCCTCGATCCCCTGGGGTCAAGCCTCCTCACATCTCACCT[CG]CAGGTAGCTGAGACTACAGATGCGCACCACCAGGACCAGCTAAGTTTTGTATTTTTTTGT	37	4	15704429	CGCAGGTAGCTGAGACTACAGATGCGCACCACCAGGACCAGCTAAGTTTT	F	BST1	NM_004334	TSS200	chr4:15704640-15705000	N_Shore								BST1;BST1	ENST00000382346.3;ENST00000265016.4	TSS1500;TSS200	BST1;BST1;FAM200B	ENST00000382346.3;ENST00000265016.4;ENST00000504598.1	TSS1500;TSS200;5'UTR	chr4:15704405-15705035	3						TRUE	4	15313527	rs542066166;rs371748651	4;31	0.000399;0.000399		FALSE	chr4	15702805
cg19350469	cg19350469	88756376	AAACCTCCTCTCTACAAAAAAATACAAAACTTAACTAATCCTAATAATAC			II			CGATCCCCTGGGGTCAAGCCTCCTCACATCTCACCTCGCAGGTAGCTGAGACTACAGATG[CG]CACCACCAGGACCAGCTAAGTTTTGTATTTTTTTGTAGAGAGGAGGTTTCTCACCTGTAT	37	4	15704453	CGCACCACCAGGACCAGCTAAGTTTTGTATTTTTTTGTAGAGAGGAGGTT	F	BST1	NM_004334	TSS200	chr4:15704640-15705000	N_Shore								BST1;BST1	ENST00000382346.3;ENST00000265016.4	TSS1500;TSS200	BST1;BST1;FAM200B	ENST00000382346.3;ENST00000265016.4;ENST00000504598.1	TSS1500;TSS200;5'UTR	chr4:15704405-15705035	3						TRUE	4	15313551	rs371748651	7	0.000399		FALSE	chr4	15702829
cg02481294	cg02481294	20749108	TTTCTCACCTATATATTACTCAAATTTATCTCRAACTCCTATACTCAAAC			II			TAGAGAGGAGGTTTCTCACCTGTATGTTACTCAGGTTTGTCTCGAACTCCTATACTCAAG[CG]ATCCGCCCGTCTAGGCCTCTCAAAGTGCTGGGATTACAGGCATGAGCCGCCGCGCCCCGC	37	4	15704550	CGCTTGAGTATAGGAGTTCGAGACAAACCTGAGTAACATACAGGTGAGAA	R	BST1	NM_004334	TSS200	chr4:15704640-15705000	N_Shore			DMR			4:15704467-15705124	Unclassified_Cell_type_specific	BST1;BST1	ENST00000265016.4;ENST00000382346.3	TSS200;TSS200	BST1;BST1;FAM200B	ENST00000265016.4;ENST00000382346.3;ENST00000504598.1	TSS200;TSS200;5'UTR	chr4:15704405-15705035	3						TRUE	4	15313648	rs575067251	3	0.000399		FALSE	chr4	15702926
cg18645906	cg18645906	58690911	ATTTCCCATTCCAAACAATTTCAAAACTAAACATAAAACAAAACACAACA	94758336	GTTTCCCGTTCCAAACAATTTCAAAACTAAACGTAAAACGAAACGCGACG	I	A	Red	CTATACTCAAGCGATCCGCCCGTCTAGGCCTCTCAAAGTGCTGGGATTACAGGCATGAGC[CG]CCGCGCCCCGCCCCACGCTCAGTCTTGAAATTGTCTGGAACGGGAAACGGCAAACAGCGA	37	4	15704599	CGCCGCGCCCCGCCCCACGCTCAGTCTTGAAATTGTCTGGAACGGGAAAC	F	BST1;BST1	NM_004334;NM_004334	1stExon;5'UTR	chr4:15704640-15705000	N_Shore			DMR			4:15704467-15705124	Unclassified_Cell_type_specific	BST1;BST1;BST1	ENST00000382346.3;ENST00000265016.4;ENST00000265016.4	TSS200;5'UTR;1stExon	BST1;BST1;BST1;FAM200B	ENST00000382346.3;ENST00000265016.4;ENST00000265016.4;ENST00000504598.1	TSS200;5'UTR;1stExon;5'UTR	chr4:15704405-15705035	3						TRUE	4	15313697	rs112044965;rs532497956	4;27	0.015375;0.000399		FALSE	chr4	15702975
cg00731785	cg00731785	95679116	TATCTAAAACAAAAAACAACAAACAACAAAATATCCAAACAAAAATCCCA	87696541	TATCTAAAACGAAAAACGACAAACAACGAAATATCCGAACGAAAATCCCG	I	C	Grn	CAGTCTTGAAATTGTCTGGAACGGGAAACGGCAAACAGCGAGATATCCGAGCGAGAGTCC[CG]CCCTGCATCAGTTTGCGGAACCGCCTTGGTAGAAGGAGAGAAGGGGAGTGGAGGAAGCAC	37	4	15704680	TGTCTGGAACGGGAAACGGCAAACAGCGAGATATCCGAGCGAGAGTCCCG	R	BST1;BST1	NM_004334;NM_004334	1stExon;5'UTR	chr4:15704640-15705000	Island					4:15313739-15314208	4:15704467-15705124	Unclassified_Cell_type_specific	BST1;BST1;BST1	ENST00000382346.3;ENST00000265016.4;ENST00000265016.4	TSS200;5'UTR;1stExon	BST1;BST1;BST1;FAM200B	ENST00000382346.3;ENST00000265016.4;ENST00000265016.4;ENST00000504598.1	TSS200;5'UTR;1stExon;5'UTR	chr4:15704405-15705035	3						TRUE	4	15313778	rs140592625;rs559740213	19;10	0.004593;0.000200		FALSE	chr4	15703056
cg13528854	cg13528854	34810267	CRCCAACAACAACAATAAAAACAAAAACTACAACAACAACTAAAACAACC			II			GAAGCACGGGACTGGAGGGACCAAAGTTCCCCGATGGCGGCCCAGGGGTGCGCGGCATCG[CG]GCTGCTCCAGCTGCTGCTGCAGCTTCTGCTTCTACTGTTGCTGCTGGCGGCGGGCGGGGC	37	4	15704795	CGGCTGCTCCAGCTGCTGCTGCAGCTTCTGCTTCTACTGTTGCTGCTGGC	F	BST1	NM_004334	1stExon	chr4:15704640-15705000	Island					4:15313739-15314208	4:15704467-15705124	Unclassified_Cell_type_specific	BST1;BST1	ENST00000265016.4;ENST00000382346.3	1stExon;1stExon	BST1;BST1;FAM200B	ENST00000265016.4;ENST00000382346.3;ENST00000504598.1	1stExon;1stExon;5'UTR	chr4:15704405-15705035	3						TRUE	4	15313893					FALSE	chr4	15703171
cg17924813	cg17924813	81685567	CRACTACTCCAACTACTACTACAACTTCTACTTCTACTATTACTACTAAC			II			GCGCGGCATCGCGGCTGCTCCAGCTGCTGCTGCAGCTTCTGCTTCTACTGTTGCTGCTGG[CG]GCGGGCGGGGCGCGCGCGCGGTGGCGCGGGGAGGGCACCAGCGCACACTTGCGGGACATC	37	4	15704844	GGCTGCTCCAGCTGCTGCTGCAGCTTCTGCTTCTACTGTTGCTGCTGGCG	R	BST1	NM_004334	1stExon	chr4:15704640-15705000	Island					4:15313739-15314208	4:15704467-15705124	Unclassified_Cell_type_specific	BST1;BST1	ENST00000265016.4;ENST00000382346.3	1stExon;1stExon	BST1;BST1;FAM200B	ENST00000265016.4;ENST00000382346.3;ENST00000504598.1	1stExon;1stExon;5'UTR	chr4:15704405-15705035	3						TRUE	4	15313942					FALSE	chr4	15703220
cg23048051	cg23048051	25619969	AATTAACTAAATTTATCACCTCCTACTCRATACCATTTCTACTTATCTCC			II			ACCTGCTGTATAGTTGACTGAATTTGTCACCTCCTGCTCGGTGCCATTTCTGCTTGTCTC[CG]TGAGCCTGGGGCAAGGCTGTATTCCTTAGCTCTGAGAAATCTGTGCAGTGCCTTCAGAGA	37	4	15706889	CGGAGACAAGCAGAAATGGCACCGAGCAGGAGGTGACAAATTCAGTCAAC	R	BST1	NM_004334	Body	chr4:15704640-15705000	S_Shore											FAM200B	ENST00000504598.1	5'UTR	chr4:15706585-15706975	3						TRUE	4	15315987	rs533890808;rs547674110;rs76682013	23;2;1	0.000200;0.000200;0.091454		FALSE	chr4	15705265
cg08198265	cg08198265	84633872	CTATTACATCCTTAACCCTTAACACCAATAACTAACAAACAAATAACCCC			II			GACTTTTTAACCTTCTGTTTCATAGATTCGGTGCTAGTTGATGAACTCAGTAAATACTTC[CG]GGGCTATTTGTTTGCCAGTCATTGGTGCTAAGGGTTAAGGATGTAACAGTGAAAAACAGC	37	4	15708451	CGGGGCTATTTGTTTGCCAGTCATTGGTGCTAAGGGTTAAGGATGTAACA	F	BST1	NM_004334	Body	chr4:15704640-15705000	S_Shelf				TRUE							BST1	ENST00000505785.1	TSS1500	chr4:15708165-15708495	3						TRUE	4	15317549	rs554168444;rs567619310;rs536504317	0;1;33	0.000599;0.001198;0.000399		FALSE	chr4	15706827
cg07741592	cg07741592	37788856	AATTCTCATTCAACTCTAACCTACTACACAACAACTAAACRTTCTTTTTC			II			TACCCTGGGAATAAAGGGAGGAGAGATGCTAGCAGTCTTTGAATGAATAAATAAAGACAA[CG]AAAAAGAACGTTCAGTTGTTGTGCAGCAGGTCAGAGTTGAATGAGAACTGGATTGCCCAA	37	4	15708993	GTTCTCATTCAACTCTGACCTGCTGCACAACAACTGAACGTTCTTTTTCG	F	BST1	NM_004334	Body	chr4:15704640-15705000	S_Shelf				TRUE							BST1	ENST00000505785.1	TSS200	chr4:15708685-15709290	3							4	15318091	rs372837778	11	0.0002		FALSE	chr4	15707369
cg21667470	cg21667470	86617451	TACCCTTTAATAAAATAAACTCCTATTAACTCTAAACCATTCAACATAAC			II			ATTTGCTAAAAATACTTGGTTCTTCTCGTAGTATTCCAAGGATAGTTCTGGGGTGATCCA[CG]TCATGCTGAATGGTTCAGAGCCAACAGGAGCCTATCCCATCAAAGGGTAAGAACACCAGC	37	4	15716937	ACCCTTTGATGGGATAGGCTCCTGTTGGCTCTGAACCATTCAGCATGACG	F	BST1	NM_004334	Body													BST1	ENST00000514989.1	TSS200									4	15326035	rs202151419	0	0.0002		FALSE	chr4	15715313
cg11843333	cg11843333	7776255	CAACCAAATTACACCCTAATAAAATATAAAAATAACAATTTCCCACACTC			II			GTAAATTCTCCCTGCTTAATTGTGACCATTAGTGAAAGTGGGCAAGAATCACTGTTGGTA[CG]AGTGTGGGAAATTGCCACTCTCATACTTTATCAGGGTGTAATTTGGCTGTTCCTATAAAA	37	4	15719138	CGAGTGTGGGAAATTGCCACTCTCATACTTTATCAGGGTGTAATTTGGCT	F	BST1	NM_004334	Body						TRUE																	TRUE	4	15328236	rs566846561;rs535873462	0;1	0.000399;0.000399		FALSE	chr4	15717514
cg18328494	cg18328494	81745479	CAATCCAACTCAAATATTCTTTACTCTATAAAACTTTCCTCATTCTCCAC			II			ACTTATCCTGACAATCCAACTCAAGTGTTCTTTGCTCTGTGAGGCTTTCCTCATTCTCCA[CG]TTGATTGAGGAACTCCCTTCTCTTTGCTTCCAAGGACTTTGTACACAACCTGATGACAGT	37	4	15725705	CGTGGAGAATGAGGAAAGCCTCACAGAGCAAAGAACACTTGAGTTGGATT	R	BST1	NM_004334	Body																				chr4:15724719-15725738	6			4	15334803	rs146986742;rs75299972;rs138003863;rs143578040	29;28;24;19	0.000599;0.002196;0.002196;0.000599		FALSE	chr4	15724081
cg23815673	cg23815673	33721896	CAAACCCATCATCTCCAACATATATTCTAAAAACCAACATCCCAAAATTC			II			AATTAGGACAACAGACCCATCATCTCCAGCATGTATTCTAGGAGCCAACATCCCAGGGTT[CG]GTGATGGATTTAAGTCCTCTCCTCATTCTTTAATGCTATTCGTTCCCTGTGAATTTGGCA	37	4	15726991	AGACCCATCATCTCCAGCATGTATTCTAGGAGCCAACATCCCAGGGTTCG	R	BST1	NM_004334	Body						TRUE																	TRUE	4	15336089	rs558920523;rs572192585;rs190483872	34;31;5	0.000200;0.000200;0.000399		FALSE	chr4	15725367
cg03132276	cg03132276	36766154	ATCATATAATAACCATCAATAAAAAACCTAACTAACACTATATTCCATCC			II			CTTAAACTCTGATCATGTAATAGCCATCAGTAGGAAACCTGGCTAACACTGTGTTCCATC[CG]TACAATAAGAATTCATCCACAAGGAAGAATGAGTTAACTCCCTGTGTACCAATATGGAAG	37	4	15732097	CGGATGGAACACAGTGTTAGCCAGGTTTCCTACTGATGGCTATTACATGA	R	BST1	NM_004334	Body								4:15731418-15732147	Unclassified_Cell_type_specific									chr4:15731345-15732335	6	chr4:15731274-15732458	6			4	15341195	rs542953938;rs562640401	36;2	0.000200;0.000200		FALSE	chr4	15730473
cg04057188	cg04057188	28705223	AAAAAAAATCATAAATATTCACAAAACATTCCCCRTTTTCAACTATTTCC			II			AATTATAATAAGTCCTGCATGGAAAGCAAACTGAAGGCCATGTGGAGATCGCGTCAGAGG[CG]GAAATAGCTGAAAACGGGGAATGTCTTGTGAATATTTATGACCCCTCTTCCCCCAAGGAG	37	10	18124504	AGAGGGGTCATAAATATTCACAAGACATTCCCCGTTTTCAGCTATTTCCG	F	MRC1	NM_002438	Body																		chr10:18124403-18125152	6					10	18164510					FALSE	chr10	17835550
cg06977430	cg06977430	99622565	TTACTAATTAAAAAAACATTTCCTACAACTCRAATCCRATAACAAAATCC			II			GGAGCAAGTGATCTGAGCGGACAGCGGCTTTGCCCAAGCACAGACTCATTTCCTGGTTCC[CG]GACTCTGCTATCGGACTCGAGCTGCAGGAAATGCTTCCCTAATCAGCAAGGGCTTTTCTT	37	10	17879085	TGCTGATTAGGGAAGCATTTCCTGCAGCTCGAGTCCGATAGCAGAGTCCG	F	MRC1	NM_002438	Body																chr10:17878960-17879195	3							10	17919091	rs56155993;rs560644753	21;48	0.095447;0.000200		FALSE	chr10	17837085
cg07386868	cg07386868	25748864	ATACATAATATTCCAAACCTACCACATTAAACATTATTAAAACAAAACAC			II			ACCTCAGTTGATCCATCCGCCTCAGCCTCCCAAAGTGCTGGGATTACAGGCGTGAGCCAC[CG]TGCCCTGCCCTAATAATGTTTAATGTGGCAGGTTTGGAACATCATGTATTCTTTCTTTTT	37	10	17886509	TACATGATGTTCCAAACCTGCCACATTAAACATTATTAGGGCAGGGCACG	F	MRC1;MIR511-1;MIR511-2;MRC1L1	NM_002438;NR_030167;NR_030168;NM_001009567	Body;TSS1500;TSS1500;Body										MIR511-1	ENST00000385202.1	TSS1500	MIR511-1	ENST00000385202.1	TSS1500								TRUE	10	17926515	rs116428319	28	0.023363		FALSE	chr10	17844508
cg00876837	cg00876837	17659586	AAACCCCCCTACATCTAAAATCATAATTAAACATCAAAACCCTAATACTC			II			TAAAGTGTTACAAACCCCCCTGCATCTGAGATCATAATTGGGCATCAGAACCCTGATGCT[CG]GTTCTGAGTGCCTTCTGTGAGCACGGCAGGCCTTCAGCAGGCACCTGTCAAGTGAATTCT	37	10	18155409	AACCCCCCTGCATCTGAGATCATAATTGGGCATCAGAACCCTGATGCTCG	R	MRC1	NM_002438	Body										RP11-457D2.3	ENST00000442231.1	TSS1500	RP11-457D2.3	ENST00000442231.1	TSS1500									10	18195415	rs549886331;rs568168916;rs535465418	25;22;2	0.000200;0.000200;0.000200		FALSE	chr10	17866479
cg19833338	cg19833338	82661927	ATTAAACATCAAAACCCTAATACTCRATTCTAAATACCTTCTATAAACAC			II			CTGAGATCATAATTGGGCATCAGAACCCTGATGCTCGGTTCTGAGTGCCTTCTGTGAGCA[CG]GCAGGCCTTCAGCAGGCACCTGTCAAGTGAATTCTACTTCATATATTTAATGCAGGGCGA	37	10	18155434	TTGGGCATCAGAACCCTGATGCTCGGTTCTGAGTGCCTTCTGTGAGCACG	R	MRC1	NM_002438	Body										RP11-457D2.3	ENST00000442231.1	TSS1500	RP11-457D2.3	ENST00000442231.1	TSS1500									10	18195440	rs549886331;rs568168916;rs535465418	50;47;27	0.000200;0.000200;0.000200		FALSE	chr10	17866504
cg25564392	cg25564392	37779902	AAATACTTAAAACCAATAACAAATATATCCAACCAAACTACAACTCACAC			II			AGGCTGTTGCAGTATTTTATGTGCCCTGGTGCACAGCACCTCTGCTGTGAGTCCCCTCCC[CG]TGTGAGTTGCAGCCTGGCTGGATACACCTGCTACTGGTCTCAAGCACCTGTGATTTATTG	37	10	17965773	GGTGCTTGAGACCAGTAGCAGGTGTATCCAGCCAGGCTGCAACTCACACG	F	MRC1	NM_002438	Body																		chr10:17965671-17966561	3					10	18005779					FALSE	chr10	17923750
cg20096897	cg20096897	18600849	TTACTACCAAAACACCTTAACTAACATTACAACTAAAAAAAACCCTCCCC			II			TCCCTCTAATCACCCCCTCGCCAGTTAGCCATGGAATAGAAGAAAACAGCTTGGGGGGTG[CG]GGGAGGGTCTTCTCCAGCTGTAATGCCAGCTAAGGTGCTTTGGTAGCAAAGCTGGGGGTG	37	20	23028304	CGGGGAGGGTCTTCTCCAGCTGTAATGCCAGCTAAGGTGCTTTGGTAGCA	F	THBD;THBD	NM_000361;NM_000361	3'UTR;1stExon	chr20:23028403-23032218	N_Shore					20:22976161-22980167			THBD;THBD;THBD	ENST00000377103.2;ENST00000377103.2;ENST00000503590.2	3'UTR;1stExon;3'UTR	THBD;THBD;THBD	ENST00000377103.2;ENST00000377103.2;ENST00000503590.2	3'UTR;1stExon;3'UTR			chr20:23028170-23032679	6	chr20:23027967-23033242	6		TRUE	20	22976304	rs559059986;rs572561997;rs3176133;rs565111682	0;1;23;48	0.000200;0.000200;0.014377;0.000200		FALSE	chr20	23047666
cg10505785	cg10505785	83691147	TCCAAAATATAACCTTCAAAACACTCACAACTAACCTAAATATTAAAATC			II			TGAAACCGTCGTCCAGGATGTAGCCTTCAGGGCACTCACAGCTAGCCTGGGTGTTGGGGT[CG]CAGTCGGCTGGACAGGCAGTCTGGTTGCAAAACATCTGGCACCTGTGCGGCTCGTGGGGA	37	20	23028890	CCAGGATGTAGCCTTCAGGGCACTCACAGCTAGCCTGGGTGTTGGGGTCG	R	THBD	NM_000361	1stExon	chr20:23028403-23032218	Island					20:22976161-22980167			THBD	ENST00000377103.2	1stExon	THBD	ENST00000377103.2	1stExon			chr20:23028170-23032679	6	chr20:23027967-23033242	6		TRUE	20	22976890	rs201927190	38	0.000998		FALSE	chr20	23048252
cg07255664	cg07255664	24666130	CCAACTACRAATACCAATACCAACCCCTAAACCAAACTAACTACCTCTAC			II			TGCAAAACATCTGGCACCTGTGCGGCTCGTGGGGAATGGGCGCGAAGCCCTCGGCGCAGA[CG]CAGAGGTAGCTAGTTTGGTTCAGGGGCTGGCACTGGTACTCGCAGTTGGCTCTGAAGCAC	37	20	23028977	CGCAGAGGTAGCTAGTTTGGTTCAGGGGCTGGCACTGGTACTCGCAGTTG	F	THBD	NM_000361	1stExon	chr20:23028403-23032218	Island					20:22976161-22980167			THBD	ENST00000377103.2	1stExon	THBD	ENST00000377103.2	1stExon			chr20:23028170-23032679	6	chr20:23027967-23033242	6		TRUE	20	22976977	rs536111902;rs149399493	34;48	0.000200;0.000228		FALSE	chr20	23048339
cg17368760	cg17368760	5627982	ATCAAAATTAAAAACACAAAAATACTCACAAAAATCATTACAAAACTACA	32800961	ATCGAAATTAAAAACGCAAAAATACTCGCAAAAATCGTTACAAAACTACG	I	T	Red	GGAGCCCGGCTGGTCGGGGTTGGGAACGCAGAAGTGCTCGCAGAGGTCGTTGCAGGACTG[CG]TCGCGGATGCGGTGCAGGAGCGCCCGTCTGCCTGCAGGGCGGCGCCGGCTGGGCACTGGC	37	20	23029287	CGCAGTCCTGCAACGACCTCTGCGAGCACTTCTGCGTTCCCAACCCCGAC	R	THBD	NM_000361	1stExon	chr20:23028403-23032218	Island			DMR		20:22976161-22980167			THBD	ENST00000377103.2	1stExon	THBD	ENST00000377103.2	1stExon	chr20:23029125-23029795	3						TRUE	20	22977287	rs199987510;rs140001062;rs143748797;rs151272584	45;14;13;11	0.000399;0.000336;0.000599;0.000348		FALSE	chr20	23048649
cg16339238	cg16339238	7797573	AAACACAAAAATACTCACAAAAATCATTACAAAACTACATCACAAATACA	51762870	AAACGCAAAAATACTCGCAAAAATCGTTACAAAACTACGTCGCGAATACG	I	A	Red	GGTCGGGGTTGGGAACGCAGAAGTGCTCGCAGAGGTCGTTGCAGGACTGCGTCGCGGATG[CG]GTGCAGGAGCGCCCGTCTGCCTGCAGGGCGGCGCCGGCTGGGCACTGGCAGCGGGGAGCC	37	20	23029298	GAACGCAGAAGTGCTCGCAGAGGTCGTTGCAGGACTGCGTCGCGGATGCG	R	THBD	NM_000361	1stExon	chr20:23028403-23032218	Island			DMR		20:22976161-22980167			THBD	ENST00000377103.2	1stExon	THBD	ENST00000377103.2	1stExon	chr20:23029125-23029795	3						TRUE	20	22977298	rs140001062;rs143748797;rs151272584	25;24;22	0.000336;0.000599;0.000348		FALSE	chr20	23048660
cg08354093	cg08354093	57789170	CACCAAACTCCACAACCAATAACCTACAAATAACTAAAAAATAAAACTCA	47698215	CGCCGAACTCCACAACCAATAACCTACAAATAACTAAAAAATAAAACTCG	I	C	Grn	CGGCAGCCGCGGCGCCGGGCTCCACAGCCAGTGGCCTGCAGGTGGCTGGGAAGTGGAACT[CG]CAGAGGAAGCCATCGGCCTTCACTTCGCACTGCTGCTCCTCCCAGATCGGCTCGCTGGGC	37	20	23029640	CGCCGGGCTCCACAGCCAGTGGCCTGCAGGTGGCTGGGAAGTGGAACTCG	R	THBD	NM_000361	1stExon	chr20:23028403-23032218	Island			DMR		20:22976161-22980167			THBD	ENST00000377103.2	1stExon	THBD	ENST00000377103.2	1stExon	chr20:23029125-23029795	3						TRUE	20	22977640	rs542108654	43	0.000599		FALSE	chr20	23049002
cg24562819	cg24562819	46741980	CATTAAAATCRAACCRTACCCACCTACTATAACTAATATTATTATCTCCC			II			GAGGGGAGCCCCATTGAGGTCGAGCCGTGCCCACCTGCTATAGCTGGTGTTGTTGTCTCC[CG]TAACCCACTGGAAGCCGCGCAGGGGCCCGAGGCGCTTGGGGTCGCCGCAGCCGGGTGGCA	37	20	23029806	CGGGAGACAACAACACCAGCTATAGCAGGTGGGCACGGCTCGACCTCAAT	R	THBD	NM_000361	1stExon	chr20:23028403-23032218	Island					20:22976161-22980167	20:23029680-23029852	Unclassified_Cell_type_specific	THBD	ENST00000377103.2	1stExon	THBD	ENST00000377103.2	1stExon			chr20:23028170-23032679	6	chr20:23027967-23033242	6	TRUE	TRUE	20	22977806					FALSE	chr20	23049168
cg11769163	cg11769163	79623983	RCCTAAATAACATACTTAAAATCCTAATCCTTAACRCRCTAACCCTAACC			II			CGTGCTCGACGCACTGGCTGCCACCCGGCTGCGGCTCTGCGGGTGCGGGGAACCCCAGGC[CG]GCCAGGGCCAGCGCGCCAAGGACCAGGACCCCAAGCATGTTACCCAGGCGCGCCGCGTGC	37	20	23030102	CGGCCAGGGCCAGCGCGCCAAGGACCAGGACCCCAAGCATGTTACCCAGG	F	THBD	NM_000361	1stExon	chr20:23028403-23032218	Island			DMR		20:22976161-22980167			THBD;THBD	ENST00000377103.2;ENST00000503590.2	1stExon;1stExon	THBD;THBD	ENST00000377103.2;ENST00000503590.2	1stExon;1stExon	chr20:23029840-23032275	3						TRUE	20	22978102	rs191884040;rs545878202	0;28	0.006789;0.000399		FALSE	chr20	23049464
cg09279949	cg09279949	26667164	CTACCTCACAAAAACTACACACAACAACAAAAAATATCTAAACTAAAACA	41804939	CTACCTCGCAAAAACTACGCGCAACGACAAAAAATATCTAAACTAAAACG	I	A	Red	CGACAGGGCCGTGCCGGAGCAGAGGGGCACAGGACGCCGATGGCGACAGCCTCTCCTGTC[CG]TCCCAGCCCAGACACTTCTTGCCGCTGCGCGCAGCCCCTGCGAGGCAGCCTCTGACATGC	37	20	23030250	CTGCCTCGCAGGGGCTGCGCGCAGCGGCAAGAAGTGTCTGGGCTGGGACG	F	THBD;THBD	NM_000361;NM_000361	1stExon;5'UTR	chr20:23028403-23032218	Island			DMR		20:22976161-22980167			THBD;THBD;THBD	ENST00000377103.2;ENST00000503590.2;ENST00000377103.2	1stExon;1stExon;5'UTR	THBD;THBD;THBD	ENST00000377103.2;ENST00000503590.2;ENST00000377103.2	1stExon;1stExon;5'UTR	chr20:23029840-23032275	3						TRUE	20	22978250	rs542345382;rs16984852	20;42	0.000399;0.000699		FALSE	chr20	23049612
cg24136114	cg24136114	32672941	AACAACCTCTAACATACAAATCAACCAAAACTCAAATTTATAAATACCCA	39677222	AACAACCTCTAACATACGAATCGACCAAAACTCGAATTTATAAATACCCG	I	A	Red	CAGCCCCTGCGAGGCAGCCTCTGACATGCGGATCGGCCAGGGCTCGAGTTTATAAGTGCC[CG]GCCCTCCCTCCCTGGACGTTCGGGAAAAGGAAGGAAGTGCCTGGTGGGAAGGGCTGATGC	37	20	23030343	GGCAGCCTCTGACATGCGGATCGGCCAGGGCTCGAGTTTATAAGTGCCCG	R	THBD	NM_000361	TSS200	chr20:23028403-23032218	Island			DMR		20:22976161-22980167			THBD;THBD;THBD	ENST00000377103.2;ENST00000377103.2;ENST00000503590.2	1stExon;5'UTR;TSS200	THBD;THBD;THBD	ENST00000377103.2;ENST00000377103.2;ENST00000503590.2	1stExon;5'UTR;TSS200	chr20:23029840-23032275	3						TRUE	20	22978343	rs184176981;rs546382242;rs566439438;rs13306848	29;26;25;2	0.000200;0.004792;0.004792;0.014077		FALSE	chr20	23049705
cg09083579	cg09083579	14709949	CTAATAAAAAAAACTAATACCRCATACTCRAATTACTAAATTCTCTAACC			II			GAAGGAAGTGCCTGGTGGGAAGGGCTGATGCCGCATACTCGGATTGCTGGGTTCTCTGGC[CG]CCCTTGCGCCCGCCCTCGCGCATGGGATCACCTCGCCGGGATGAGTAAACCCTGCCCTGG	37	20	23030434	CGGCCAGAGAACCCAGCAATCCGAGTATGCGGCATCAGCCCTTCCCACCA	R	THBD	NM_000361	TSS200	chr20:23028403-23032218	Island			DMR		20:22976161-22980167			THBD;THBD	ENST00000503590.2;ENST00000377103.2	TSS200;TSS200	THBD;THBD	ENST00000503590.2;ENST00000377103.2	TSS200;TSS200	chr20:23029840-23032275	3						TRUE	20	22978434	rs568801899;rs537420550;rs188831816	27;16;13	0.000399;0.000200;0.000000		FALSE	chr20	23049796
cg25397597	cg25397597	85671851	AAAACTAATACCACATACTCAAATTACTAAATTCTCTAACCACCCTTACA	12654197	AAAACTAATACCGCATACTCGAATTACTAAATTCTCTAACCGCCCTTACG	I	C	Grn	TGCCTGGTGGGAAGGGCTGATGCCGCATACTCGGATTGCTGGGTTCTCTGGCCGCCCTTG[CG]CCCGCCCTCGCGCATGGGATCACCTCGCCGGGATGAGTAAACCCTGCCCTGGCGCAGGGA	37	20	23030442	AGGGCTGATGCCGCATACTCGGATTGCTGGGTTCTCTGGCCGCCCTTGCG	R	THBD	NM_000361	TSS200	chr20:23028403-23032218	Island			DMR		20:22976161-22980167			THBD;THBD	ENST00000503590.2;ENST00000377103.2	TSS200;TSS200	THBD;THBD	ENST00000503590.2;ENST00000377103.2	TSS200;TSS200	chr20:23029840-23032275	3						TRUE	20	22978442	rs568801899;rs537420550;rs188831816;rs568151747;rs534402502	35;24;21;5;4	0.000399;0.000200;0.000000;0.000200;0.000399		FALSE	chr20	23049804
cg22152407	cg22152407	81643875	CCAAAACAAAATTTACTCATCCCAACAAAATAATCCCATACACAAAAACA	90645970	CCAAAACAAAATTTACTCATCCCGACGAAATAATCCCATACGCGAAAACG	I	A	Red	TGGTGGGAAGGGCTGATGCCGCATACTCGGATTGCTGGGTTCTCTGGCCGCCCTTGCGCC[CG]CCCTCGCGCATGGGATCACCTCGCCGGGATGAGTAAACCCTGCCCTGGCGCAGGGAGGTT	37	20	23030446	CCAGGGCAGGGTTTACTCATCCCGGCGAGGTGATCCCATGCGCGAGGGCG	F	THBD	NM_000361	TSS200	chr20:23028403-23032218	Island			DMR		20:22976161-22980167			THBD;THBD	ENST00000503590.2;ENST00000377103.2	TSS200;TSS200	THBD;THBD	ENST00000503590.2;ENST00000377103.2	TSS200;TSS200	chr20:23029840-23032275	3						TRUE	20	22978446	rs554356917	25	0.0002		FALSE	chr20	23049808
cg14835472	cg14835472	88678287	TCCCTACACCAAAACAAAATTTACTCATCCCAACAAAATAATCCCATACA	50804138	TCCCTACGCCAAAACAAAATTTACTCATCCCGACGAAATAATCCCATACG	I	C	Grn	AGGGCTGATGCCGCATACTCGGATTGCTGGGTTCTCTGGCCGCCCTTGCGCCCGCCCTCG[CG]CATGGGATCACCTCGCCGGGATGAGTAAACCCTGCCCTGGCGCAGGGAGGTTCTCGGGCG	37	20	23030454	TCCCTGCGCCAGGGCAGGGTTTACTCATCCCGGCGAGGTGATCCCATGCG	F	THBD	NM_000361	TSS200	chr20:23028403-23032218	Island			DMR		20:22976161-22980167			THBD;THBD	ENST00000503590.2;ENST00000377103.2	TSS200;TSS200	THBD;THBD	ENST00000503590.2;ENST00000377103.2	TSS200;TSS200	chr20:23029840-23032275	3							20	22978454	rs554356917	17	0.0002		FALSE	chr20	23049816
cg08244522	cg08244522	28716109	TAATAAACRAAAACAATCRTCTTATTACAAAAATACTAACCTTCCCTAAC			II			GGGATGAGTAAACCCTGCCCTGGCGCAGGGAGGTTCTCGGGCGGGGCCGACAGGGGCAGG[CG]CCAGGGAAGGCCAGCACCCCTGTAACAAGACGACTGTCCCCGCCCACCACTCGGGCCCCC	37	20	23030533	GGTGGGCGGGGACAGTCGTCTTGTTACAGGGGTGCTGGCCTTCCCTGGCG	F	THBD	NM_000361	TSS1500	chr20:23028403-23032218	Island			DMR		20:22976161-22980167			THBD;THBD	ENST00000503590.2;ENST00000377103.2	TSS200;TSS200	THBD;THBD	ENST00000503590.2;ENST00000377103.2	TSS200;TSS200	chr20:23029840-23032275	3					TRUE	TRUE	20	22978533	rs114241172;rs540088768;rs78898452	1;24;46	0.001198;0.000200;0.008586		FALSE	chr20	23049895
cg10185099	cg10185099	15666979	ATAATACTTCTTACACCCCAACAAAATAACTAACAACCCCCCAAAAAAAC			II			GCTTCCGAAGGATGGTGCTTCTTGCACCCCAACAGAGTGGCTGGCAACCCCCCAGGGGAG[CG]CGCAGGATCCCAGCTGATCCCACCCGGGTCGGCTAAGGAGGTTTCCATTTCGTCCAGAGT	37	20	23031246	TGGTGCTTCTTGCACCCCAACAGAGTGGCTGGCAACCCCCCAGGGGAGCG	R	THBD	NM_000361	TSS1500	chr20:23028403-23032218	Island			DMR		20:22976161-22980167	20:23030664-23031913	Unclassified_Cell_type_specific	THBD;THBD	ENST00000503590.2;ENST00000377103.2	TSS1500;TSS1500	THBD;THBD	ENST00000503590.2;ENST00000377103.2	TSS1500;TSS1500	chr20:23029840-23032275	3						TRUE	20	22979246	rs571088917;rs539626039	16;14	0.001198;0.000200		FALSE	chr20	23050608
cg22532674	cg22532674	54804280	RAAATAAAAACCTCCTTAACCRACCCRAATAAAATCAACTAAAATCCTAC			II			TTCCGAAGGATGGTGCTTCTTGCACCCCAACAGAGTGGCTGGCAACCCCCCAGGGGAGCG[CG]CAGGATCCCAGCTGATCCCACCCGGGTCGGCTAAGGAGGTTTCCATTTCGTCCAGAGTCC	37	20	23031248	AAATGGAAACCTCCTTAGCCGACCCGGGTGGGATCAGCTGGGATCCTGCG	F	THBD	NM_000361	TSS1500	chr20:23028403-23032218	Island			DMR		20:22976161-22980167	20:23030664-23031913	Unclassified_Cell_type_specific	THBD;THBD	ENST00000503590.2;ENST00000377103.2	TSS1500;TSS1500	THBD;THBD	ENST00000503590.2;ENST00000377103.2	TSS1500;TSS1500	chr20:23029840-23032275	3							20	22979248					FALSE	chr20	23050610
cg26324132	cg26324132	2804208	CTATTTAAAAACACCCTTACCTCTCTCCTCTACTATCCTCACAACAAACA	82616352	CTATTTAAAAACACCCTTACCTCTCTCCTCTACTATCCTCACAACGAACG	I	C	Grn	GTGAGAGGCAAACTGTTTAAAAACACCCTTGCCTCTCTCCTCTACTGTCCTCACAACGAG[CG]CCAGGGGGCGGCGCTGTCGAGCTCTAAACAAAGCCAAGGAAGTTGGAGAAGTTTCGGGCT	37	20	23031563	CTGTTTAAAAACACCCTTGCCTCTCTCCTCTACTGTCCTCACAACGAGCG	R	THBD	NM_000361	TSS1500	chr20:23028403-23032218	Island		chr20:23031353-23031353	DMR		20:22976161-22980167	20:23030664-23031913	Unclassified_Cell_type_specific	THBD;THBD	ENST00000503590.2;ENST00000377103.2	TSS1500;TSS1500	THBD;THBD	ENST00000503590.2;ENST00000377103.2	TSS1500;TSS1500	chr20:23029840-23032275	3						TRUE	20	22979563	rs3216183;rs3176118;rs71338649;rs564225942	44;43;21;1	0.136781;0.113636;0.500000;0.000200		FALSE	chr20	23050925
cg01099875	cg01099875	74669821	AAAATTAAAATATAAAAACACAAAATCCTCCTTCTAAAATTAAAAACTCC			II			TCGGGCTAAAAAGGGTTAAGGTGTAGGAGCACAGAGTCCTCCTTCTGGGGTTGGAAGCTC[CG]TTCCCGGGCAGCTCAGCGTGGATTCCGCTGCGTTCACCTCTTGCCTCCAGGGCCCAGTAG	37	20	23031678	CGGAGCTTCCAACCCCAGAAGGAGGACTCTGTGCTCCTACACCTTAACCC	R	THBD	NM_000361	TSS1500	chr20:23028403-23032218	Island		chr20:23031353-23031353			20:22976161-22980167	20:23030664-23031913	Unclassified_Cell_type_specific	THBD;THBD	ENST00000503590.2;ENST00000377103.2	TSS1500;TSS1500	THBD;THBD	ENST00000503590.2;ENST00000377103.2	TSS1500;TSS1500	chr20:23029840-23032275	3						TRUE	20	22979678	rs191851398;rs3176130;rs531458487	27;24;5	0.000200;0.020268;0.000200		FALSE	chr20	23051040
cg18118198	cg18118198	75725397	AAAAATACAATAATTATAACCAAATATATCTTCAAAAACTAATACCCAAC			II			AGGACCCAGAAGTGGGCAAGGAGGGCTGATGTCCACCATGGAGGACCAGCCCATTAACCA[CG]TTGGGTACCAGCCTCTGAAGACACACCTGGTTATAATTACTGCACCCCCAGTGGGCACAG	37	14	25100740	GGGGTGCAGTAATTATAACCAGGTGTGTCTTCAGAGGCTGGTACCCAACG	F	GZMB	NM_004131	Body										RP11-104E19.1;RP11-104E19.1	ENST00000557736.1;ENST00000555300.1	5'UTR;5'UTR	GZMB;RP11-104E19.1;RP11-104E19.1;GZMB;GZMB	ENST00000530830.1;ENST00000557736.1;ENST00000555300.1;ENST00000554242.1;ENST00000532263.1	3'UTR;5'UTR;5'UTR;3'UTR;3'UTR								TRUE	14	24170580	rs185470970;rs112273185;rs190803917	12;27;30	0.000998;0.500000;0.001198		FALSE	chr14	24631533
cg08766149	cg08766149	77790899	CTTCTACTAACCTTCCTCCTACTACCCAAAACAAATACAAATAAATAACC			II			AGGAATGTGGAGAAAGGGCAGGAGACCTGTGGGATGGGGTTGGGCCCCCGAGGGTGGAGA[CG]GTCACTCACCTGCATCTGCCCTGGGCAGCAGGAGGAAGGCCAGCAGAAGCAGGATTGGTT	37	14	25103301	CGGTCACTCACCTGCATCTGCCCTGGGCAGCAGGAGGAAGGCCAGCAGAA	F	GZMB	NM_004131	Body										RP11-104E19.1;RP11-104E19.1	ENST00000557736.1;ENST00000555300.1	5'UTR;5'UTR	RP11-104E19.1;RP11-104E19.1	ENST00000557736.1;ENST00000555300.1	5'UTR;5'UTR							TRUE	TRUE	14	24173141	rs201057518;rs144990710;rs566624358	1;41;49	0.002000;0.000228;0.000200		FALSE	chr14	24634094
cg03875678	cg03875678	78733564	TAAATAATAATATAATCACTACATAATTCTCACACAAACACCCAAAAAAC			II			TGGTGTCTCATCACAGATTTTCTGTAAATGCTGCCCACCCCCACTGCCTCTGCCTGATGA[CG]TCCTCTGGGTGCTTGTGTGAGAATCATGCAGTGACCACATCATCACCCACAGCTGATGAC	37	14	25103546	CGTCCTCTGGGTGCTTGTGTGAGAATCATGCAGTGACCACATCATCACCC	F	GZMB	NM_004131	TSS200										GZMB;GZMB;GZMB;GZMB;RP11-104E19.1;RP11-104E19.1	ENST00000382539.2;ENST00000526004.1;ENST00000415355.3;ENST00000216341.4;ENST00000557736.1;ENST00000555300.1	TSS200;TSS200;TSS200;TSS200;5'UTR;5'UTR	GZMB;GZMB;GZMB;GZMB;GZMB;RP11-104E19.1;RP11-104E19.1	ENST00000382539.2;ENST00000530830.1;ENST00000526004.1;ENST00000415355.3;ENST00000216341.4;ENST00000557736.1;ENST00000555300.1	TSS200;TSS200;TSS200;TSS200;TSS200;5'UTR;5'UTR	chr14:25103405-25103835	3					TRUE	TRUE	14	24173386	rs572197791;rs534753473	15;41	0.000200;0.000200		FALSE	chr14	24634339
cg16212145	cg16212145	32702882	CCAATAAAAATACTAAAACACCAAAAACCTAAATTCCCAATAATAAAACC			II			TGTGGTATCAGCCAGTAGAGGTACTGGAGCACCAGAAACCTGAGTTCCCAGTGATAGAAC[CG]CCAATGCCTCATGGCCATGCTGCTAAATCCATCAGGATAGTTTCTTTAGCAGGTATGTGT	37	14	25103730	CAGTAGAGGTACTGGAGCACCAGAAACCTGAGTTCCCAGTGATAGAACCG	R	GZMB	NM_004131	TSS1500										GZMB;GZMB;GZMB;GZMB;RP11-104E19.1	ENST00000382539.2;ENST00000526004.1;ENST00000415355.3;ENST00000216341.4;ENST00000555300.1	TSS1500;TSS1500;TSS1500;TSS1500;5'UTR	GZMB;GZMB;GZMB;GZMB;GZMB;RP11-104E19.1	ENST00000382539.2;ENST00000530830.1;ENST00000526004.1;ENST00000415355.3;ENST00000216341.4;ENST00000555300.1	TSS1500;TSS1500;TSS1500;TSS1500;TSS1500;5'UTR	chr14:25103405-25103835	3						TRUE	14	24173570	rs577786603;rs544112120;rs141592632	51;42;2	0.000200;0.000200;0.000399		FALSE	chr14	24634523
cg03114427	cg03114427	11606288	CTAACATACTTCCTCACTTCATATAATATCAACAATTTAACACCACAAAC			II			GGGGTCAGTCTACTCAAGCCACTAGAACCAAGAATGAGAAAGGGCTGGTTCTCTAAAGGA[CG]TTTGTGGTGCTAAATTGCTGATACCATATGAAGTGAGGAAGCATGCCAGGCAGCCAAAGA	37	14	25104215	TGGCATGCTTCCTCACTTCATATGGTATCAGCAATTTAGCACCACAAACG	F	GZMB	NM_004131	TSS1500										GZMB;GZMB;GZMB;GZMB;RP11-104E19.1	ENST00000382539.2;ENST00000526004.1;ENST00000415355.3;ENST00000216341.4;ENST00000555300.1	TSS1500;TSS1500;TSS1500;TSS1500;5'UTR	GZMB;GZMB;GZMB;GZMB;GZMB;RP11-104E19.1	ENST00000382539.2;ENST00000530830.1;ENST00000526004.1;ENST00000415355.3;ENST00000216341.4;ENST00000555300.1	TSS1500;TSS1500;TSS1500;TSS1500;TSS1500;5'UTR									14	24174055	rs534811713;rs184795337;rs577852442	1;18;26	0.000200;0.000399;0.000200		FALSE	chr14	24635008
cg11025037	cg11025037	45729189	AACCCRTACCCAATTCTATTAAAAAACAACTAAATCTCTCTACATAATTC			II			TGTTTCTGAACAGCCCGTGCCCAATTCTGTTAAAAGACAACTAAGTCTCTCTACATGGTT[CG]ATTCTTGTGATTTGTTTCCACCTTTATATTTTCTGTGAGGAAATTTTTCTATGAGGAATG	37	14	25104483	CGAACCATGTAGAGAGACTTAGTTGTCTTTTAACAGAATTGGGCACGGGC	R	GZMB	NM_004131	TSS1500										GZMB;GZMB;GZMB;GZMB;RP11-104E19.1	ENST00000382539.2;ENST00000526004.1;ENST00000415355.3;ENST00000216341.4;ENST00000555300.1	TSS1500;TSS1500;TSS1500;TSS1500;5'UTR	GZMB;GZMB;GZMB;GZMB;GZMB;RP11-104E19.1	ENST00000382539.2;ENST00000530830.1;ENST00000526004.1;ENST00000415355.3;ENST00000216341.4;ENST00000555300.1	TSS1500;TSS1500;TSS1500;TSS1500;TSS1500;5'UTR								TRUE	14	24174323	rs150753135	2	0.003395		FALSE	chr14	24635276
cg07754131	cg07754131	19680545	TACATTTATCAAACTTCTATTTTTTAAACCTAACTTACCCCATAATAAAC			II			AGCAAGCCAACTACATTTATCAAACTTCTATTTTTTGAACCTAGCTTGCCCCATAGTAGA[CG]TTTTAAAAATAATTTTTTCTGATTATAGTCATAATATATGTTTGTTAAGAAAATTTGGAA	37	14	25104653	CGTCTACTATGGGGCAAGCTAGGTTCAAAAAATAGAAGTTTGATAAATGT	R	GZMB	NM_004131	TSS1500										GZMB;GZMB;GZMB;GZMB;RP11-104E19.1	ENST00000382539.2;ENST00000526004.1;ENST00000415355.3;ENST00000216341.4;ENST00000555300.1	TSS1500;TSS1500;TSS1500;TSS1500;5'UTR	GZMB;GZMB;GZMB;GZMB;GZMB;RP11-104E19.1	ENST00000382539.2;ENST00000530830.1;ENST00000526004.1;ENST00000415355.3;ENST00000216341.4;ENST00000555300.1	TSS1500;TSS1500;TSS1500;TSS1500;TSS1500;5'UTR									14	24174493	rs180947760	12	0.0002		FALSE	chr14	24635446
cg21468460	cg21468460	65697188	TTTATTTTATCCTTAATTAACCCTACAAATTAAACATTTTCCCCATACTC			II			ATACAATGCAATTTATTTTATCCTTGATTAACCCTACAAATTAAGCATTTTCCCCATGCT[CG]TAGAAATCTTAGTCAATACAACTATAGTCTTTCTTTCCTAGGCATTAAAAAATTTAATAT	37	14	25104869	CGAGCATGGGGAAAATGCTTAATTTGTAGGGTTAATCAAGGATAAAATAA	R	GZMB	NM_004131	TSS1500										GZMB;GZMB;GZMB;RP11-104E19.1	ENST00000526004.1;ENST00000415355.3;ENST00000216341.4;ENST00000555300.1	TSS1500;TSS1500;TSS1500;5'UTR	GZMB;GZMB;GZMB;GZMB;RP11-104E19.1	ENST00000530830.1;ENST00000526004.1;ENST00000415355.3;ENST00000216341.4;ENST00000555300.1	TSS1500;TSS1500;TSS1500;TSS1500;5'UTR									14	24174709	rs139769176	2	0.001398		FALSE	chr14	24635662
cg15088880	cg15088880	8710874	CCATCAAACCCTTTACTTAACCTCCTAACAAATAACACCCTAAATTAATC			II			TGGCATTTAAGATTTTGTCTCCAAGGGACCAGGGAGGCCCCAGTTTGAGAGAGGAGGCTC[CG]ATCAATCCAGGGTGCTACTTGTTAGGAGGTCAAGTAAAGGGCTTGATGGGGAGCAACGTT	37	17	26084080	CATCAAGCCCTTTACTTGACCTCCTAACAAGTAGCACCCTGGATTGATCG	F	NOS2	NM_000625	3'UTR								17:26083840-26084138	Unclassified	NOS2	ENST00000313735.6	3'UTR	NOS2	ENST00000313735.6	3'UTR	chr17:26083580-26084090	3						TRUE	17	23108207	rs191602472	1	0.0002		FALSE	chr17	27757053
cg27119047	cg27119047	4749540	CCAAAAAACCTACTAAAAACCTTCAACAAACTAAACTCTAAAATTAACCC			II			AGTCGCGTGTCCCAGGGGGCCTGCTGGGGACCTTCAGCAGGCTGGGCTCTGGGGTTAACC[CG]CGTGTGACCTAGGTTAGTCCTGAACCTCTCCAGGTCTGTCGCTTCTGCTGTATGAGAGGG	37	17	26086836	CAGGGGGCCTGCTGGGGACCTTCAGCAGGCTGGGCTCTGGGGTTAACCCG	R	NOS2	NM_000625	Body																		chr17:26086549-26088019	6	chr17:26086513-26087795	6			17	23110963	rs547201131;rs540470288;rs565052074	25;10;1	0.000799;0.000200;0.000599		FALSE	chr17	27759809
cg08658834	cg08658834	85646939	AAAAAACCTACTAAAAACCTTCAACAAACTAAACTCTAAAATTAACCCRC			II			TCGCGTGTCCCAGGGGGCCTGCTGGGGACCTTCAGCAGGCTGGGCTCTGGGGTTAACCCG[CG]TGTGACCTAGGTTAGTCCTGAACCTCTCCAGGTCTGTCGCTTCTGCTGTATGAGAGGGTG	37	17	26086838	CGCGGGTTAACCCCAGAGCCCAGCCTGCTGAAGGTCCCCAGCAGGCCCCC	R	NOS2	NM_000625	Body																		chr17:26086549-26088019	6	chr17:26086513-26087795	6			17	23110965	rs547201131;rs540470288;rs565052074;rs535735861	27;12;3;1	0.000799;0.000200;0.000599;0.000599		FALSE	chr17	27759811
cg13228290	cg13228290	75764139	TATTATCATCATCATTATAACTAATTATCTCAATTTAAACTACCTCCACC			II			TATGGGAATTAAATGAGAAAGCATGTGCCAAGTTAGTACATTGCAGCCACAAAATAATGG[CG]GTGGAGGTAGCTTAAATTGAGATAATTAGCTATAATGATGATGATAATAATGACAACCAG	37	17	26090486	ATTATCATCATCATTATAGCTAATTATCTCAATTTAAGCTACCTCCACCG	F	NOS2	NM_000625	Body																		chr17:26089890-26091864	6	chr17:26089001-26090572	6			17	23114613	rs569314272;rs28944183;rs554738787	0;1;18	0.000200;0.000699;0.001198		FALSE	chr17	27763459
cg10605855	cg10605855	9681342	TAAAAAACCCCCAAATAAAACAACTTCTAATCAATATCATAAACAAAAAC			II			TCGGGGTGAGCTGAGAGGCCCCCAGGTGGGACAGCTTCTGATCAATGTCATGAGCAAAGG[CG]CAGAACCGAGGGTACATGCTGGAGCCGAGGCCAAACACAGCGTACCTGCCCGAGGACACA	37	17	26096131	CGCCTTTGCTCATGACATTGATCAGAAGCTGTCCCACCTGGGGGCCTCTC	R	NOS2	NM_000625	Body																chr17:26096100-26096435	3							17	23120258	rs530454932;rs202098132	38;1	0.000200;0.000200		FALSE	chr17	27769104
cg19634985	cg19634985	24794853	AAAACRTAAATAAACCAATTTAAACACATCATCCTCTATTCTCCTTCCCC			II			GCGTGGCACAGAGGACGTGAATGAACCAATTTGAACACATCATCCTCTGTTCTCCTTCCC[CG]CTTAAGCCCTATGGTTAACACATTGGCAAGCCCTGGAAGATCTGTCCCAAAAATACTGCC	37	17	26098245	CGGGGAAGGAGAACAGAGGATGATGTGTTCAAATTGGTTCATTCACGTCC	R	NOS2	NM_000625	Body																chr17:26097905-26098415	3							17	23122372	rs28999410;rs544596486	30;2	0.500000;0.000200		FALSE	chr17	27771218
cg22511677	cg22511677	3798277	CCCCACAAAACTATACTCTTTACCTATATACTAATACRCAAAACAATAAC			II			GGCCAGCGCCTCTGATTTTCCTGTCTCTGTCGCAAAGAGGATGGTGACTCTGACTCGGGA[CG]CCATTGTCTTGCGCATCAGCATACAGGCAAAGAGCACAGCTCTGTGGGGACAGACAGACA	37	17	26099436	CGCCATTGTCTTGCGCATCAGCATACAGGCAAAGAGCACAGCTCTGTGGG	F	NOS2	NM_000625	Body																chr17:26099345-26099515	3							17	23123563	rs148070104	14	0.0002		FALSE	chr17	27772409
cg24334468	cg24334468	20607219	ACTCCTAAAAACTCCCAACACCAACCCTAATACTAACAAAATATAAATAC			II			AGTGGAAGGACACAGTCAGCCACGGTGAGGAGACAGCAGAGGCTCACAGATTTTCTGGGA[CG]TATCCACATCCTGCCAGCATCAGGGCTGGTGCTGGGAGTCCCCAGGAGTCAGGATGTGTG	37	17	26104028	CTCCTGGGGACTCCCAGCACCAGCCCTGATGCTGGCAGGATGTGGATACG	F	NOS2	NM_000625	Body																chr17:26103940-26104270	3							17	23128155					FALSE	chr17	27777001
cg22599124	cg22599124	49603596	AAACTATTCAATCCCTATACTTAAACACTAAATTCTATCCTCTCTCAATC			II			AGAGAGACATTGATGATACAGAGAGAGAAGAGGAAAATTTTTGGGAGTAAAGTCCTTGAG[CG]ATTGAGAGAGGACAGAATTCAGTGCTCAAGTACAGGGATTGAACAGTCTTGGGAGGTGAG	37	17	26105526	GACTGTTCAATCCCTGTACTTGAGCACTGAATTCTGTCCTCTCTCAATCG	F	NOS2	NM_000625	Body																chr17:26105280-26105575	3							17	23129653	rs546357158;rs28999380	0;49	0.000200;0.500000		FALSE	chr17	27778499
cg04106179	cg04106179	18773189	CATCTCCCRTCAATTAATAAATTCCTATTATTTCTATCTCCTTTATTACC			II			GAAGATGAGCTCATCTCCCGTCAGTTGGTAGGTTCCTGTTGTTTCTATCTCCTTTGTTAC[CG]CTTCCACCCTGGCCAGATGTTCCTCTATTTTTGCCCTGGGGGACAGGAAGACAGCAGGAA	37	17	26110096	ATCTCCCGTCAGTTGGTAGGTTCCTGTTGTTTCTATCTCCTTTGTTACCG	R	NOS2	NM_000625	Body																chr17:26109905-26110195	3							17	23134223	rs542209027;rs149623743;rs528419830	44;43;5	0.000200;0.000599;0.000399		FALSE	chr17	27783069
cg09237292	cg09237292	34804853	ATTATAAAAACCTACTCCAAAATCTTCTCCCCTAAAAAACCRTAATTTTC			II			GTTATCCCACAATTATGAGAACCTGCTCCAGGGTCTTCTCCCCTAGAAAACCGTGATTTT[CG]CTCTGCAAAATCATAGTGATTTAACACCACAAATCTGGAAAGAAAAGGGATCTAGCTAGG	37	17	26114565	TTATGAGAACCTGCTCCAGGGTCTTCTCCCCTAGAAAACCGTGATTTTCG	R	NOS2	NM_000625	Body																chr17:26114565-26115055	3							17	23138692	rs138927315	21	0.000799		FALSE	chr17	27787538
cg11849643	cg11849643	82706547	CAAAATAACCTTCAATATCACAACCTCAACAAACAACAAAATAAATCCCC			II			AGGAAGGGGCTTCCCACACCCATGTGACTCACTGACCTTTCCCGTCTCCACGAGGGGCTG[CG]GGGACTCATTCTGCTGCTTGCTGAGGTTGTGATACTGAAGGTCATCCTGTGTCACTGGAC	37	17	26116654	CGGGGACTCATTCTGCTGCTTGCTGAGGTTGTGATACTGAAGGTCATCCT	F	NOS2	NM_000625	Body	chr17:26120369-26120944	N_Shelf														chr17:26116005-26116755	3							17	23140781	rs538321247	2	0.0002		FALSE	chr17	27789627
cg26712188	cg26712188	81616470	TAACTATTCAATTCRCCRAAATAAACCTAAAATCCCAAACCAAAACAAAC			II			AAGTAATTTTTTAAATTAAAGATTACTTAAAAATTCAGTATTCTGAAACCGGTCAGAAAC[CG]TTTGTCCTGGTTTGGGATTTCAGGTTCATTCCGGCGAACTGAATAGTCACCACTCACACA	37	17	26117815	GACTATTCAGTTCGCCGGAATGAACCTGAAATCCCAAACCAGGACAAACG	F	NOS2	NM_000625	Body	chr17:26120369-26120944	N_Shelf																					TRUE	17	23141942	rs28998827	36	0.0003		FALSE	chr17	27790788
cg18091275	cg18091275	67750993	ACTACAAACTATAACTTACCTAAACTAACCTAAAAACCAAATTCCCCTAC			II			AGCCGGTCACAGCTGCAGACTGTGGCTTGCCTGGGCTGACCTGGGGGCCAGATTCCCCTG[CG]GTTCCGACGCCTCCCTGCCTGTTTACCTCGCCTTACACCAAGAGTGGTGGTGGGGACAGA	37	17	26120155	CGCAGGGGAATCTGGCCCCCAGGTCAGCCCAGGCAAGCCACAGTCTGCAG	R	NOS2	NM_000625	Body	chr17:26120369-26120944	N_Shore				TRUE		17:26120012-26120221	Unclassified_Cell_type_specific							chr17:26120005-26120190	3						TRUE	17	23144282	rs374103137	25	0.000399		FALSE	chr17	27793128
cg05765580	cg05765580	55702530	TCAACCCCAATACTAAAAAATTTCAAAAACTCCCAAATACTAAAACATTC			II			TGTAGCAACTTTCAACCCCAGTGCTGAAAAATTTCAAAAGCTCCCAAGTGCTGAAACATT[CG]CAGCGCAACTGAACCCGCATAGACGCCTCTCATAGTGCATGGGGGGTTTCTCTGGGCCGC	37	17	26120370	CAACCCCAGTGCTGAAAAATTTCAAAAGCTCCCAAGTGCTGAAACATTCG	R	NOS2	NM_000625	Body	chr17:26120369-26120944	Island				TRUE	17:23144497-23145118									chr17:26120225-26120555	3						TRUE	17	23144497					FALSE	chr17	27793343
cg04042753	cg04042753	11632951	CCCAATACTAAAAAATTTCAAAAACTCCCAAATACTAAAACATTCRCAAC			II			CAACTTTCAACCCCAGTGCTGAAAAATTTCAAAAGCTCCCAAGTGCTGAAACATTCGCAG[CG]CAACTGAACCCGCATAGACGCCTCTCATAGTGCATGGGGGGTTTCTCTGGGCCGCCTGGG	37	17	26120375	CGCTGCGAATGTTTCAGCACTTGGGAGCTTTTGAAATTTTTCAGCACTGG	R	NOS2	NM_000625	Body	chr17:26120369-26120944	Island				TRUE	17:23144497-23145118									chr17:26120225-26120555	3							17	23144502					FALSE	chr17	27793348
cg01396112	cg01396112	92614272	ACCAACAAAACTACACCTAAAAAACCAAACCATACACAAAAAACTAAACA	92717981	ACCAACGAAACTACGCCTAAAAAACCGAACCATACGCGAAAAACTAAACG	I	C	Grn	TCGGCCGGAGGATCCTGCAGAGCAGCCTGCACAGCCGGGGCCCGGCGGCCTCGCACGCCG[CG]CCCAGCCCCTCGCGCATGGCCCGGCTCCTTAGGCGCAGCTCCGCTGGCTCCACGCGCCTC	37	17	26120702	GCCAGCGGAGCTGCGCCTAAGGAGCCGGGCCATGCGCGAGGGGCTGGGCG	F	NOS2	NM_000625	Body	chr17:26120369-26120944	Island				TRUE	17:23144497-23145118	17:26120512-26121078	Unclassified_Cell_type_specific							chr17:26120605-26121055	3						TRUE	17	23144829					FALSE	chr17	27793675
cg02976568	cg02976568	82614327	AACAAAAACTACAAACTCCAAACAATAAAACACAAACACTAAAAAACACA	2682529	AACGAAAACTACAAACTCCGAACGATAAAACGCGAACGCTAAAAAACGCG	I	T	Red	ACGCCGCGCCCAGCCCCTCGCGCATGGCCCGGCTCCTTAGGCGCAGCTCCGCTGGCTCCA[CG]CGCCTCCCAGCGCCCGCGCTTTATCGCTCGGAGCCTGCAGCCCCCGCCCCGGGGGCGGGG	37	17	26120756	CGCGCCTCCCAGCGCCCGCGCTTTATCGCTCGGAGCCTGCAGCCCCCGCC	F	NOS2	NM_000625	Body	chr17:26120369-26120944	Island				TRUE	17:23144497-23145118	17:26120512-26121078	Unclassified_Cell_type_specific							chr17:26120605-26121055	3						TRUE	17	23144883	rs548028475;rs559956746	8;27	0.000200;0.003195		FALSE	chr17	27793729
cg03995486	cg03995486	40607298	TCTACCRCRAAATTTAAATAACACTAAACTATATCTAAACTAAAATACCC			II			CGCAGCCGGCGTCTGCCGCGGAGTTTGGATGGCACTGGACTGTGTCTGGGCTAAGATGCC[CG]GGTCGTGTTGGGCCTCGTGTTTGTTTATTCCCCATAAAATCGCAATAAAGCTTATGATAA	37	17	26120985	CGGGCATCTTAGCCCAGACACAGTCCAGTGCCATCCAAACTCCGCGGCAG	R	NOS2	NM_000625	Body	chr17:26120369-26120944	S_Shore				TRUE	17:23144497-23145118	17:26120512-26121078	Unclassified_Cell_type_specific							chr17:26120605-26121055	3						TRUE	17	23145112	rs35051118	15	0.1248		FALSE	chr17	27793958
cg04961189	cg04961189	50732183	TTTATTCCCCATAAAATCRCAATAAAACTTATAATAATTACCACCATTAC			II			CCTCGTGTTTGTTTATTCCCCATAAAATCGCAATAAAGCTTATGATAATTACCACCATTG[CG]CGGTGCTTTCTAGTTTACAGAGCAAATTTCCTTTCTGTCATTTCGTCCAGTCTCGTTAAG	37	17	26121059	TTATTCCCCATAAAATCGCAATAAAGCTTATGATAATTACCACCATTGCG	R	NOS2	NM_000625	Body	chr17:26120369-26120944	S_Shore			CDMR	TRUE		17:26120512-26121078	Unclassified_Cell_type_specific									chr17:26120004-26121550	6				TRUE	17	23145186	rs531702176	34	0.0002		FALSE	chr17	27794032
cg23346716	cg23346716	5705527	AAATATATTCATTAACTCTCATTACTTTCAAAATAAAATCCCCTTTACAC			II			TTTTAAAATCAAAATATATTCATTGGCTCTCATTGCTTTCAGGATGAAATCCCCTTTGCA[CG]GCTGCTTCCTCTTCCAGTAACATCACCCCTCCCTCACCTGAGTGGATGTTGCACTCTGGG	37	17	26121931	AATATATTCATTGGCTCTCATTGCTTTCAGGATGAAATCCCCTTTGCACG	R	NOS2	NM_000625	Body	chr17:26120369-26120944	S_Shore			CDMR											chr17:26121905-26122755	3							17	23146058	rs3794766	12	0.194089		FALSE	chr17	27794904
cg19443786	cg19443786	85658560	AAAATCCAAATCTAAACTCAAATTCCAACTCTATAAACTCTATAATTACC			II			GAGGGACATGAAGAATCCAAATCTGGGCTCAAGTTCCAACTCTGTAAACTCTGTAATTAC[CG]GTCATTCAGGCTGGGGGAAGTCATAATCCTATTAGAGCTTCTATTTCCTTATCTGTGAAA	37	17	26124907	GAATCCAAATCTGGGCTCAAGTTCCAACTCTGTAAACTCTGTAATTACCG	R	NOS2	NM_000625	Body	chr17:26120369-26120944	S_Shelf														chr17:26124720-26125175	3						TRUE	17	23149034	rs28998802	1	0.05022		FALSE	chr17	27797880
cg14259940	cg14259940	68695878	CTAATCTCCTCATTACTTCTTAAAAATCCCTATTAAAATTCAATACAACC			II			CGCACCATGTCCCTTCCTTCTTCACATACCGTCAGGCACAGCGAGGTGCCCAATAATCAG[CG]GCTGCATTGAATTCCAACAGGGACTTTCAAGAAGCAATGAGGAGATCAGACCTCAGGTGA	37	17	26125567	CGGCTGCATTGAATTCCAACAGGGACTTTCAAGAAGCAATGAGGAGATCA	F	NOS2	NM_000625	Body																chr17:26125525-26125715	3							17	23149694	rs71653626;rs141624852	21;23	0.000100;0.006589		FALSE	chr17	27798540
cg26853415	cg26853415	37620567	AATCTCTCRACCACCTTTAATAAAAAAACTAAACAATTCTAAACAATCCC			II			GCACTGCCTCCCCGGGGTAAGGACAGTCAAACCAGGAAGAGACCTGTGCCTTGAGAACTT[CG]GGACTGTCTAGAACTGCCCAGTCCCCTCATCAAAGGTGGCCGAGAGATTTTAAAGCAGGA	37	17	26127438	CGGGACTGTCTAGAACTGCCCAGTCCCCTCATCAAAGGTGGCCGAGAGAT	F	NOS2;NOS2	NM_000625;NM_000625	1stExon;5'UTR			low-CpG:23151528-23151683							NOS2;NOS2;NOS2;NOS2;NOS2;NOS2	ENST00000313735.6;ENST00000302153.3;ENST00000379105.3;ENST00000313735.6;ENST00000302153.3;ENST00000379105.3	5'UTR;5'UTR;5'UTR;1stExon;1stExon;1stExon	NOS2;NOS2;NOS2;NOS2;NOS2;NOS2	ENST00000313735.6;ENST00000302153.3;ENST00000379105.3;ENST00000313735.6;ENST00000302153.3;ENST00000379105.3	5'UTR;5'UTR;5'UTR;1stExon;1stExon;1stExon								TRUE	17	23151565	rs574324319;rs535281270	29;42	0.000399;0.000200		FALSE	chr17	27800411
cg02196147	cg02196147	3710498	AAAACTTCRAAACTATCTAAAACTACCCAATCCCCTCATCAAAAATAACC			II			CCTGTGCCTTGAGAACTTCGGGACTGTCTAGAACTGCCCAGTCCCCTCATCAAAGGTGGC[CG]AGAGATTTTAAAGCAGGAATGAGGCTGAGTTCTCTGCGGCCGGAGCCTCAGTTTTCGACT	37	17	26127480	CGGCCACCTTTGATGAGGGGACTGGGCAGTTCTAGACAGTCCCGAAGTTC	R	NOS2;NOS2	NM_000625;NM_000625	1stExon;5'UTR			low-CpG:23151528-23151683							NOS2;NOS2;NOS2;NOS2;NOS2;NOS2	ENST00000313735.6;ENST00000302153.3;ENST00000379105.3;ENST00000313735.6;ENST00000302153.3;ENST00000379105.3	5'UTR;5'UTR;5'UTR;1stExon;1stExon;1stExon	NOS2;NOS2;NOS2;NOS2;NOS2;NOS2	ENST00000313735.6;ENST00000302153.3;ENST00000379105.3;ENST00000313735.6;ENST00000302153.3;ENST00000379105.3	5'UTR;5'UTR;5'UTR;1stExon;1stExon;1stExon								TRUE	17	23151607	rs574324319;rs535281270	15;2	0.000399;0.000200		FALSE	chr17	27800453
cg06301529	cg06301529	32672209	TAACTACCAATATATTCATAACTTTATAACRAATCRAAAACTAAAACTCC			II			CCCCTCATCAAAGGTGGCCGAGAGATTTTAAAGCAGGAATGAGGCTGAGTTCTCTGCGGC[CG]GAGCCTCAGTTTTCGACTCGCTACAAAGTTATGAACACACTGGCAGCCAAGAAGTATTTA	37	17	26127522	GGCTGCCAGTGTGTTCATAACTTTGTAGCGAGTCGAAAACTGAGGCTCCG	F	NOS2;NOS2	NM_000625;NM_000625	1stExon;5'UTR			low-CpG:23151528-23151683							NOS2;NOS2;NOS2;NOS2;NOS2;NOS2	ENST00000313735.6;ENST00000302153.3;ENST00000379105.3;ENST00000313735.6;ENST00000302153.3;ENST00000379105.3	5'UTR;5'UTR;5'UTR;1stExon;1stExon;1stExon	NOS2;NOS2;NOS2;NOS2;NOS2;NOS2	ENST00000313735.6;ENST00000302153.3;ENST00000379105.3;ENST00000313735.6;ENST00000302153.3;ENST00000379105.3	5'UTR;5'UTR;5'UTR;1stExon;1stExon;1stExon								TRUE	17	23151649	rs545800140;rs557441753;rs201628273	0;2;20	0.000200;0.000200;0.000599		FALSE	chr17	27800495
cg07704981	cg07704981	90790220	TTAAAACAAAAATAAAACTAAATTCTCTACAACCAAAACCTCAATTTTCA	86729897	TTAAAACAAAAATAAAACTAAATTCTCTACGACCGAAACCTCAATTTTCG	I	A	Red	GGCCGAGAGATTTTAAAGCAGGAATGAGGCTGAGTTCTCTGCGGCCGGAGCCTCAGTTTT[CG]ACTCGCTACAAAGTTATGAACACACTGGCAGCCAAGAAGTATTTATACTCACCCCATGCC	37	17	26127537	TTAAAGCAGGAATGAGGCTGAGTTCTCTGCGGCCGGAGCCTCAGTTTTCG	R	NOS2;NOS2	NM_000625;NM_000625	1stExon;5'UTR			low-CpG:23151528-23151683							NOS2;NOS2;NOS2;NOS2;NOS2	ENST00000302153.3;ENST00000379105.3;ENST00000302153.3;ENST00000379105.3;ENST00000313735.6	5'UTR;5'UTR;1stExon;1stExon;TSS200	NOS2;NOS2;NOS2;NOS2;NOS2	ENST00000302153.3;ENST00000379105.3;ENST00000302153.3;ENST00000379105.3;ENST00000313735.6	5'UTR;5'UTR;1stExon;1stExon;TSS200								TRUE	17	23151664	rs369481668;rs10459953;rs545800140;rs557441753	32;21;17;15	0.000200;0.347444;0.000200;0.000200		FALSE	chr17	27800510
cg07150830	cg07150830	59766272	AACAAAAATAAAACTAAATTCTCTACRACCRAAACCTCAATTTTCRACTC			II			AGAGATTTTAAAGCAGGAATGAGGCTGAGTTCTCTGCGGCCGGAGCCTCAGTTTTCGACT[CG]CTACAAAGTTATGAACACACTGGCAGCCAAGAAGTATTTATACTCACCCCATGCCATCCA	37	17	26127542	GCAGGAATGAGGCTGAGTTCTCTGCGGCCGGAGCCTCAGTTTTCGACTCG	R	NOS2;NOS2	NM_000625;NM_000625	1stExon;5'UTR			low-CpG:23151528-23151683							NOS2;NOS2;NOS2;NOS2;NOS2	ENST00000302153.3;ENST00000379105.3;ENST00000302153.3;ENST00000379105.3;ENST00000313735.6	5'UTR;5'UTR;1stExon;1stExon;TSS200	NOS2;NOS2;NOS2;NOS2;NOS2	ENST00000302153.3;ENST00000379105.3;ENST00000302153.3;ENST00000379105.3;ENST00000313735.6	5'UTR;5'UTR;1stExon;1stExon;TSS200							TRUE	TRUE	17	23151669	rs369481668;rs10459953;rs545800140;rs557441753;rs201628273	37;26;22;20;2	0.000200;0.347444;0.000200;0.000200;0.000599		FALSE	chr17	27800515
cg00297776	cg00297776	9733902	CAAATACTAAAAATAAAACCATATAACTTAACCAAATAAAACCTAACTCC			II			CTGGTCCCAAGTCCAAGGTGGCAGTTCATCAGCAGGGTGGCTGCTAAGATAGAGGCACCA[CG]GAGCCAGGTTTTATTTGGCCAAGCCACATGGCCTCACTTTCAGCATCTGGGAGATTTTTT	37	17	26127843	CGGAGCCAGGTTTTATTTGGCCAAGCCACATGGCCTCACTTTCAGCATCT	F	NOS2	NM_000625	TSS1500										NOS2;NOS2;NOS2	ENST00000313735.6;ENST00000302153.3;ENST00000379105.3	TSS1500;TSS1500;TSS1500	NOS2;NOS2;NOS2	ENST00000313735.6;ENST00000302153.3;ENST00000379105.3	TSS1500;TSS1500;TSS1500	chr17:26127585-26127975	3							17	23151970	rs551772623;rs62066269;rs144792197;rs543470179	0;15;38;45	0.000399;0.500000;0.000399;0.000998		FALSE	chr17	27800816
cg04483754	cg04483754	10659203	AAATACATTACTCTTCRTAACAAATACTCCATAAACCAAAACTCTAAACC			II			TTTAACATATCAAAGCCATCTTCCCTTCAGGCTTCAGCTCAATGCTGCGGCTCAATGCTG[CG]GCTTAGAGCTCTGGCTTATGGAGCATCTGCCACGAAGAGCAATGCATTTTAGAAAGTGAC	37	17	26128980	CGGCTTAGAGCTCTGGCTTATGGAGCATCTGCCACGAAGAGCAATGCATT	F	NOS2	NM_000625	TSS1500										NOS2;NOS2;NOS2	ENST00000313735.6;ENST00000302153.3;ENST00000379105.3	TSS1500;TSS1500;TSS1500	NOS2;NOS2;NOS2	ENST00000313735.6;ENST00000302153.3;ENST00000379105.3	TSS1500;TSS1500;TSS1500	chr17:26128825-26129090	3					TRUE	TRUE	17	23153107	rs181950927;rs28998790;rs571573870	25;34;36	0.000200;0.007987;0.000599		FALSE	chr17	27801953
cg15745859	cg15745859	61797144	TACRACTCAATACTACRACTTAAAACTCTAACTTATAAAACATCTACCAC			II			CAGCTCAATGCTGCGGCTCAATGCTGCGGCTTAGAGCTCTGGCTTATGGAGCATCTGCCA[CG]AAGAGCAATGCATTTTAGAAAGTGACAAGATGGCCGGGCGTGGTGGTTCATGCCGGTTCA	37	17	26129014	CGTGGCAGATGCTCCATAAGCCAGAGCTCTAAGCCGCAGCATTGAGCCGC	R	NOS2	NM_000625	TSS1500										NOS2;NOS2;NOS2	ENST00000313735.6;ENST00000302153.3;ENST00000379105.3	TSS1500;TSS1500;TSS1500	NOS2;NOS2;NOS2	ENST00000313735.6;ENST00000302153.3;ENST00000379105.3	TSS1500;TSS1500;TSS1500	chr17:26128825-26129090	3							17	23153141	rs539612844;rs181950927;rs28998790	48;11;2	0.000200;0.000200;0.007987		FALSE	chr17	27801987
cg07831322	cg07831322	94758309	CTCTTTCCCTAAATACTATTTACCTAAACTAAACCRACATAAACCACCAC			II			GGCTTATGGAGCATCTGCCACGAAGAGCAATGCATTTTAGAAAGTGACAAGATGGCCGGG[CG]TGGTGGTTCATGCCGGTTCAGTTCAGGTAAACAGCACTCAGGGAAAGAGTCAGAATCCTG	37	17	26129054	TCTTTCCCTGAGTGCTGTTTACCTGAACTGAACCGGCATGAACCACCACG	F	NOS2	NM_000625	TSS1500										NOS2	ENST00000379105.3	TSS1500	NOS2	ENST00000379105.3	TSS1500	chr17:26128825-26129090	3						TRUE	17	23153181	rs112338131	4	0.001198		FALSE	chr17	27802027
cg19707453	cg19707453	9694962	ACTACAATACACCATAATTATACCTAAAAATAACCACTATACTCCAATCC			II			GAACTCCTGGGTTCTTTTAAAACAATTTTTCTTTTAGAGACAGGGTCTTGTTGTGTTGCC[CG]GACTGGAGCACAGTGGCTATTCCCAGGCATAATCATGGTGCACTGCAGCCTTGAACTCCT	37	16	28942477	CTGCAGTGCACCATGATTATGCCTGGGAATAGCCACTGTGCTCCAGTCCG	F	CD19;CD19	NM_001178098;NM_001770	TSS1500;TSS1500										CD19;CD19;CD19;CD19	ENST00000380673.3;ENST00000324662.3;ENST00000567541.1;ENST00000537306.1	TSS1500;TSS1500;TSS1500;TSS1500	CD19;CD19;CD19;CD19;CD19;RABEP2	ENST00000380673.3;ENST00000324662.3;ENST00000565089.1;ENST00000567541.1;ENST00000537306.1;ENST00000566762.1	TSS1500;TSS1500;TSS1500;TSS1500;TSS1500;5'UTR			chr16:28941857-28942806	6	chr16:28941889-28942741	6			16	28849978					FALSE	chr16	28931155
cg06644451	cg06644451	84693240	TCATACTACCTCAATTTAAAACCAAACAAAAACCAAACACAATAATACAC			II			TGAACTCCTGGGCTCAAGCGATCCTTCTACCTCAGCCTCCCAAGGACCTGGGACCATAGG[CG]TGTACCACTGTGCCTGGCTTTTGCCTGGTTTTAAACTGAGGCAGTATGACTTGAGCTCTT	37	16	28942590	CATACTGCCTCAGTTTAAAACCAGGCAAAAGCCAGGCACAGTGGTACACG	F	CD19;CD19	NM_001178098;NM_001770	TSS1500;TSS1500										CD19;CD19;CD19;CD19	ENST00000380673.3;ENST00000324662.3;ENST00000567541.1;ENST00000537306.1	TSS1500;TSS1500;TSS1500;TSS1500	CD19;CD19;CD19;CD19;CD19;RABEP2	ENST00000380673.3;ENST00000324662.3;ENST00000565089.1;ENST00000567541.1;ENST00000537306.1;ENST00000566762.1	TSS1500;TSS1500;TSS1500;TSS1500;TSS1500;5'UTR			chr16:28941857-28942806	6	chr16:28941889-28942741	6			16	28850091	rs75661213;rs551750668	14;48	0.001398;0.000200		FALSE	chr16	28931268
cg07597976	cg07597976	15747953	ATTCATTTCTATTTTCTACACAAAAATATAAACCCCTTAAAATAAAAACC			II			GAGAAGGAGTCTATGTGCCCAGCATTGTTCTAGAGCACTTGCAATTAGTGGTGAACAACA[CG]GTCTCTACTCCAAGGGGCTCACATTCTTGTGCAGAAAACAGAAATGAACAAATAAACACA	37	16	28943019	CGGTCTCTACTCCAAGGGGCTCACATTCTTGTGCAGAAAACAGAAATGAA	F	CD19	NM_001770	TSS1500										CD19;CD19;CD19;CD19	ENST00000380673.3;ENST00000324662.3;ENST00000567541.1;ENST00000537306.1	TSS1500;TSS1500;TSS1500;TSS1500	CD19;CD19;CD19;CD19;CD19;CD19;RABEP2	ENST00000380673.3;ENST00000324662.3;ENST00000565089.1;ENST00000567541.1;ENST00000537306.1;ENST00000566890.1;ENST00000566762.1	TSS1500;TSS1500;TSS1500;TSS1500;TSS1500;TSS1500;5'UTR			chr16:28942982-28944939	6	chr16:28942944-28944835	6	TRUE	TRUE	16	28850520	rs117409867;rs571081802	0;1	0.002796;0.000200		FALSE	chr16	28931697
cg06323049	cg06323049	36697546	TCTTATACAAAAAACAAAAATAAACAAATAAACACACAAAATCATTTCCC			II			GGGGCTCACATTCTTGTGCAGAAAACAGAAATGAACAAATAAACACACAAGATCATTTCC[CG]TGGTAGTGAGAGCTGGGATGAAAATAAAACAGCGTGGCAGGGAGGAGGCAAGTGTTGTGA	37	16	28943094	CGGGAAATGATCTTGTGTGTTTATTTGTTCATTTCTGTTTTCTGCACAAG	R	CD19	NM_001770	TSS200										CD19;CD19;CD19;CD19	ENST00000537306.1;ENST00000380673.3;ENST00000324662.3;ENST00000567541.1	TSS1500;TSS200;TSS200;TSS200	CD19;CD19;CD19;CD19;CD19;CD19;RABEP2	ENST00000537306.1;ENST00000566890.1;ENST00000380673.3;ENST00000324662.3;ENST00000565089.1;ENST00000567541.1;ENST00000566762.1	TSS1500;TSS1500;TSS200;TSS200;TSS200;TSS200;5'UTR	chr16:28943040-28943495	3						TRUE	16	28850595					FALSE	chr16	28931772
cg27565966	cg27565966	1660128	ATTATAAATCTAAAAAATTCCTAAAAAATAAAACCTAAAACRTAACCACC			II			AGGAGGCAAGTGTTGTGAGTCTGGAGGGTTCCTGGAGAATGGGGCCTGAGGCGTGACCAC[CG]CCTTCCTCTCTGGGGGGACTGCCTGCCGCCCCCGCAGACACCCATGGTTGAGTGCCCTCC	37	16	28943198	TTGTGAGTCTGGAGGGTTCCTGGAGAATGGGGCCTGAGGCGTGACCACCG	R	CD19	NM_001770	TSS200										CD19;CD19;CD19;CD19	ENST00000380673.3;ENST00000324662.3;ENST00000567541.1;ENST00000537306.1	TSS200;TSS200;TSS200;TSS200	CD19;CD19;CD19;CD19;CD19;CD19;RABEP2	ENST00000566890.1;ENST00000380673.3;ENST00000324662.3;ENST00000565089.1;ENST00000567541.1;ENST00000537306.1;ENST00000566762.1	TSS1500;TSS200;TSS200;TSS200;TSS200;TSS200;5'UTR	chr16:28943040-28943495	3						TRUE	16	28850699					FALSE	chr16	28931876
cg10571406	cg10571406	20720272	AAAACAAACAAAAACCTAAAAAACACTCAACCATAAATATCTACRAAAAC			II			TTCCTGGAGAATGGGGCCTGAGGCGTGACCACCGCCTTCCTCTCTGGGGGGACTGCCTGC[CG]CCCCCGCAGACACCCATGGTTGAGTGCCCTCCAGGCCCCTGCCTGCCCCAGCATCCCCTG	37	16	28943226	CGCCCCCGCAGACACCCATGGTTGAGTGCCCTCCAGGCCCCTGCCTGCCC	F	CD19;CD19	NM_001178098;NM_001770	TSS200;TSS200										CD19;CD19;CD19;CD19	ENST00000380673.3;ENST00000324662.3;ENST00000567541.1;ENST00000537306.1	TSS200;TSS200;TSS200;TSS200	CD19;CD19;CD19;CD19;CD19;CD19;RABEP2	ENST00000566890.1;ENST00000380673.3;ENST00000324662.3;ENST00000565089.1;ENST00000567541.1;ENST00000537306.1;ENST00000566762.1	TSS1500;TSS200;TSS200;TSS200;TSS200;TSS200;5'UTR	chr16:28943040-28943495	3							16	28850727	rs554220867;rs566251241;rs533703936;rs558475562	0;7;22;28	0.000200;0.005391;0.000399;0.000599		FALSE	chr16	28931904
cg05433111	cg05433111	66771596	AATACTAAAACAAACAAAAACCTAAAAAACACTCAACCATAAATATCTAC			II			GAGAATGGGGCCTGAGGCGTGACCACCGCCTTCCTCTCTGGGGGGACTGCCTGCCGCCCC[CG]CAGACACCCATGGTTGAGTGCCCTCCAGGCCCCTGCCTGCCCCAGCATCCCCTGCGCGAA	37	16	28943232	ATGCTGGGGCAGGCAGGGGCCTGGAGGGCACTCAACCATGGGTGTCTGCG	F	CD19	NM_001770	TSS200										CD19;CD19;CD19;CD19	ENST00000380673.3;ENST00000324662.3;ENST00000567541.1;ENST00000537306.1	TSS200;TSS200;TSS200;TSS200	CD19;CD19;CD19;CD19;CD19;CD19;RABEP2	ENST00000566890.1;ENST00000380673.3;ENST00000324662.3;ENST00000565089.1;ENST00000567541.1;ENST00000537306.1;ENST00000566762.1	TSS1500;TSS200;TSS200;TSS200;TSS200;TSS200;5'UTR	chr16:28943040-28943495	3						TRUE	16	28850733	rs566251241;rs533703936;rs558475562	1;16;22	0.005391;0.000399;0.000599		FALSE	chr16	28931910
cg01758575	cg01758575	90743548	AAACRAAAAAATAACATAATAATCAAACTCTCCRAAACACCCAACTTCRC			II			CCCCCGCAGACACCCATGGTTGAGTGCCCTCCAGGCCCCTGCCTGCCCCAGCATCCCCTG[CG]CGAAGCTGGGTGCCCCGGAGAGTCTGACCACCATGCCACCTCCTCGCCTCCTCTTCTTCC	37	16	28943288	CGCGAAGCTGGGTGCCCCGGAGAGTCTGACCACCATGCCACCTCCTCGCC	F	CD19;CD19	NM_001770;NM_001770	1stExon;5'UTR										CD19;CD19;CD19;CD19;CD19;CD19;CD19;CD19	ENST00000537306.1;ENST00000538922.1;ENST00000380673.3;ENST00000380673.3;ENST00000324662.3;ENST00000324662.3;ENST00000567541.1;ENST00000567541.1	TSS200;5'UTR;5'UTR;1stExon;5'UTR;1stExon;5'UTR;1stExon	CD19;CD19;CD19;CD19;CD19;CD19;CD19;CD19;CD19;CD19;RABEP2;CD19	ENST00000566890.1;ENST00000537306.1;ENST00000538922.1;ENST00000380673.3;ENST00000380673.3;ENST00000324662.3;ENST00000324662.3;ENST00000565089.1;ENST00000567541.1;ENST00000567541.1;ENST00000566762.1;ENST00000565089.1	TSS1500;TSS200;5'UTR;5'UTR;1stExon;5'UTR;1stExon;1stExon;5'UTR;1stExon;5'UTR;5'UTR	chr16:28943040-28943495	3						TRUE	16	28850789	rs577014695;rs201081926;rs556457823	2;18;46	0.000200;0.000200;0.000200		FALSE	chr16	28931966
cg14102807	cg14102807	61760245	AACTACTAAATAAAACCATCTAAAATCCCCTTAAAACACTACAACACAAC			II			TGGAGGTCCCCCCCACCCATGCCCACACCTCTCTCCCTCTCTCTCCACAGAGGGAGATAA[CG]CTGTGCTGCAGTGCCTCAAGGGGACCTCAGATGGCCCCACTCAGCAGCTGACCTGGTCTC	37	16	28943677	CGCTGTGCTGCAGTGCCTCAAGGGGACCTCAGATGGCCCCACTCAGCAGC	F	CD19	NM_001770	Body								16:28943616-28943833	Unclassified_Cell_type_specific	CD19;CD19	ENST00000537306.1;ENST00000380673.3	5'UTR;ExonBnd	CD19;CD19;CD19;RABEP2;CD19	ENST00000566890.1;ENST00000537306.1;ENST00000380673.3;ENST00000566762.1;ENST00000565089.1	TSS1500;5'UTR;ExonBnd;5'UTR;5'UTR	chr16:28943645-28943915	3					TRUE	TRUE	16	28851178	rs140445039	48	0.000399		FALSE	chr16	28932355
cg17248408	cg17248408	84746194	CTAAATATCTCTACATTTAATTCTAAATCTCTTCCCAAAAAAACTATTCC			II			CTCTCCCTCTCCTGGGTGTCTCTGCATTTGGTTCTGGGTCTCTTCCCAGGGGAGCTGTTC[CG]GTGGAATGTTTCGGACCTAGGTGGCCTGGGCTGTGGCCTGAAGAACAGGTCCTCAGAGGG	37	16	28944243	TGGGTGTCTCTGCATTTGGTTCTGGGTCTCTTCCCAGGGGAGCTGTTCCG	R	CD19;CD19;CD19;CD19	NM_001178098;NM_001770;NM_001178098;NM_001770	Body;Body;ExonBnd;ExonBnd	chr16:28948000-28948450	N_Shelf								CD19;CD19	ENST00000537306.1;ENST00000538922.1	5'UTR;ExonBnd	CD19;CD19;CD19;RABEP2;CD19	ENST00000537306.1;ENST00000566890.1;ENST00000538922.1;ENST00000566762.1;ENST00000565089.1	5'UTR;TSS200;ExonBnd;5'UTR;5'UTR	chr16:28943985-28944595	3							16	28851744	rs79018922;rs180885070	41;32	0.032548;0.000200		FALSE	chr16	28932921
cg09989938	cg09989938	8704268	CCCCAATCATCACCATACCCTAACTAAAACTCTAATTCAAACTATCCCTC			II			TGTATGTGTGGGCCAAAGACCGCCCTGAGATCTGGGAGGGAGAGCCTCCGTGTCTCCCAC[CG]AGGGACAGCCTGAACCAGAGCCTCAGCCAGGGTATGGTGATGACTGGGGAGATGCCGGGA	37	16	28944403	CCCAGTCATCACCATACCCTGGCTGAGGCTCTGGTTCAGGCTGTCCCTCG	F	CD19	NM_001770	Body	chr16:28948000-28948450	N_Shelf						16:28944357-28944475	Unclassified_Cell_type_specific				CD19;CD19;RABEP2;CD19	ENST00000566890.1;ENST00000566890.1;ENST00000566762.1;ENST00000565089.1	1stExon;5'UTR;5'UTR;5'UTR	chr16:28943985-28944595	3						TRUE	16	28851904	rs148200569;rs568312450	0;1	0.000200;0.000998		FALSE	chr16	28933081
cg11691515	cg11691515	34732930	TAAATCCCAACTATAACCTTACAAACTCAACTCTACCCTTCACTTTAACC			II			AAGCAATGTGCTGGATCCCAACTGTAACCTTGCAAACTCAACTCTGCCCTTCACTTTGAC[CG]TGACTATCCTTAATTGCAGCAGGAAACTGATCATTATGCTCCCCTCAATCCACACATTGC	37	16	28946150	CGGTCAAAGTGAAGGGCAGAGTTGAGTTTGCAAGGTTACAGTTGGGATCC	R	CD19;CD19	NM_001178098;NM_001770	Body;Body	chr16:28948000-28948450	N_Shore											RABEP2;CD19	ENST00000566762.1;ENST00000565089.1	5'UTR;5'UTR	chr16:28945925-28946235	3							16	28853651	rs116435272;rs564103437	20;2	0.002796;0.000200		FALSE	chr16	28934828
cg05409463	cg05409463	88802889	ATTCCTTAAAATCTCAAAATTAAAACRTAAAATACCAACCTAAAATCCTC			II			TCAGACTTGCGGTTCCTTGAGATCTCAGGATTGGGACGTAAGATGCCAGCCTGGGGTCCT[CG]TCTCATAGCCCCTTCCCCCTAGTACTATGGCACTGGCTGCTGAGGACTGGTGGCTGGAAG	37	16	28946741	CGAGGACCCCAGGCTGGCATCTTACGTCCCAATCCTGAGATCTCAAGGAA	R	CD19;CD19	NM_001178098;NM_001770	Body;Body	chr16:28948000-28948450	N_Shore											CD19;RABEP2;CD19	ENST00000567368.1;ENST00000566762.1;ENST00000565089.1	TSS1500;5'UTR;5'UTR			chr16:28946715-28947132	6					16	28854242	rs553531692;rs201149069	46;1	0.000200;0.000200		FALSE	chr16	28935419
cg17532822	cg17532822	4647101	AAACRAAATCTAATTCTAAAAACRAAACTCATAACTAAACRAAACTCCCC			II			CTCATCCCTCCAATCCGCTGTGCGCCAAGCCTTCTGGAGCTCGGAACTCCGCCCCCGGGG[CG]GGGAGTCCCGCCCAGCTATGAGCCCCGCCTCTAGAACCAGACCCCGCCTCCAGGGCTCAG	37	16	28948046	GGCGGGGTCTGGTTCTAGAGGCGGGGCTCATAGCTGGGCGGGACTCCCCG	F	CD19;CD19	NM_001178098;NM_001770	Body;Body	chr16:28948000-28948450	Island				TRUE	16:28855348-28855921	16:28947635-28948351	Unclassified				RABEP2;CD19;CD19	ENST00000566762.1;ENST00000567368.1;ENST00000565089.1	TSS200;TSS200;5'UTR	chr16:28947845-28948135	3							16	28855547	rs563200454	9	0.002995		FALSE	chr16	28936724
cg03660502	cg03660502	76753162	TACRACTTCAAACTCTAAATCCTAAAAACRTAACTCTAAACCCTAAAAAC			II			CTCCGCCCCCGGGGCGGGGAGTCCCGCCCAGCTATGAGCCCCGCCTCTAGAACCAGACCC[CG]CCTCCAGGGCTCAGAGCCACGCCCCCAGGACCCAGAGCCTGAAGTCGTAATCAAGAGCAG	37	16	28948092	ACGACTTCAGGCTCTGGGTCCTGGGGGCGTGGCTCTGAGCCCTGGAGGCG	F	CD19	NM_001770	Body	chr16:28948000-28948450	Island				TRUE	16:28855348-28855921	16:28947635-28948351	Unclassified				CD19;RABEP2;CD19	ENST00000567368.1;ENST00000566762.1;ENST00000565089.1	TSS200;TSS1500;5'UTR	chr16:28947845-28948135	3						TRUE	16	28855593	rs530715360	10	0.000399		FALSE	chr16	28936770
cg22742914	cg22742914	83653821	AAACRAAATTCTACTCTTAATTACRACTTCAAACTCTAAATCCTAAAAAC			II			TCCCGCCCAGCTATGAGCCCCGCCTCTAGAACCAGACCCCGCCTCCAGGGCTCAGAGCCA[CG]CCCCCAGGACCCAGAGCCTGAAGTCGTAATCAAGAGCAGAACTTCGCCCCAGAACTGAAG	37	16	28948113	CGCCCCCAGGACCCAGAGCCTGAAGTCGTAATCAAGAGCAGAACTTCGCC	F	CD19;CD19	NM_001178098;NM_001770	Body;Body	chr16:28948000-28948450	Island				TRUE	16:28855348-28855921	16:28947635-28948351	Unclassified				CD19;RABEP2;CD19	ENST00000567368.1;ENST00000566762.1;ENST00000565089.1	TSS200;TSS1500;5'UTR	chr16:28947845-28948135	3							16	28855614					FALSE	chr16	28936791
cg07322144	cg07322144	20659826	AATCTAAAAACCCRACCTTAAACCCTAAAACRAAATCTAAATCTAAAACC			II			CAGGACCCAGAGCCTGAAGTCGTAATCAAGAGCAGAACTTCGCCCCAGAACTGAAGGCCT[CG]GCCCTAGATTTAGATTCCGCCCCAGGGTTCAAGGCCGGGTTCCTAGACCCAGAGTCCATT	37	16	28948179	CGGCCCTAGATTTAGATTCCGCCCCAGGGTTCAAGGCCGGGTTCCTAGAC	F	CD19	NM_001770	Body	chr16:28948000-28948450	Island				TRUE	16:28855348-28855921	16:28947635-28948351	Unclassified				RABEP2;CD19;CD19;CD19	ENST00000566762.1;ENST00000567368.1;ENST00000565089.1;ENST00000567368.1	TSS1500;1stExon;5'UTR;5'UTR			chr16:28947347-28949389	6	chr16:28947157-28949199	6		TRUE	16	28855680	rs111672712	36	0.5		FALSE	chr16	28936857
cg24900963	cg24900963	87650357	RAATTCCTAAACCCAAAATCCATTCRCAAAACCCAAAACATCCTCTTCCC			II			GGTTCAAGGCCGGGTTCCTAGACCCAGAGTCCATTCGCAGAGCCCAAAACATCCTCTTCC[CG]TGCCCCGCCGCGCGGACCCTTAGCCTTGACCGCCCCCATCTCTTCTGACCCCGTCTTACA	37	16	28948266	CGGGAAGAGGATGTTTTGGGCTCTGCGAATGGACTCTGGGTCTAGGAACC	R	CD19	NM_001770	Body	chr16:28948000-28948450	Island				TRUE	16:28855348-28855921	16:28947635-28948351	Unclassified				RABEP2;CD19;CD19;CD19	ENST00000566762.1;ENST00000567368.1;ENST00000565089.1;ENST00000567368.1	TSS1500;1stExon;5'UTR;5'UTR			chr16:28947347-28949389	6	chr16:28947157-28949199	6		TRUE	16	28855767	rs548909677;rs560935197	23;3	0.000200;0.000200		FALSE	chr16	28936944
cg01477015	cg01477015	62610899	CCTACAACCCAACACTAAACACATCCTAATAAAAAAAACATTATAAAACA	32700988	CCTACGACCCAACGCTAAACGCGTCCTAATAAAAAAAACATTATAAAACG	I	A	Red	CTCTTCCCGTGCCCCGCCGCGCGGACCCTTAGCCTTGACCGCCCCCATCTCTTCTGACCC[CG]TCTTACAATGCCCCTCTCACCAGGACGCGCCCAGCGTTGGGCCGCAGGCCTGGGGGGCAC	37	16	28948319	CCTGCGGCCCAACGCTGGGCGCGTCCTGGTGAGAGGGGCATTGTAAGACG	F	CD19	NM_001770	Body	chr16:28948000-28948450	Island				TRUE	16:28855348-28855921	16:28947635-28948351	Unclassified				RABEP2;CD19;CD19;CD19	ENST00000566762.1;ENST00000567368.1;ENST00000565089.1;ENST00000567368.1	TSS1500;1stExon;5'UTR;5'UTR			chr16:28947347-28949389	6	chr16:28947157-28949199	6		TRUE	16	28855820	rs113797527	27	0.5		FALSE	chr16	28936997
cg05718426	cg05718426	98808336	AACAAAACAATCTAATTAAAAACATCTCTCACCCAAAAAAATTACTTCCC			II			AACCTCCCTCTTCCCTTTCCAGACTTCCTGAGCCCTCATGGGTCAGCCTGGGACCCCAGC[CG]GGAAGCAACCTCCCTGGGTGAGAGATGCTTTCAATCAGACTGCCTTGCCCAGCTTGGGTG	37	16	28949128	GCAAGGCAGTCTGATTGAAAGCATCTCTCACCCAGGGAGGTTGCTTCCCG	F	CD19	NM_001770	Body	chr16:28948000-28948450	S_Shore								CD19	ENST00000380673.3	ExonBnd	RABEP2;CD19;CD19;CD19	ENST00000566762.1;ENST00000380673.3;ENST00000565089.1;ENST00000567368.1	TSS1500;ExonBnd;5'UTR;5'UTR	chr16:28949020-28949395	3						TRUE	16	28856629	rs146223289;rs200708696;rs141739540;rs150575329;rs567185939	1;8;35;36;50	0.000440;0.001000;0.001797;0.006789;0.000200		FALSE	chr16	28937806
cg10371560	cg10371560	56650292	AAAAACACACTTTACAAAATATCCCTCCTTCAACCCATAAAAATAAAAAC			II			TGCCTGTACTTGAGTTGTCTTTGTTGATGGCTACAAATGAGGACAGCTCTGGCTGAAGGG[CG]CTTCCATTTCCATGGGCTGAAGGAGGGACATTTTGCAAAGTGTGTTTTCAGGAAGACACA	37	16	31270433	AAAACACACTTTGCAAAATGTCCCTCCTTCAGCCCATGGAAATGGAAGCG	F	ITGAM;ITGAM	NM_001145808;NM_000632	TSS1500;TSS1500										ITGAM;ITGAM	ENST00000287497.8;ENST00000544665.2	TSS1500;TSS1500	ITGAM;ITGAM	ENST00000287497.8;ENST00000544665.2	TSS1500;TSS1500								TRUE	16	31177934	rs565457167	42	0.000399		FALSE	chr16	31259111
cg09736526	cg09736526	10674574	CTATAACCCCTACTACTAAACAAACTAAAATATAAAAATTACTTAAACCC			II			CCCTATGTTGCCCAGGCTGGAGTGCAGTGGTGTGATCCTAGCTCACTGCAGCCTGGACCT[CG]GGCTCAAGTAATTCTCACACCTCAGCCTGTCCAGTAGCAGGGGCTACAGGCGCGCACCAC	37	16	31270808	CGGGCTCAAGTAATTCTCACACCTCAGCCTGTCCAGTAGCAGGGGCTACA	F	ITGAM;ITGAM	NM_001145808;NM_000632	TSS1500;TSS1500										ITGAM;ITGAM	ENST00000287497.8;ENST00000544665.2	TSS1500;TSS1500	ITGAM;ITGAM	ENST00000287497.8;ENST00000544665.2	TSS1500;TSS1500								TRUE	16	31178309					FALSE	chr16	31259486
cg03783948	cg03783948	25622932	ACTCAAATAATTCTCACACCTCAACCTATCCAATAACAAAAACTACAAAC			II			CTGGACCTCGGGCTCAAGTAATTCTCACACCTCAGCCTGTCCAGTAGCAGGGGCTACAGG[CG]CGCACCACCATGCCCAGCTAATTAAAAATATTTTTTTGTAGAGACAGGGTCTCTCTATGT	37	16	31270860	CTCAAGTAATTCTCACACCTCAGCCTGTCCAGTAGCAGGGGCTACAGGCG	R	ITGAM;ITGAM	NM_001145808;NM_000632	TSS1500;TSS1500										ITGAM;ITGAM	ENST00000287497.8;ENST00000544665.2	TSS1500;TSS1500	ITGAM;ITGAM	ENST00000287497.8;ENST00000544665.2	TSS1500;TSS1500								TRUE	16	31178361					FALSE	chr16	31259538
cg15337006	cg15337006	89751588	CTTAACCTACCTCCTAAAATTCRTATTCTAAACATTAATACRAACCAAAC			II			CTCAAGCAATCCTCCTGCCTTGGCCTCCCAAAGTGCTGGCATTACAGGCGTGAGCCACTG[CG]CCTGGCCCGTATTAATGTTTAGAACACGAATTCCAGGAGGCAGGCTAAGTCTGTTCAGCT	37	16	31271009	CGCCTGGCCCGTATTAATGTTTAGAACACGAATTCCAGGAGGCAGGCTAA	F	ITGAM;ITGAM	NM_001145808;NM_000632	TSS1500;TSS1500										ITGAM;ITGAM	ENST00000287497.8;ENST00000544665.2	TSS1500;TSS1500	ITGAM;ITGAM	ENST00000287497.8;ENST00000544665.2	TSS1500;TSS1500							TRUE	TRUE	16	31178510	rs184907050;rs543384408	1;10	0.000200;0.000200		FALSE	chr16	31259687
cg10322558	cg10322558	51689101	ACCCAAACATATAAACAAACTAAACAAACTTAACCTACCTCCTAAAATTC			II			CAAAGTGCTGGCATTACAGGCGTGAGCCACTGCGCCTGGCCCGTATTAATGTTTAGAACA[CG]AATTCCAGGAGGCAGGCTAAGTCTGTTCAGCTTGTTCATATGCTTGGGCCAACCCAAGAA	37	16	31271037	CCCAAGCATATGAACAAGCTGAACAGACTTAGCCTGCCTCCTGGAATTCG	F	ITGAM;ITGAM	NM_000632;NM_001145808	TSS1500;TSS1500										ITGAM;ITGAM	ENST00000287497.8;ENST00000544665.2	TSS1500;TSS1500	ITGAM;ITGAM	ENST00000287497.8;ENST00000544665.2	TSS1500;TSS1500					chr16:31271016-31271791	6			16	31178538	rs7193943	26	0.349042		FALSE	chr16	31259715
cg22490695	cg22490695	97741214	AACAATCCTAAACRAAAAACCAAACAAAACTATATACTCACTAAACCTCC			II			GGCAGGCTGTGGGCAGTCCTGGGCGGAAGACCAGGCAGGGCTATGTGCTCACTGAGCCTC[CG]CCCTCTTCCTTTGAATCTCTGATAGACTTCTGCCTCCTACTTCTCCTTTTCTGCCCTTCT	37	16	31271240	GCAGTCCTGGGCGGAAGACCAGGCAGGGCTATGTGCTCACTGAGCCTCCG	R	ITGAM;ITGAM	NM_001145808;NM_000632	TSS200;TSS200										ITGAM;ITGAM	ENST00000287497.8;ENST00000544665.2	TSS200;TSS200	ITGAM;ITGAM	ENST00000287497.8;ENST00000544665.2	TSS200;TSS200	chr16:31271140-31271395	3						TRUE	16	31178741	rs540626890	4	0.0002		FALSE	chr16	31259918
cg00833777	cg00833777	99780990	AAAAACCTAAATAAATAACCACATTCATAAACTATACAAAACTACTTACC			II			AGGCTGGCCAGGGAAGCCTGGATGAATGACCACATTCATGGACTGTGCAAGGCTGCTTGC[CG]GTCCCCTTGCTTCACACATGAGGAGACGGAGGCCCAGGGAGGAGAAGTGACATGGCTCAG	37	16	31271642	CGGCAAGCAGCCTTGCACAGTCCATGAATGTGGTCATTCATCCAGGCTTC	R	ITGAM;ITGAM	NM_001145808;NM_000632	Body;Body																				chr16:31271016-31271791	6	TRUE	TRUE	16	31179143	rs567965346	1	0.0002		FALSE	chr16	31260320
cg07834364	cg07834364	8745412	CCTTTTTCTCAAATTTCCATAATAACAACACTCCTAACAATAACTCACTC			II			CCGCACTTTCTCCTTTTTCTCAAATTTCCATAATGACAGCACTCCTGGCAGTGACTCACT[CG]TTTTAGAGGAAGACCTGTCTCTCCTCTGTCCCATGACTAAATTCTTCCATATGGGCTTTT	37	16	31278870	CGAGTGAGTCACTGCCAGGAGTGCTGTCATTATGGAAATTTGAGAAAAAG	R	ITGAM;ITGAM	NM_000632;NM_001145808	Body;Body										U7	ENST00000517067.1	TSS200	U7	ENST00000517067.1	TSS200	chr16:31278740-31278975	3							16	31186371	rs115731145	44	0.008786		FALSE	chr16	31267548
cg21500549	cg21500549	32794270	TCAAAAAATTCTTATACCTCCRCCTCCAAAATAACTAAAATCACAAATAC			II			GCCTCCTGTGCTCAAGAAATTCTTGTGCCTCCGCCTCCAGAGTAGCTGGGATCACAGGTG[CG]CATATACTGATTTTTGTATTTTTTGTAGAGATGGGGTTTCACCTTGTTGCCCAGGCTGGT	37	16	31279120	CGCACCTGTGATCCCAGCTACTCTGGAGGCGGAGGCACAAGAATTTCTTG	R	ITGAM;ITGAM	NM_000632;NM_001145808	Body;Body										U7	ENST00000517067.1	TSS1500	U7	ENST00000517067.1	TSS1500									16	31186621	rs561435995	29	0.000399		FALSE	chr16	31267798
cg25944006	cg25944006	44808863	AACAAAATCCAAAAATACCRTTTAATAAAAACAACACTACAAAAACAAAC			II			AGGCCCTTGCCCGCTGCTCTTTGCTTGATGCCACCGCTGTGTCTCCATCGCCGTCACATA[CG]TTTGTCCCTGTAGTGCTGTTTCCATCAAACGGCATTCCTGGATTCTGCCAGAATCCTTTT	37	16	31280089	CGTTTGTCCCTGTAGTGCTGTTTCCATCAAACGGCATTCCTGGATTCTGC	F	ITGAM;ITGAM	NM_000632;NM_001145808	Body;Body										U7	ENST00000517067.1	TSS1500	U7	ENST00000517067.1	TSS1500									16	31187590	rs533316536;rs929870	1;23	0.000399;0.008486		FALSE	chr16	31268767
cg20926901	cg20926901	94643578	CTAAAAAATATCTAAAAAATAAAAACACCTTCTCCAACATCACACCAACC			II			CGTGGAGCTTGCTGGGAGATGTCTGAGGGGTGGGGGCACCTTCTCCAGCATCACACCAGC[CG]CCCCCTCCGCAGTTCTCTTTGATGCAGTACTCTGAAGAATTCCGGATTCACTTTACCTTC	37	16	31283154	TGGGAGATGTCTGAGGGGTGGGGGCACCTTCTCCAGCATCACACCAGCCG	R	ITGAM;ITGAM;ITGAM;ITGAM	NM_000632;NM_001145808;NM_000632;NM_001145808	ExonBnd;ExonBnd;Body;Body										ITGAM	ENST00000287497.8	ExonBnd	ITGAM;ITGAM	ENST00000570242.1;ENST00000287497.8	TSS200;ExonBnd									16	31190655	rs536274291;rs41488545;rs566452265	35;33;2	0.000200;0.003395;0.000399		FALSE	chr16	31271832
cg26127716	cg26127716	61719224	TCTCCATCCRTAATAACAACTAAAATCTTAAAAACATTCTTTCRAACTCC			II			TTGCATTTGACTTTGTCCCTCCTGTTTCCTGCACAGACGAGAGCTGTTTAACATCACCAA[CG]GAGCCCGAAAGAATGCCTTTAAGATCCTAGTTGTCATCACGGATGGAGAAAAGTTTGGCG	37	16	31284710	CGGAGCCCGAAAGAATGCCTTTAAGATCCTAGTTGTCATCACGGATGGAG	F	ITGAM;ITGAM	NM_000632;NM_001145808	Body;Body													ITGAM	ENST00000570242.1	5'UTR	chr16:31284645-31285075	3							16	31192211	rs372119875;rs199671976;rs565904949;rs147584390	0;8;33;44	0.000399;0.000399;0.000200;0.000200		FALSE	chr16	31273388
cg00027729	cg00027729	13621246	TCAAACCTTCAACAACTCAAAACAACTATTAAAACTCACACCTCRCAATC			II			AAGGCAGAGTCTTTGATACGGCAGAGCCCTCGGCAGCAAATGCCAGGCTCTCATCATGAG[CG]ACTGCGAGGTGTGAGTTCCAACAGCTGCTTTGAGCTGCTGAAGGCCTGATCTCTTCTAGT	37	16	31285773	CAGGCCTTCAGCAGCTCAAAGCAGCTGTTGGAACTCACACCTCGCAGTCG	F	ITGAM;ITGAM	NM_001145808;NM_000632	Body;Body													ITGAM	ENST00000567031.1	TSS1500								TRUE	16	31193274	rs555920210;rs574502220	4;26	0.000399;0.001797		FALSE	chr16	31274451
cg03458229	cg03458229	5633296	CACCTACATAACACAAAAAACRATATCACCATAAATACATACCTTAACAC			II			AACTACTACAGCACCTGCATGACACAGAAAGCGATATCACCATGGATACATGCCTTGGCA[CG]TAGGACATACCTTCATATAAAGAAAAAGGCTCCCCTTCCTCTAGGGGGAGGTCAGCTCCA	37	16	31286562	CGTGCCAAGGCATGTATCCATGGTGATATCGCTTTCTGTGTCATGCAGGT	R	ITGAM;ITGAM	NM_001145808;NM_000632	Body;Body													ITGAM	ENST00000567031.1	TSS1500	chr16:31286445-31286815	3						TRUE	16	31194063	rs41450146	26	0.000998		FALSE	chr16	31275240
cg05503019	cg05503019	97798520	AAAAACAAATTAAAACAAAAACCCRACTACTAATCCATCTACTATACCAC			II			CTTCATATAAAGAAAAAGGCTCCCCTTCCTCTAGGGGGAGGTCAGCTCCATACCAGGAGA[CG]TGGCACAGCAGATGGATCAGCAGCCGGGTTTCTGCCCCAACTTGCTTCCTTGGCACAGTG	37	16	31286634	CGTGGCACAGCAGATGGATCAGCAGCCGGGTTTCTGCCCCAACTTGCTTC	F	ITGAM;ITGAM	NM_000632;NM_001145808	Body;Body													ITGAM	ENST00000567031.1	TSS1500	chr16:31286445-31286815	3							16	31194135					FALSE	chr16	31275312
cg08400501	cg08400501	33719876	CTCTATTCCTTAATAACAAATAAAAAATACCTTCCRCAATAAAAAATCCC			II			CATGATTTAGCCTCTGTTCCTTGGTAACAGGTGGGAGATGCCTTCCGCAGTGAGAAATCC[CG]CCAAGAGCTTAATACCATCGCATCCAAGCCGCCTCGTGATCACGTGTTCCAGGTGAATAA	37	16	31286900	TCTGTTCCTTGGTAACAGGTGGGAGATGCCTTCCGCAGTGAGAAATCCCG	R	ITGAM;ITGAM	NM_000632;NM_001145808	Body;Body													ITGAM	ENST00000567031.1	TSS200					chr16:31286345-31286906	6			16	31194401	rs199881740;rs541244666	17;11	0.000200;0.000200		FALSE	chr16	31275578
cg12227872	cg12227872	64717172	AAAAAACCTAAAAAATACTTTCTCAACAACAACCTTAACAAAAAACTTTC			II			TTTAATTAGTTCCCACTTGTTGATTTTTGTTTTTGTTGCAGTTGCTTTTGAGGGCTTAGC[CG]AAAGTTCTTTGCCAAGGCTGCTGTTGAGAAAGTATTTCCTAGGTTTTCTTCAATGATTTT	37	16	31298223	GAAAACCTAGGAAATACTTTCTCAACAGCAGCCTTGGCAAAGAACTTTCG	F	ITGAM;ITGAM	NM_000632;NM_001145808	Body;Body																chr16:31297685-31298255	3							16	31205724					FALSE	chr16	31286901
cg11817103	cg11817103	53606569	ATAACAATATAATACTATTCTCTACRAAAAACAAAACCAACCCTAAAACC			II			CAGAGGGCTCGGTGGCAGTGTGATGCTGTTCTCTACGGGGAGCAGGGCCAACCCTGGGGC[CG]CTTTGGGGCAGCCCTAACAGTGCTGGGGGACGTAAATGGGGACAAGCTGACGGACGTGGC	37	16	31309123	CGGCCCCAGGGTTGGCCCTGCTCCCCGTAGAGAACAGCATCACACTGCCA	R	ITGAM;ITGAM	NM_000632;NM_001145808	Body;Body																chr16:31308705-31309215	3							16	31216624	rs565499043;rs200316294	26;2	0.000200;0.001500		FALSE	chr16	31297801
cg05865906	cg05865906	81741384	TTAAAAATAACTCATACTCATAATTCTTTCAAAATAATATTATAACTACC			II			TATTTTGGCTTTTAAAAATAGCTCATGCTCATGGTTCTTTCAAAGTGGTGTTGTAGCTAC[CG]TCTTTTCTAACAGAGGAATATTTTCATCATAGCAACTATTTCTGAGCCAAAAATAAACCA	37	16	31313427	CGGTAGCTACAACACCACTTTGAAAGAACCATGAGCATGAGCTATTTTTA	R	ITGAM;ITGAM	NM_000632;NM_001145808	Body;Body																		chr16:31313381-31313731	6	chr16:31313251-31313780	6			16	31220928	rs552558540;rs536104124;rs141412416	31;12;1	0.000200;0.000200;0.000200		FALSE	chr16	31302105
cg04718322	cg04718322	34730217	TTTCAAAATCTCACAAATCTAAATCAACCCCAAAACCTATATCTATCTAC			II			GCTCTGGACTCCGGCCGCCCACATTCCCGCGCCGTCTTCAATGAGACAAAGAACAGCACA[CG]CAGACAGACACAGGTCTTGGGGCTGACCCAGACTTGTGAGACCCTGAAACTACAGTTGCC	37	16	31335812	CGCAGACAGACACAGGTCTTGGGGCTGACCCAGACTTGTGAGACCCTGAA	F	ITGAM;ITGAM	NM_000632;NM_001145808	Body;Body													ITGAM	ENST00000561838.1	TSS200									16	31243313	rs538515225;rs556942896	0;13	0.000200;0.000200		FALSE	chr16	31324490
cg04790252	cg04790252	48607859	AAACCATATCCCAAAATAACTAACRAATATTATTTAAAATTTACAATTTC			II			TGGTTAGATACAGGCCATGTCCCAAAATGACTGACGGGTGTTGTTTGGGATTTGCAGTTT[CG]CCTCTGGGAGTGACATAATCATATTTGCATGTTAGAACGATCACTCTTCAGGAGGGCTGG	37	16	31339165	GGCCATGTCCCAAAATGACTGACGGGTGTTGTTTGGGATTTGCAGTTTCG	R	ITGAM;ITGAM	NM_000632;NM_001145808	Body;Body	chr16:31342452-31343140	N_Shelf											ITGAM;ITGAM	ENST00000569746.1;ENST00000567178.1	TSS1500;TSS200	chr16:31338985-31339210	3							16	31246666					FALSE	chr16	31327843
cg02846316	cg02846316	12674942	AATATATACTAAACACACAATACRTACCCATTTAAACCACTCACACACAC			II			TGTGTGTGTCTGAGGGTCTGTGTGCATGTGTGTATGTGCTCATGGGTGTGCATTTGTGCA[CG]TGTGTGTGAGTGGCCCAAATGGGCACGCACTGTGTGTCCAGCACACATTGGTTCCCCCAT	37	16	31340340	ATGTGTGCTGGACACACAGTGCGTGCCCATTTGGGCCACTCACACACACG	F	ITGAM;ITGAM	NM_001145808;NM_000632	Body;Body	chr16:31342452-31343140	N_Shelf											ITGAM;ITGAM;ITGAM;ITGAM	ENST00000567178.1;ENST00000565142.1;ENST00000569746.1;ENST00000569746.1	5'UTR;TSS1500;1stExon;5'UTR			chr16:31339116-31340381	6	chr16:31339534-31340958	3		TRUE	16	31247841	rs139009395;rs55742763	27;28	0.000998;0.404153		FALSE	chr16	31329018
cg00820171	cg00820171	21781235	TCATAACAATACCCCACAAAATCRCTACRAAAATAATACAAAATAACTAC			II			CCACGCTGCTATCACTCAGTATGCACACATACACGCACGTATGTATGTGACATGCACGCA[CG]TAGTTATCTTGTATTACCTTCGTAGCGACTCTGTGGGGCACTGTCATGATCCCCAGTTTA	37	16	31340805	CATGACAGTGCCCCACAGAGTCGCTACGAAGGTAATACAAGATAACTACG	F	ITGAM;ITGAM	NM_001145808;NM_000632	Body;Body	chr16:31342452-31343140	N_Shore					16:31248279-31249412						ITGAM;ITGAM;ITGAM	ENST00000567178.1;ENST00000565142.1;ENST00000569746.1	5'UTR;TSS1500;5'UTR					chr16:31339534-31340958	3		TRUE	16	31248306	rs550164201;rs146712119;rs188098435	19;25;27	0.000200;0.000799;0.003994		FALSE	chr16	31329483
cg08050115	cg08050115	89734828	RCTCTAAATCTCTATATAACCCTAAAACTAACTTAACTTCTCACCACCAC			II			CCACACCAAGGAGCGCTTGCCCTCTCACTCCGACTTTCTGGCTGAGCTTCGGAAGGCCCC[CG]TGGTGGTGAGAAGCTAAGTCAGCCCCAGGGCCACACAGAGACCCAGAGCGCTTCCCTGCT	37	16	31341479	CTCTGGGTCTCTGTGTGGCCCTGGGGCTGACTTAGCTTCTCACCACCACG	F	ITGAM;ITGAM	NM_001145808;NM_000632	Body;Body	chr16:31342452-31343140	N_Shore				TRUE	16:31248279-31249412			ITGAM	ENST00000287497.8	ExonBnd	ITGAM;ITGAM	ENST00000565142.1;ENST00000287497.8	TSS1500;ExonBnd			chr16:31340932-31341958	6				TRUE	16	31248980	rs201569716	48	0.000399		FALSE	chr16	31330157
cg04918225	cg04918225	31602843	AACTAATACATCAAAATATATAAAATCCTAAAACTTCRCCRAACACAAAC			II			ACCTCTCGTTTGACTGGTACATCAAGGTGTGTGGGGTCCTGAGGCTTCGCCGGGCACAGG[CG]TGGTGCTCAGGGCCCAGGTGCAGTGCCCACCCGCTCTCTTCCACAGACCTCGCATAACCA	37	16	31341777	CGCCTGTGCCCGGCGAAGCCTCAGGACCCCACACACCTTGATGTACCAGT	R	ITGAM;ITGAM	NM_000632;NM_001145808	Body;Body	chr16:31342452-31343140	N_Shore				TRUE	16:31248279-31249412									chr16:31341485-31341795	3							16	31249278	rs560730892;rs200665859	25;11	0.000200;0.000200		FALSE	chr16	31330455
cg09743950	cg09743950	19800115	CCTCRCATAACCACCTCCTAATCRTAAACACAACTAAAATCTTATTTAAC			II			TCTTCCACAGACCTCGCATAACCACCTCCTGATCGTGAGCACAGCTGAGATCTTGTTTAA[CG]ATTCCGTGTTCACCCTGCTGCCGGGACAGGGGGCGTTTGTGAGGTCCCAGGTACCTGTCT	37	16	31341875	CTCGCATAACCACCTCCTGATCGTGAGCACAGCTGAGATCTTGTTTAACG	R	ITGAM;ITGAM	NM_001145808;NM_000632	Body;Body	chr16:31342452-31343140	N_Shore				TRUE	16:31248279-31249412	16:31341813-31341900	Unclassified_Cell_type_specific							chr16:31341805-31341995	3						TRUE	16	31249376	rs80070764;rs181883052;rs140927329	50;45;14	0.000200;0.000200;0.001797		FALSE	chr16	31330553
cg09326409	cg09326409	95745408	ATTCAAAAATACACACRATATAAATAAAAAACCCCCAAAAATCCAAAATC			II			TTCCCCACTTGATTCAGGGGTGCACACGGTGTGAATGGGGAACCCCCAGAAATCCAGAGT[CG]TCTCCCCTGACGCCCCTCCTTCCTCCCCCAGACGGAGACCAAAGTGGAGCCGTTCGAGGT	37	16	31342453	TTCAGGGGTGCACACGGTGTGAATGGGGAACCCCCAGAAATCCAGAGTCG	R	ITGAM;ITGAM	NM_001145808;NM_000632	Body;Body	chr16:31342452-31343140	Island						16:31342395-31343072	Unclassified_Cell_type_specific							chr16:31342305-31342635	3						TRUE	16	31249954	rs532019605	38	0.000599		FALSE	chr16	31331131
cg05625471	cg05625471	1804417	AAACRAATCTAAAAACCTCTCTACRCCTCAATCTCTTAAAAAAAATAACC			II			CTGTGTGACTGGGGCGAGTCTGGGAGCCTCTCTGCGCCTCAGTCTCTTAGGGAGGGTGGC[CG]GGTTCATGCGCGGGGCGCGCTGAGAACGAGTCGCCCTCCTTGTAGTTTCTGTTTTTCTCC	37	16	31342748	CGGCCACCCTCCCTAAGAGACTGAGGCGCAGAGAGGCTCCCAGACTCGCC	R	ITGAM;ITGAM	NM_001145808;NM_000632	Body;Body	chr16:31342452-31343140	Island			DMR		16:31249988-31251004	16:31342395-31343072	Unclassified_Cell_type_specific				ITGAM	ENST00000565142.1	3'UTR	chr16:31342665-31343035	3						TRUE	16	31250249	rs41420744	22	0.006589		FALSE	chr16	31331426
cg02256631	cg02256631	76739567	CCCTTCACTCATCATATCCTTATATTACCACTTAAAAAAACCAAACTACA	14701143	CCCTTCACTCATCATATCCTTATATTACCGCTTAAAAAAACCGAACTACG	I	A	Red	CCTGGTCTGCGGAGCCGCACGCTCCCTGGCTGCTGTCGCTCTCACTGCCCTCCTCTGCCC[CG]CAGCTCGGCTTCTTCAAGCGGCAATACAAGGACATGATGAGTGAAGGGGGTCCCCCGGGG	37	16	31342952	CCCTTCACTCATCATGTCCTTGTATTGCCGCTTGAAGAAGCCGAGCTGCG	F	ITGAM;ITGAM	NM_001145808;NM_000632	Body;Body	chr16:31342452-31343140	Island			DMR		16:31249988-31251004	16:31342395-31343072	Unclassified_Cell_type_specific							chr16:31342665-31343035	3						TRUE	16	31250453	rs541436063;rs560112116;rs200496475;rs545944209	3;7;32;39	0.000399;0.000200;0.000799;0.000200		FALSE	chr16	31331630
cg15817542	cg15817542	48738563	CCAACAACCTAAAAACTACRTATAATCTAAACAAAATCCTACTAACCACC			II			GAAGGGGGTCCCCCGGGGGCCGAACCCCAGTAGCGGCTCCTTCCCGACAGAGCTGCCTCT[CG]GTGGCCAGCAGGACTCTGCCCAGACCACACGTAGCCCCCAGGCTGCTGGACACGTCGGAC	37	16	31343056	CGGTGGCCAGCAGGACTCTGCCCAGACCACACGTAGCCCCCAGGCTGCTG	F	ITGAM;ITGAM	NM_001145808;NM_000632	3'UTR;3'UTR	chr16:31342452-31343140	Island					16:31249988-31251004	16:31342395-31343072	Unclassified_Cell_type_specific	ITGAM;ITGAM	ENST00000287497.8;ENST00000544665.2	3'UTR;3'UTR	ITGAM;ITGAM	ENST00000287497.8;ENST00000544665.2	3'UTR;3'UTR			chr16:31342273-31343560	6	chr16:31342686-31343630	4		TRUE	16	31250557	rs189160804;rs562216444	32;39	0.000998;0.000200		FALSE	chr16	31331734
cg00764981	cg00764981	41752886	AACTCAAATATCTCTAACRTATAAATAAATAACRACAACRTAACCTCTCC			II			CTCACGTGTGTGACTCAGATGTCTCTGGCGTGTGGGTAGGTGACGGCAGCGTAGCCTCTC[CG]GCAGAAGGGAACTGCCTGGGCTCCCTTGTGCGTGGGTGAAGCCGCTGCTGGGTTTTCCTC	37	16	31343428	ACTCAGATGTCTCTGGCGTGTGGGTAGGTGACGGCAGCGTAGCCTCTCCG	R	ITGAM;ITGAM	NM_001145808;NM_000632	3'UTR;3'UTR	chr16:31342452-31343140	S_Shore					16:31249988-31251004			ITGAM	ENST00000544665.2	3'UTR	ITGAM	ENST00000544665.2	3'UTR	chr16:31343260-31343695	3						TRUE	16	31250929	rs9933520;rs543998549;rs562340296;rs41476945	44;19;2;1	0.169529;0.000200;0.000200;0.003395		FALSE	chr16	31332106
cg05644767	cg05644767	86725885	ATCTAAACCAAAAAATAAAACATCCAAATCCCTAAAAAAAACACAAAACA	20752977	ATCTAAACCAAAAAATAAAACATCCGAATCCCTAAAAAAAACACAAAACG	I	A	Red	AAATTAGGCTTCTTGAATAAATGATGAATAAATGAGTGAATGAATGAATGAACAAATACT[CG]CTCTGTGCTCCTCCTAGGGACCCGGATGCCCCACTCCTTGGCCCAGACTTTCCAGGTCAG	37	16	31366118	CGCTCTGTGCTCCTCCTAGGGACCCGGATGCCCCACTCCTTGGCCCAGAC	F	ITGAX	NM_000887	TSS1500										ITGAX;ITGAX;ITGAX	ENST00000268296.4;ENST00000562918.1;ENST00000562522.1	TSS1500;TSS1500;TSS1500	ITGAX;ITGAX;ITGAX;ITGAX	ENST00000564308.1;ENST00000562918.1;ENST00000567409.1;ENST00000562522.1	TSS1500;TSS1500;TSS1500;TSS1500			chr16:31365603-31367589	6	chr16:31365292-31366793	6		TRUE	16	31273619	rs546669101;rs117809045;rs539039580;rs557465081;rs560105214;rs77493918;rs555568655;rs573842092	0;1;2;5;9;17;24;34	0.000200;0.006190;0.000200;0.000200;0.000399;0.018570;0.000200;0.000200		FALSE	chr16	31354796
cg20338572	cg20338572	50710570	AAAACCCTCCACTCTAACCTAAAAAATCTAAACCAAAAAATAAAACATCC			II			TGAATAAATGAGTGAATGAATGAATGAACAAATACTCGCTCTGTGCTCCTCCTAGGGACC[CG]GATGCCCCACTCCTTGGCCCAGACTTTCCAGGTCAGAGTGGAGGGCTCCCACCAGGGTTT	37	16	31366142	GAGCCCTCCACTCTGACCTGGAAAGTCTGGGCCAAGGAGTGGGGCATCCG	F	ITGAX;ITGAX	NM_000887;NM_001286375	TSS1500;TSS1500								16:31366140-31366570	Unclassified	ITGAX;ITGAX;ITGAX	ENST00000268296.4;ENST00000562918.1;ENST00000562522.1	TSS1500;TSS1500;TSS1500	ITGAX;ITGAX;ITGAX;ITGAX	ENST00000564308.1;ENST00000562918.1;ENST00000567409.1;ENST00000562522.1	TSS1500;TSS1500;TSS1500;TSS1500			chr16:31365603-31367589	6	chr16:31365292-31366793	6			16	31273643	rs555568655;rs573842092;rs116610754	0;10;47	0.000200;0.000200;0.041933		FALSE	chr16	31354820
cg11884546	cg11884546	98618348	TCCATCTAAACAAAAAACATCAAACCAAATCATCTAATAAAAATAACTCC			II			AGGGATTTGCATCCATCTAAGCAAAGGGCATCAAGCCAAGTCATCTGATGAGAGTGACTC[CG]GTTGGGGGGTGGGGGCGTGTGGGAGGCCGAGCCTGTCCTCGGATCAGTTGCGTACTCTGC	37	16	31366377	CGGAGTCACTCTCATCAGATGACTTGGCTTGATGCCCTTTGCTTAGATGG	R	ITGAX	NM_000887	TSS200								16:31366140-31366570	Unclassified	ITGAX;ITGAX;ITGAX	ENST00000268296.4;ENST00000562918.1;ENST00000562522.1	TSS200;TSS200;TSS200	ITGAX;ITGAX;ITGAX;ITGAX	ENST00000564308.1;ENST00000562918.1;ENST00000567409.1;ENST00000562522.1	TSS200;TSS200;TSS200;TSS200	chr16:31366245-31367135	3					TRUE	TRUE	16	31273878	rs151008861;rs74015509;rs542849196;rs561570107;rs528688303	37;14;12;2;1	0.010383;0.052316;0.000200;0.000599;0.000200		FALSE	chr16	31355055
cg20851120	cg20851120	14797115	TAAATCAAAAAAAACAAACAAAATACACAACTAATCCAAAAACAAACTCA	79701196	TAAATCAAAAAAAACGAACAAAATACGCAACTAATCCGAAAACAAACTCG	I	A	Red	ATCAAGCCAAGTCATCTGATGAGAGTGACTCCGGTTGGGGGGTGGGGGCGTGTGGGAGGC[CG]AGCCTGTCCTCGGATCAGTTGCGTACTCTGCCCGCCCCCTCTGACTCATGCTGACAATCT	37	16	31366406	TGAGTCAGAGGGGGCGGGCAGAGTACGCAACTGATCCGAGGACAGGCTCG	F	ITGAX;ITGAX	NM_000887;NM_001286375	TSS200;TSS200								16:31366140-31366570	Unclassified	ITGAX;ITGAX;ITGAX	ENST00000268296.4;ENST00000562918.1;ENST00000562522.1	TSS200;TSS200;TSS200	ITGAX;ITGAX;ITGAX;ITGAX	ENST00000564308.1;ENST00000562918.1;ENST00000567409.1;ENST00000562522.1	TSS200;TSS200;TSS200;TSS200	chr16:31366245-31367135	3							16	31273907	rs189189002;rs375202594;rs551031562	1;12;13	0.000799;0.000200;0.000200		FALSE	chr16	31355084
cg01888869	cg01888869	6798298	AAATTATCAACATAAATCAAAAAAAACAAACAAAATACACAACTAATCCA	22748563	AAATTATCAACATAAATCAAAAAAAACGAACAAAATACGCAACTAATCCG	I	A	Red	CATCTGATGAGAGTGACTCCGGTTGGGGGGTGGGGGCGTGTGGGAGGCCGAGCCTGTCCT[CG]GATCAGTTGCGTACTCTGCCCGCCCCCTCTGACTCATGCTGACAATCTTCTTCCTTCCCC	37	16	31366418	CGGATCAGTTGCGTACTCTGCCCGCCCCCTCTGACTCATGCTGACAATCT	F	ITGAX	NM_000887	TSS200								16:31366140-31366570	Unclassified	ITGAX;ITGAX;ITGAX	ENST00000268296.4;ENST00000562918.1;ENST00000562522.1	TSS200;TSS200;TSS200	ITGAX;ITGAX;ITGAX;ITGAX	ENST00000564308.1;ENST00000562918.1;ENST00000567409.1;ENST00000562522.1	TSS200;TSS200;TSS200;TSS200	chr16:31366245-31367135	3						TRUE	16	31273919	rs375202594;rs551031562	0;1	0.000200;0.000200		FALSE	chr16	31355096
cg04742550	cg04742550	85751270	TAAAAAATAAAAACATATAAAAAACCAAACCTATCCTCAAATCAATTACA	50644879	TAAAAAATAAAAACGTATAAAAAACCGAACCTATCCTCGAATCAATTACG	I	T	Red	AGTGACTCCGGTTGGGGGGTGGGGGCGTGTGGGAGGCCGAGCCTGTCCTCGGATCAGTTG[CG]TACTCTGCCCGCCCCCTCTGACTCATGCTGACAATCTTCTTCCTTCCCCTGGCCACCTCT	37	16	31366429	CGCAACTGATCCGAGGACAGGCTCGGCCTCCCACACGCCCCCACCCCCCA	R	ITGAX	NM_000887	TSS200								16:31366140-31366570	Unclassified	ITGAX;ITGAX;ITGAX	ENST00000268296.4;ENST00000562918.1;ENST00000562522.1	TSS200;TSS200;TSS200	ITGAX;ITGAX;ITGAX;ITGAX	ENST00000564308.1;ENST00000562918.1;ENST00000567409.1;ENST00000562522.1	TSS200;TSS200;TSS200;TSS200	chr16:31366245-31367135	3						TRUE	16	31273930	rs547227080;rs189189002;rs375202594;rs551031562	36;24;13;12	0.000399;0.000799;0.000200;0.000200		FALSE	chr16	31355107
cg26233914	cg26233914	90700541	ATCCTAATCATAACTAAAAAATCAAATATAAAACTCTAAACTCCTAAACC			II			CCCCTGGCCACCTCTCTGCCCACTTGCTTCCTCAGTACCTTGGTCCAGCTCTTCCTGCAA[CG]GCCCAGGAGCTCAGAGCTCCACATCTGACCTTCTAGTCATGACCAGGACCAGGGCAGCAC	37	16	31366536	CGGCCCAGGAGCTCAGAGCTCCACATCTGACCTTCTAGTCATGACCAGGA	F	ITGAX;ITGAX	NM_000887;NM_000887	1stExon;5'UTR			low-CpG:31273950-31274073					16:31366140-31366570	Unclassified	ITGAX;ITGAX;ITGAX;ITGAX;ITGAX	ENST00000562522.1;ENST00000268296.4;ENST00000268296.4;ENST00000562918.1;ENST00000562918.1	TSS200;5'UTR;1stExon;1stExon;5'UTR	ITGAX;ITGAX;ITGAX;ITGAX;ITGAX;ITGAX;ITGAX;ITGAX	ENST00000562522.1;ENST00000268296.4;ENST00000564308.1;ENST00000564308.1;ENST00000562918.1;ENST00000562918.1;ENST00000567409.1;ENST00000567409.1	TSS200;5'UTR;1stExon;5'UTR;1stExon;5'UTR;1stExon;5'UTR	chr16:31366245-31367135	3					TRUE	TRUE	16	31274037	rs181885988;rs202175839;rs201231312	0;19;23	0.000200;0.000200;0.000200		FALSE	chr16	31355214
cg07298845	cg07298845	4696935	TAATAAAACTAACATCTAACTACAAATAAAATATACCTTCCAACACCTCC			II			TCTCAAGCCTTTGGTGAGACTGACATCTGGCTGCAAATAGGGTGTGCCTTCCAGCACCTC[CG]TGGGTCCAGACTCCATCCACAGGGGCCTGGGCACCCATCAGAATGCCCAGGACACCTGTC	37	16	31369410	CGGAGGTGCTGGAAGGCACACCCTATTTGCAGCCAGATGTCAGTCTCACC	R	ITGAX;ITGAX	NM_000887;NM_001286375	Body;Body																chr16:31368925-31369695	3							16	31276911	rs557769560;rs148377664	22;16	0.000200;0.006190		FALSE	chr16	31358088
cg11652448	cg11652448	98707309	TACTAAATCTCTAAAACTAACTTATCACAACTCTCACRAAATTCATCATC			II			AGCAGGACATTGTGTTCCTGATCGATGGCTCAGGCAGCATCTCCTCCCGCAACTTTGCCA[CG]ATGATGAACTTCGTGAGAGCTGTGATAAGCCAGTTCCAGAGACCCAGCACCCAGGTGTGC	37	16	31371096	GCTGGGTCTCTGGAACTGGCTTATCACAGCTCTCACGAAGTTCATCATCG	F	ITGAX;ITGAX	NM_000887;NM_001286375	Body;Body													ITGAX	ENST00000571644.1	TSS200	chr16:31370765-31371115	3							16	31278597	rs146081281	0	0.00022		FALSE	chr16	31359774
cg10635102	cg10635102	94602959	ATAATAATATAATACTATTCTCTACRAAAAACAAAACCACCCCTAAAATC			II			CAGTGGAGAAGGTGGTGGTGTGATGCTGTTCTCTACGGGGAGCAGGGCCACCCCTGGGGT[CG]CTTTGGGGCGGCTCTGACAGTGCTGGGGGATGTGAATGGGGACAAGCTGACAGACGTGGT	37	16	31374543	TGGTGGTGTGATGCTGTTCTCTACGGGGAGCAGGGCCACCCCTGGGGTCG	R	ITGAX;ITGAX	NM_000887;NM_001286375	Body;Body													ITGAX	ENST00000571644.1	5'UTR	chr16:31374305-31374795	3							16	31282044	rs138468130;rs2230429;rs538457810	24;10;2	0.000223;0.298722;0.000200		FALSE	chr16	31363221
cg01486260	cg01486260	39808101	AAAAAAATTAAAATCAATTCTCTCAAATTCTATACTAATTTATCAACTAC			II			GCCTGGGCGACAGAGTGAAAGTGTGTCTCAAAAAAAAAAAAAAAAAGAATATTATATAAA[CG]TAGTTGATAAATCAGCATAGAATTTGAGAGAATTGACTCCAACTTTCTTTTTTTATTTTT	37	16	31379850	CGTAGTTGATAAATCAGCATAGAATTTGAGAGAATTGACTCCAACTTTCT	F	ITGAX	NM_000887	Body	chr16:31382926-31383139	N_Shelf											ITGAX	ENST00000571644.1	5'UTR								TRUE	16	31287351	rs550845574	50	0.001198		FALSE	chr16	31368528
cg01937932	cg01937932	51770938	AACAAAACCCTCCACCAACAAAAAAATTATACCTTACTAAAAACTTAAAC			II			TGTCACCATCAGGCAAGACCCTCCACCAGCAAAAAGATTATGCCTTGCTAAAGGCTTAAA[CG]ATTGTTAGCATTTTTTACCAATCAAATATTTTATTTTTATTTTTGAACTTTTAGATTTAG	37	16	31380955	GCAAGACCCTCCACCAGCAAAAAGATTATGCCTTGCTAAAGGCTTAAACG	R	ITGAX	NM_000887	Body	chr16:31382926-31383139	N_Shore											ITGAX	ENST00000571644.1	5'UTR	chr16:31380625-31381055	3						TRUE	16	31288456					FALSE	chr16	31369633
cg24973721	cg24973721	29609886	CAAAACACAAATCTAATCCTACRAACAAAACACCRAACTAAAAACAAACC			II			CCCAGGTGGTCCTAGGTTCAGATGGGGGTGCCCACCCCACGTGGTGCTCCCAGGAGCCGA[CG]GCCTGTCCTCAGCTCGGTGCTCTGCCCGCAGGACCAGACCTGTGCTCTGGGTGGGGGTGA	37	16	31382622	CGGCCTGTCCTCAGCTCGGTGCTCTGCCCGCAGGACCAGACCTGTGCTCT	F	ITGAX;ITGAX	NM_000887;NM_001286375	Body;Body	chr16:31382926-31383139	N_Shore											ITGAX;ITGAX	ENST00000562138.1;ENST00000571644.1	TSS200;5'UTR			chr16:31381962-31384001	6					16	31290123	rs373955689;rs61761298	0;1	0.001198;0.000399		FALSE	chr16	31371300
cg17696583	cg17696583	79605203	CAACATCTACCTTTACATTAACAAACRTTCTAAAAACCTACTTAAAAACC			II			CTGGTACAGTCCAACATCTGCCTTTACATTGACAAACGTTCTAAGAACCTGCTTGGGAGC[CG]TGAGTCCCCTCCCCTCCAACCCAGGACACCCTGACCTCTGGAGTCCCCCATCCCAGGCCC	37	16	31382818	CGGCTCCCAAGCAGGTTCTTAGAACGTTTGTCAATGTAAAGGCAGATGTT	R	ITGAX;ITGAX;ITGAX;ITGAX	NM_000887;NM_001286375;NM_000887;NM_001286375	ExonBnd;ExonBnd;Body;Body	chr16:31382926-31383139	N_Shore								ITGAX	ENST00000268296.4	ExonBnd	ITGAX;ITGAX;ITGAX;ITGAX	ENST00000562138.1;ENST00000562138.1;ENST00000268296.4;ENST00000571644.1	1stExon;5'UTR;ExonBnd;5'UTR	chr16:31382745-31382895	3							16	31290319	rs145504543;rs185058807;rs200371220	43;25;12	0.000220;0.001398;0.000200		FALSE	chr16	31371496
cg06266302	cg06266302	17683227	AATCCAAAATCACAAAACTTTAAAAATCACCTATAAACRATCRCAAAAAC			II			TCCCAGGCCCCTGTCTCCCACCCTGCTCATTGTCCACCCAAGGAGTTCCTGTCTCAACGC[CG]TCCCTGCGACCGCCTACAGGTGACCTCCAAAGCTCTGTGACCTTGGACCTGGCCCTCGAC	37	16	31382930	GTCCAAGGTCACAGAGCTTTGGAGGTCACCTGTAGGCGGTCGCAGGGACG	F	ITGAX	NM_000887	Body	chr16:31382926-31383139	Island								ITGAX	ENST00000268296.4	ExonBnd	ITGAX;ITGAX;ITGAX;ITGAX	ENST00000562138.1;ENST00000562138.1;ENST00000268296.4;ENST00000571644.1	1stExon;5'UTR;ExonBnd;5'UTR			chr16:31381962-31384001	6				TRUE	16	31290431	rs201548630;rs200557273;rs148567963;rs564201213	12;13;31;42	0.000200;0.000200;0.000220;0.000200		FALSE	chr16	31371608
cg05059438	cg05059438	13736907	CAACAAATTAAAATTTTCACAATATACCTTCAACCCRAAAACTCRAACTC			II			GACCCTGGCCGCCTGAGTCCCCGTGCCACCTTCCAGGAAACAAAGAACCGGAGTCTGAGC[CG]AGTCCGAGTCCTCGGGCTGAAGGCACACTGTGAAAACTTCAACCTGCTGCTCCCGGTGCG	37	16	31383049	AGCAGGTTGAAGTTTTCACAGTGTGCCTTCAGCCCGAGGACTCGGACTCG	F	ITGAX	NM_000887	Body	chr16:31382926-31383139	Island					16:31290489-31290812						ITGAX;ITGAX;ITGAX	ENST00000562138.1;ENST00000562138.1;ENST00000571644.1	1stExon;5'UTR;5'UTR	chr16:31383025-31383495	3						TRUE	16	31290550	rs181623963;rs141438842;rs61761299	14;30;47	0.000200;0.000200;0.016667		FALSE	chr16	31371727
cg17889137	cg17889137	33637881	CRAAAACAACAAATTAAAATTTTCACAATATACCTTCAACCCRAAAACTC			II			GGCCGCCTGAGTCCCCGTGCCACCTTCCAGGAAACAAAGAACCGGAGTCTGAGCCGAGTC[CG]AGTCCTCGGGCTGAAGGCACACTGTGAAAACTTCAACCTGCTGCTCCCGGTGCGTCTGGG	37	16	31383055	GGGAGCAGCAGGTTGAAGTTTTCACAGTGTGCCTTCAGCCCGAGGACTCG	F	ITGAX	NM_000887	Body	chr16:31382926-31383139	Island					16:31290489-31290812						ITGAX;ITGAX;ITGAX	ENST00000562138.1;ENST00000562138.1;ENST00000571644.1	1stExon;5'UTR;5'UTR	chr16:31383025-31383495	3						TRUE	16	31290556	rs181623963;rs141438842;rs61761299;rs61761300;rs200637041	8;24;41;48;49	0.000200;0.000200;0.016667;0.000200;0.000399		FALSE	chr16	31371733
cg02311374	cg02311374	1606242	TTCAACCTACTACTCCCAATACATCTAAACATAAACATAAATAACAACCA	67740876	TTCAACCTACTACTCCCGATACGTCTAAACATAAACGTAAATAACGACCG	I	C	Grn	CACTGTGAAAACTTCAACCTGCTGCTCCCGGTGCGTCTGGGCATGAACGTGGGTGGCGGC[CG]CGCTGGGGCTGGCAGAAGGCAGGGCAGGGAGAGAACAGGCTGTGTTCCGGCCTCCCTGTG	37	16	31383136	CGGCCGCCACCCACGTTCATGCCCAGACGCACCGGGAGCAGCAGGTTGAA	R	ITGAX	NM_000887	Body	chr16:31382926-31383139	Island					16:31290489-31290812						ITGAX;ITGAX	ENST00000562138.1;ENST00000571644.1	5'UTR;5'UTR	chr16:31383025-31383495	3						TRUE	16	31290637	rs61761299;rs61761300;rs200637041;rs537503343;rs186804087;rs189349020;rs199981688;rs368319553	42;35;34;15;14;7;6;1	0.016667;0.000200;0.000399;0.000200;0.000200;0.000200;0.000399;0.000399		FALSE	chr16	31371814
cg08178991	cg08178991	1748456	AACCACACAAAAACTAAACAAAAACAAAATAAAAACTACAAATAAAACCA	57746268	AACCGCGCGAAAACTAAACAAAAACAAAATAAAAACTACGAATAAAACCG	I	A	Red	GGAGGAAGCTGAAGCCGCGCGGGAGCTGGGCAGAGGCAGGATAAGAACTGCGGATGAGGC[CG]AGCGCAGCTCTTACCCTCCCCTTACCCTCCGCTCCCCGCGACGCCCGTCCCCCAGAGCTG	37	16	31383642	CGGCCTCATCCGCAGTTCTTATCCTGCCTCTGCCCAGCTCCCGCGCGGCT	R	ITGAX	NM_000887	Body	chr16:31382926-31383139	S_Shore					16:31291062-31291332						ITGAX;ITGAX	ENST00000562138.1;ENST00000571644.1	5'UTR;5'UTR	chr16:31383505-31383710	3						TRUE	16	31291143	rs573102707;rs530915536;rs543088497;rs561366675;rs528532024;rs547078574;rs79921306	46;43;11;9;3;2;1	0.000599;0.000200;0.000200;0.000399;0.000799;0.000200;0.000399		FALSE	chr16	31372320
cg09716762	cg09716762	80679445	AAACRCAAAATAATAAAAATCACAAAATCCTCCACRCAACTCTAAAAAAC			II			CTGCGGATGAGGCCGAGCGCAGCTCTTACCCTCCCCTTACCCTCCGCTCCCCGCGACGCC[CG]TCCCCCAGAGCTGCGTGGAGGACTCTGTGACCCCCATTACCTTGCGTCTGAACTTCACGC	37	16	31383689	GACGCAAGGTAATGGGGGTCACAGAGTCCTCCACGCAGCTCTGGGGGACG	F	ITGAX	NM_000887	Body	chr16:31382926-31383139	S_Shore					16:31291062-31291332			ITGAX	ENST00000268296.4	ExonBnd	ITGAX;ITGAX;ITGAX	ENST00000562138.1;ENST00000268296.4;ENST00000571644.1	5'UTR;ExonBnd;5'UTR	chr16:31383505-31383710	3						TRUE	16	31291190	rs376832126	7	0.0002		FALSE	chr16	31372367
cg09259710	cg09259710	83673456	TAATAAACAAACCCCTCCTTACCTTCAAAAACCTACRACCTATACTAACC			II			GAACTTCACGCTGGTGGGCAAGCCCCTCCTTGCCTTCAGAAACCTGCGGCCTATGCTGGC[CG]CCGATGCTCAGAGATACTTCACGGCCTCCGTGAGTCCTGGCACTGGGTCTCCCAGAGAGG	37	16	31383800	CGGCCAGCATAGGCCGCAGGTTTCTGAAGGCAAGGAGGGGCTTGCCCACC	R	ITGAX	NM_000887	Body	chr16:31382926-31383139	S_Shore					16:31291062-31291332						ITGAX;ITGAX	ENST00000562138.1;ENST00000571644.1	5'UTR;5'UTR			chr16:31381962-31384001	6				TRUE	16	31291301	rs534386912;rs139559004;rs369596158	40;16;2	0.000200;0.000998;0.000399		FALSE	chr16	31372478
cg13515515	cg13515515	22638172	TATCCTAACAAATATAATCRACTCCACAATTCTTCTCAAAAAATAACTAC			II			CCAGAGAGGGTGCACAGCGTGGGGCCTGGGTCTCGGAGAAAACCCCCCGTTGCCTTCCCA[CG]CAGCTACCCTTTGAGAAGAACTGTGGAGCCGACCATATCTGCCAGGACAATCTCGGCATC	37	16	31383913	CGCAGCTACCCTTTGAGAAGAACTGTGGAGCCGACCATATCTGCCAGGAC	F	ITGAX;ITGAX;ITGAX;ITGAX	NM_000887;NM_001286375;NM_000887;NM_001286375	ExonBnd;ExonBnd;Body;Body	chr16:31382926-31383139	S_Shore								ITGAX	ENST00000268296.4	ExonBnd	ITGAX;ITGAX;ITGAX	ENST00000562138.1;ENST00000268296.4;ENST00000571644.1	5'UTR;ExonBnd;5'UTR	chr16:31383825-31384115	3							16	31291414	rs151251765;rs561228143	9;36	0.000399;0.000000		FALSE	chr16	31372591
cg04845171	cg04845171	47642879	TACCATCTAAAACACRCCTCTACTCRTATAAATATTCAACTTTAAACATC			II			GGAGGTGGTAGTGCCATCTGGGGCACGCCTCTGCTCGTGTGGGTGTTCAACTTTGGGCAT[CG]CAGTTTAAGGACACTGACTATCAGGAATGATTTCCTGAGAGGCCACTAATGTGGAGACAG	37	16	31384854	GCCATCTGGGGCACGCCTCTGCTCGTGTGGGTGTTCAACTTTGGGCATCG	R	ITGAX	NM_000887	Body	chr16:31382926-31383139	S_Shore											ITGAX	ENST00000571644.1	5'UTR	chr16:31384565-31385115	3						TRUE	16	31292355	rs532207342;rs79799053	26;1	0.000399;0.035344		FALSE	chr16	31373532
cg02264895	cg02264895	14773203	CAACCATAATAACATCTTTATTTAAAAAATCTAATTCTCTTTAACTCCCC			II			TAAAAATAGGTAGTGGCTGTTGGTTGCCAATCCCTGCTTTAAAATGCAGAACTAGGACCA[CG]GGGAGTCAAAGAGAACCAGATTTTTTAAACAAAGATGTTATTATGGCTGGGAGTGGTGGC	37	16	31385282	CGGGGAGTCAAAGAGAACCAGATTTTTTAAACAAAGATGTTATTATGGCT	F	ITGAX	NM_000887	Body	chr16:31382926-31383139	S_Shelf											ITGAX	ENST00000571644.1	5'UTR								TRUE	16	31292783	rs540167577	1	0.000399		FALSE	chr16	31373960
cg03900435	cg03900435	17722256	ACATTAACTATCAAAAACAACCRATCTCCCAAAACAACCTTAAAAAAAAC			II			TTTACTGCTCTGTGACCTCTCAGTTCCTTTTCCTCAGATCACCTTCTTGGCTACCTTTGA[CG]TCTCCCCCAAGGCTGTCCTGGGAGACCGGCTGCTTCTGACAGCCAATGTGAGCAGGTGAG	37	16	31388344	CGTCTCCCCCAAGGCTGTCCTGGGAGACCGGCTGCTTCTGACAGCCAATG	F	ITGAX;ITGAX	NM_000887;NM_001286375	Body;Body													ITGAX	ENST00000571644.1	5'UTR	chr16:31388265-31388475	3							16	31295845	rs201039279;rs200290467;rs565521371;rs539082671	11;28;34;35	0.000599;0.000200;0.000200;0.000200		FALSE	chr16	31377022
cg20448710	cg20448710	98732216	AAAAAAACTAAATTTCACCCTAAAAAACAACCTCAACTTTAACTAAATCC			II			TTCAGCGTCCAGGAGGAGCTGGATTTCACCCTGAAGGGCAACCTCAGCTTTGGCTGGGTC[CG]CCAGGTGTGTGGGTGCAACGACAGAGCCCCTGCCCCAGACTCAGGCGGGACCTGGCATGT	37	16	31391695	GAGGAGCTGGATTTCACCCTGAAGGGCAACCTCAGCTTTGGCTGGGTCCG	R	ITGAX;ITGAX;ITGAX;ITGAX	NM_000887;NM_001286375;NM_000887;NM_001286375	ExonBnd;ExonBnd;Body;Body										ITGAX	ENST00000268296.4	ExonBnd	ITGAX;ITGAX	ENST00000268296.4;ENST00000571644.1	ExonBnd;5'UTR			chr16:31391514-31392253	6					16	31299196					FALSE	chr16	31380373
cg03859495	cg03859495	10682224	AATAATTAAATCTCTTCTACCCCTAAAACTAAATAAACTACAACCRCACC			II			CGCGTTGGGCAACATTGCTGGCTGGAAGGGAGGAGCGCCCTCTAGGGAGGGACATGGCCC[CG]GTGCGGCTGCAGCTCACCCAGCCCCAGGGGCAGAAGAGACCCAACCACTTCTATTTTTTG	37	16	31394096	GTGGTTGGGTCTCTTCTGCCCCTGGGGCTGGGTGAGCTGCAGCCGCACCG	F	ITGAX	NM_000887	3'UTR								16:31393347-31394778	Unclassified	ITGAX;ITGAX	ENST00000268296.4;ENST00000562522.1	3'UTR;3'UTR	ITGAX;ITGAX;ITGAX	ENST00000268296.4;ENST00000562522.1;ENST00000571644.1	3'UTR;3'UTR;5'UTR	chr16:31393940-31394170	3						TRUE	16	31301597	rs567947282;rs112341067	1;3	0.000200;0.015775		FALSE	chr16	31382774
cg08639424	cg08639424	53605575	TAAAACTCTCACTTCTCAAAACCCCAATATATAACCATATCTTCTTAAAC			II			TGTAGAGGGCCCCAGGGAGTGAAAGAGCCTCCAGGACCTCCAGGTATGGAATACAGGGGA[CG]TTTAAGAAGATATGGCCACACACTGGGGCCCTGAGAAGTGAGAGCTTCATGAAAAAAATC	37	6	31542556	GAAGCTCTCACTTCTCAGGGCCCCAGTGTGTGGCCATATCTTCTTAAACG	F	TNF	NM_000594	TSS1500										TNF	ENST00000449264.2	TSS1500	TNF	ENST00000449264.2	TSS1500	chr6:31542140-31542915	3							6	31650535	rs4987086;rs577862253;rs4248159	1;12;24	0.000399;0.000200;0.002703		FALSE	chr6	31574778
cg19978379	cg19978379	45710955	ACCCCAAAATTCCTTAAAAACCAAAACTAAAACCAACATTATAAATCTCC			II			AAAAATCAGGGACCCCAGAGTTCCTTGGAAGCCAAGACTGAAACCAGCATTATGAGTCTC[CG]GGTCAGAATGAAAGAAGAAGGCCTGCCCCAGTGGGGTCTGTGAATTCCCGGGGGTGATTT	37	6	31542671	CCCCAGAGTTCCTTGGAAGCCAAGACTGAAACCAGCATTATGAGTCTCCG	R	TNF	NM_000594	TSS1500										TNF	ENST00000449264.2	TSS1500	TNF	ENST00000449264.2	TSS1500	chr6:31542140-31542915	3							6	31650650					FALSE	chr6	31574893
cg24452282	cg24452282	59787856	AAACCTACCCCAATAAAATCTATAAATTCCCRAAAATAATTTCACTCCCC			II			ATGAAAGAAGAAGGCCTGCCCCAGTGGGGTCTGTGAATTCCCGGGGGTGATTTCACTCCC[CG]GGGCTGTCCCAGGCTTGTCCCTGCTACCCCCACCCAGCCTTTCCTGAGGCCTCAAGCCTG	37	6	31542740	GGCCTGCCCCAGTGGGGTCTGTGAATTCCCGGGGGTGATTTCACTCCCCG	R	TNF	NM_000594	TSS1500										TNF	ENST00000449264.2	TSS1500	TNF	ENST00000449264.2	TSS1500	chr6:31542140-31542915	3						TRUE	6	31650719	rs4248160	49	0.005391		FALSE	chr6	31574962
cg11484872	cg11484872	14620292	ATATAAAAAATATCCTTAATACTTATATATCCCCAACTTTCCAAATCCCC			II			GAGGATGGGGAGTGTGAGGGGTATCCTTGATGCTTGTGTGTCCCCAACTTTCCAAATCCC[CG]CCCCCGCGATGGAGAAGAAACCGAGACAGAAGGTGCAGGGCCCACTACCGCTTCCTCCAG	37	6	31543169	TGTGAGGGGTATCCTTGATGCTTGTGTGTCCCCAACTTTCCAAATCCCCG	R	TNF	NM_000594	TSS200								6:31543103-31543774	Promoter_Associated	TNF	ENST00000449264.2	TSS200	TNF	ENST00000449264.2	TSS200	chr6:31543145-31543935	3					TRUE	TRUE	6	31651148					FALSE	chr6	31575391
cg21370522	cg21370522	40654909	AACRAAAAACTTCCTTAATAAAAAAACCCATAAACTCATCTAAAAAAAAC			II			TCCAAATCCCCGCCCCCGCGATGGAGAAGAAACCGAGACAGAAGGTGCAGGGCCCACTAC[CG]CTTCCTCCAGATGAGCTCATGGGTTTCTCCACCAAGGAAGTTTTCCGCTGGTTGAATGAT	37	6	31543219	CGCTTCCTCCAGATGAGCTCATGGGTTTCTCCACCAAGGAAGTTTTCCGC	F	TNF	NM_000594	TSS200								6:31543103-31543774	Promoter_Associated	TNF	ENST00000449264.2	TSS200	TNF	ENST00000449264.2	TSS200	chr6:31543145-31543935	3						TRUE	6	31651198	rs41297589	43	0.010583		FALSE	chr6	31575441
cg19648923	cg19648923	16729885	ACCRCTTCCTCCAAATAAACTCATAAATTTCTCCACCAAAAAAATTTTCC			II			CAGGGCCCACTACCGCTTCCTCCAGATGAGCTCATGGGTTTCTCCACCAAGGAAGTTTTC[CG]CTGGTTGAATGATTCTTTCCCCGCCCTCCTCTCGCCCCAGGGACATATAAAGGCAGTTGT	37	6	31543266	CCGCTTCCTCCAGATGAGCTCATGGGTTTCTCCACCAAGGAAGTTTTCCG	R	TNF	NM_000594	TSS200								6:31543103-31543774	Promoter_Associated	TNF	ENST00000449264.2	TSS200	TNF	ENST00000449264.2	TSS200	chr6:31543145-31543935	3							6	31651245	rs41297589	6	0.010583		FALSE	chr6	31575488
cg01569083	cg01569083	75759941	TAAATTTCTCCACCAAAAAAATTTTCCRCTAATTAAATAATTCTTTCCCC			II			AGATGAGCTCATGGGTTTCTCCACCAAGGAAGTTTTCCGCTGGTTGAATGATTCTTTCCC[CG]CCCTCCTCTCGCCCCAGGGACATATAAAGGCAGTTGTTGGCACACCCAGCCAGCAGACGC	37	6	31543289	GGGTTTCTCCACCAAGGAAGTTTTCCGCTGGTTGAATGATTCTTTCCCCG	R	TNF	NM_000594	TSS200								6:31543103-31543774	Promoter_Associated	TNF	ENST00000449264.2	TSS200	TNF	ENST00000449264.2	TSS200	chr6:31543145-31543935	3						TRUE	6	31651268	rs41297589	29	0.010583		FALSE	chr6	31575511
cg03037030	cg03037030	99699265	ACRTCTACTAACTAAATATACCAACAACTACCTTTATATATCCCTAAAAC			II			TGGGTTTCTCCACCAAGGAAGTTTTCCGCTGGTTGAATGATTCTTTCCCCGCCCTCCTCT[CG]CCCCAGGGACATATAAAGGCAGTTGTTGGCACACCCAGCCAGCAGACGCTCCCTCAGCAA	37	6	31543300	CGCCCCAGGGACATATAAAGGCAGTTGTTGGCACACCCAGCCAGCAGACG	F	TNF	NM_000594	TSS200								6:31543103-31543774	Promoter_Associated	TNF	ENST00000449264.2	TSS200	TNF	ENST00000449264.2	TSS200	chr6:31543145-31543935	3						TRUE	6	31651279	rs4248164	48	0.001198		FALSE	chr6	31575522
cg12681001	cg12681001	43740968	CCACCCTCTCTCCCCTAAAAAAAACACCATAAACACTAAAAACATAATCC			II			GACCCACGGCTCCACCCTCTCTCCCCTGGAAAGGACACCATGAGCACTGAAAGCATGATC[CG]GGACGTGGAGCTGGCCGAGGAGGCGCTCCCCAAGAAGACAGGGGGGCCCCAGGGCTCCAG	37	6	31543540	CACCCTCTCTCCCCTGGAAAGGACACCATGAGCACTGAAAGCATGATCCG	R	TNF	NM_000594	1stExon								6:31543103-31543774	Promoter_Associated	TNF	ENST00000449264.2	1stExon	TNF	ENST00000449264.2	1stExon	chr6:31543145-31543935	3						TRUE	6	31651519	rs565862537;rs201502336	9;1	0.000200;0.000399		FALSE	chr6	31575762
cg21222743	cg21222743	6736495	CTCTCTCCCCTAAAAAAAACACCATAAACACTAAAAACATAATCCRAAAC			II			ACGGCTCCACCCTCTCTCCCCTGGAAAGGACACCATGAGCACTGAAAGCATGATCCGGGA[CG]TGGAGCTGGCCGAGGAGGCGCTCCCCAAGAAGACAGGGGGGCCCCAGGGCTCCAGGCGGT	37	6	31543545	CGTCCCGGATCATGCTTTCAGTGCTCATGGTGTCCTTTCCAGGGGAGAGA	R	TNF	NM_000594	1stExon								6:31543103-31543774	Promoter_Associated	TNF	ENST00000449264.2	1stExon	TNF	ENST00000449264.2	1stExon	chr6:31543145-31543935	3						TRUE	6	31651524	rs565862537;rs201502336	14;6	0.000200;0.000399		FALSE	chr6	31575767
cg10717214	cg10717214	81735880	AAAAAAACACCATAAACACTAAAAACATAATCCRAAACRTAAAACTAACC			II			TCTCTCCCCTGGAAAGGACACCATGAGCACTGAAAGCATGATCCGGGACGTGGAGCTGGC[CG]AGGAGGCGCTCCCCAAGAAGACAGGGGGGCCCCAGGGCTCCAGGCGGTGCTTGTTCCTCA	37	6	31543557	CGGCCAGCTCCACGTCCCGGATCATGCTTTCAGTGCTCATGGTGTCCTTT	R	TNF	NM_000594	1stExon								6:31543103-31543774	Promoter_Associated	TNF	ENST00000449264.2	1stExon	TNF	ENST00000449264.2	1stExon	chr6:31543145-31543935	3						TRUE	6	31651536	rs565862537;rs201502336	26;18	0.000200;0.000399		FALSE	chr6	31575779
cg04425624	cg04425624	88671940	ACCATAAACACTAAAAACATAATCCRAAACRTAAAACTAACCRAAAAAAC			II			CTGGAAAGGACACCATGAGCACTGAAAGCATGATCCGGGACGTGGAGCTGGCCGAGGAGG[CG]CTCCCCAAGAAGACAGGGGGGCCCCAGGGCTCCAGGCGGTGCTTGTTCCTCAGCCTCTTC	37	6	31543565	CGCCTCCTCGGCCAGCTCCACGTCCCGGATCATGCTTTCAGTGCTCATGG	R	TNF	NM_000594	1stExon								6:31543103-31543774	Promoter_Associated	TNF	ENST00000449264.2	1stExon	TNF	ENST00000449264.2	1stExon	chr6:31543145-31543935	3					TRUE	TRUE	6	31651544	rs565862537;rs201502336;rs146375573	34;26;1	0.000200;0.000399;0.000220		FALSE	chr6	31575787
cg21467614	cg21467614	67625965	CAATCACTCCAAAATACAACAAACAAAAAAACATAATAACACCTACCACA	36740543	CGATCACTCCAAAATACAACAAACAAAAAAACGTAATAACGCCTACCACG	I	A	Red	GACAGGGGGGCCCCAGGGCTCCAGGCGGTGCTTGTTCCTCAGCCTCTTCTCCTTCCTGAT[CG]TGGCAGGCGCCACCACGCTCTTCTGCCTGCTGCACTTTGGAGTGATCGGCCCCCAGAGGG	37	6	31543638	CGTGGCAGGCGCCACCACGCTCTTCTGCCTGCTGCACTTTGGAGTGATCG	F	TNF	NM_000594	1stExon								6:31543103-31543774	Promoter_Associated	TNF	ENST00000449264.2	1stExon	TNF	ENST00000449264.2	1stExon	chr6:31543145-31543935	3						TRUE	6	31651617	rs141667614;rs558678940;rs200241887;rs144480538;rs541347219	0;1;17;18;21	0.000220;0.000200;0.000200;0.000220;0.000200		FALSE	chr6	31575860
cg08553327	cg08553327	54797826	CTCTAAAAACCRATCACTCCAAAATACAACAAACAAAAAAACRTAATAAC			II			GCCCCAGGGCTCCAGGCGGTGCTTGTTCCTCAGCCTCTTCTCCTTCCTGATCGTGGCAGG[CG]CCACCACGCTCTTCTGCCTGCTGCACTTTGGAGTGATCGGCCCCCAGAGGGAAGAGGTGA	37	6	31543647	TCTGGGGGCCGATCACTCCAAAGTGCAGCAGGCAGAAGAGCGTGGTGGCG	F	TNF	NM_000594	1stExon								6:31543103-31543774	Promoter_Associated	TNF	ENST00000449264.2	1stExon	TNF	ENST00000449264.2	1stExon	chr6:31543145-31543935	3						TRUE	6	31651626	rs200241887;rs144480538;rs541347219	8;9;12	0.000200;0.000220;0.000200		FALSE	chr6	31575869
cg26729380	cg26729380	32797118	CCTCTTCCCTCTAAAAACCRATCACTCCAAAATACAACAAACAAAAAAAC			II			GCTCCAGGCGGTGCTTGTTCCTCAGCCTCTTCTCCTTCCTGATCGTGGCAGGCGCCACCA[CG]CTCTTCTGCCTGCTGCACTTTGGAGTGATCGGCCCCCAGAGGGAAGAGGTGAGTGCCTGG	37	6	31543655	CGCTCTTCTGCCTGCTGCACTTTGGAGTGATCGGCCCCCAGAGGGAAGAG	F	TNF	NM_000594	1stExon								6:31543103-31543774	Promoter_Associated	TNF	ENST00000449264.2	1stExon	TNF	ENST00000449264.2	1stExon	chr6:31543145-31543935	3						TRUE	6	31651634	rs200241887;rs144480538;rs541347219	0;1;4	0.000200;0.000220;0.000200		FALSE	chr6	31575877
cg10650821	cg10650821	77627583	AAAAAATAAATAAAAACTAACCAAACACTCACCTCTTCCCTCTAAAAACC			II			CTCCTTCCTGATCGTGGCAGGCGCCACCACGCTCTTCTGCCTGCTGCACTTTGGAGTGAT[CG]GCCCCCAGAGGGAAGAGGTGAGTGCCTGGCCAGCCTTCATCCACTCTCCCACCCAAGGGG	37	6	31543686	CGGCCCCCAGAGGGAAGAGGTGAGTGCCTGGCCAGCCTTCATCCACTCTC	F	TNF	NM_000594	1stExon								6:31543103-31543774	Promoter_Associated	TNF	ENST00000449264.2	1stExon	TNF	ENST00000449264.2	1stExon	chr6:31543145-31543935	3						TRUE	6	31651665					FALSE	chr6	31575908
cg17741993	cg17741993	3784156	AAACCCAACTAATAATAAACAAAACTTAAAAACAATATAAAAAAAACTCA	83682175	AAACCCGACTAATAATAAACAAAACTTAAAAACAATATAAAAAAAACTCG	I	C	Grn	ATTTGGGGATTGAAGCCCGGCTGATGGTAGGCAGAACTTGGAGACAATGTGAGAAGGACT[CG]CTGAGCTCAAGGGAAGGGTGGAGGAACAGCACAGGCCTTAGTGGGATACTCAGAACGTCA	37	6	31544694	AAGCCCGGCTGATGGTAGGCAGAACTTGGAGACAATGTGAGAAGGACTCG	R	TNF	NM_000594	Body	chr6:31548436-31549277	N_Shelf						6:31544432-31544981	Promoter_Associated							chr6:31544685-31545095	3						TRUE	6	31652673	rs4645844	44	0.001012		FALSE	chr6	31576916
cg01360627	cg01360627	85741166	TAATTATCTCTCAACTCCACACCATTAACCAAAAAAACATTAACCCAACA	49707192	TAATTATCTCTCAACTCCACGCCATTAACCAAAAAAACATTAACCCGACG	I	A	Red	CTCCCTCTCTCCCTCCCTCCAGCAAACCCTCAAGCTGAGGGGCAGCTCCAGTGGCTGAAC[CG]CCGGGCCAATGCCCTCCTGGCCAATGGCGTGGAGCTGAGAGATAACCAGCTGGTGGTGCC	37	6	31544931	CGCCGGGCCAATGCCCTCCTGGCCAATGGCGTGGAGCTGAGAGATAACCA	F	TNF	NM_000594	Body	chr6:31548436-31549277	N_Shelf						6:31544432-31544981	Promoter_Associated							chr6:31544685-31545095	3						TRUE	6	31652910	rs142488339;rs548532642;rs569852154	26;30;41	0.000221;0.000200;0.000200		FALSE	chr6	31577153
cg23384708	cg23384708	67608119	CAACTAATTATCTCTCAACTCCACRCCATTAACCAAAAAAACATTAACCC			II			CCTCTCTCCCTCCCTCCAGCAAACCCTCAAGCTGAGGGGCAGCTCCAGTGGCTGAACCGC[CG]GGCCAATGCCCTCCTGGCCAATGGCGTGGAGCTGAGAGATAACCAGCTGGTGGTGCCATC	37	6	31544934	AGCTGGTTATCTCTCAGCTCCACGCCATTGGCCAGGAGGGCATTGGCCCG	F	TNF	NM_000594	Body	chr6:31548436-31549277	N_Shelf						6:31544432-31544981	Promoter_Associated							chr6:31544685-31545095	3						TRUE	6	31652913	rs142488339;rs548532642;rs569852154	23;27;38	0.000221;0.000200;0.000200		FALSE	chr6	31577156
cg20477259	cg20477259	48801254	AAATACAAACCCTCTAATAACACCACCAACTAATTATCTCTCAACTCCAC			II			TCAAGCTGAGGGGCAGCTCCAGTGGCTGAACCGCCGGGCCAATGCCCTCCTGGCCAATGG[CG]TGGAGCTGAGAGATAACCAGCTGGTGGTGCCATCAGAGGGCCTGTACCTCATCTACTCCC	37	6	31544960	GGTACAGGCCCTCTGATGGCACCACCAGCTGGTTATCTCTCAGCTCCACG	F	TNF	NM_000594	Body	chr6:31548436-31549277	N_Shelf						6:31544432-31544981	Promoter_Associated							chr6:31544685-31545095	3						TRUE	6	31652939	rs548532642;rs569852154;rs537268309;rs150508976	1;12;39;42	0.000200;0.000200;0.000399;0.000220		FALSE	chr6	31577182
cg15989608	cg15989608	54600192	TACCRAATCTAAACAAATCTACTTTAAAATCATTACCCTATAAAAAAAAC			II			TATCTCGACTTTGCCGAGTCTGGGCAGGTCTACTTTGGGATCATTGCCCTGTGAGGAGGA[CG]AACATCCAACCTTCCCAAACGCCTCCCCTGCCCCAATCCCTTTATTACCCCCTCCTTCAG	37	6	31545321	CGTCCTCCTCACAGGGCAATGATCCCAAAGTAGACCTGCCCAGACTCGGC	R	TNF	NM_000594	3'UTR	chr6:31548436-31549277	N_Shelf								TNF	ENST00000449264.2	3'UTR	TNF	ENST00000449264.2	3'UTR					chr6:31539016-31550879	6		TRUE	6	31653300	rs190947828	5	0.0002		FALSE	chr6	31577543
cg26736341	cg26736341	49776982	CTTTAAAATCATTACCCTATAAAAAAAACRAACATCCAACCTTCCCAAAC			II			GGGCAGGTCTACTTTGGGATCATTGCCCTGTGAGGAGGACGAACATCCAACCTTCCCAAA[CG]CCTCCCCTGCCCCAATCCCTTTATTACCCCCTCCTTCAGACACCCTCAACCTCTTCTGGC	37	6	31545342	TTTGGGATCATTGCCCTGTGAGGAGGACGAACATCCAACCTTCCCAAACG	R	TNF	NM_000594	3'UTR	chr6:31548436-31549277	N_Shelf								TNF	ENST00000449264.2	3'UTR	TNF	ENST00000449264.2	3'UTR					chr6:31539016-31550879	6		TRUE	6	31653321	rs190947828;rs535723784;rs557263022	26;12;1	0.000200;0.000200;0.000200		FALSE	chr6	31577564
cg04472685	cg04472685	41628859	TTAAAATCRAAACCCAAACTTAAAACTTTAAACAACAAAACCACCACTTC			II			GAATTGGGGGCTTAGGGTCGGAACCCAAGCTTAGAACTTTAAGCAACAAGACCACCACTT[CG]AAACCTGGGATTCAGGAATGTGTGGCCTGCACAGTGAAGTGCTGGCAACCACTAAGAATT	37	6	31545473	CGAAGTGGTGGTCTTGTTGCTTAAAGTTCTAAGCTTGGGTTCCGACCCTA	R	TNF	NM_000594	3'UTR	chr6:31548436-31549277	N_Shelf								TNF	ENST00000449264.2	3'UTR	TNF	ENST00000449264.2	3'UTR					chr6:31539016-31550879	6		TRUE	6	31653452					FALSE	chr6	31577695
cg19124225	cg19124225	95656870	AACATATCTAAACCAAAACAACTCCTACATTAAATCCCCCAAAATACCCC			II			ATTATTTATTATTTATTTATTATTTATTTATTTACAGATGAATGTATTTATTTGGGAGAC[CG]GGGTATCCTGGGGGACCCAATGTAGGAGCTGCCTTGGCTCAGACATGTTTTCCGTGAAAA	37	6	31545836	CGGGGTATCCTGGGGGACCCAATGTAGGAGCTGCCTTGGCTCAGACATGT	F	TNF	NM_000594	3'UTR	chr6:31548436-31549277	N_Shelf								TNF	ENST00000449264.2	3'UTR	TNF	ENST00000449264.2	3'UTR			chr6:31545571-31546676	6	chr6:31539016-31550879	6		TRUE	6	31653815					FALSE	chr6	31578058
cg02137984	cg02137984	34661243	AAAACACAAAAACCAAAAAACTACATAAAAACAACCTATTATTCAACTCC			II			GGGTATCCTGGGGGACCCAATGTAGGAGCTGCCTTGGCTCAGACATGTTTTCCGTGAAAA[CG]GAGCTGAACAATAGGCTGTTCCCATGTAGCCCCCTGGCCTCTGTGCCTTCTTTTGATTAT	37	6	31545898	CGGAGCTGAACAATAGGCTGTTCCCATGTAGCCCCCTGGCCTCTGTGCCT	F	TNF	NM_000594	3'UTR	chr6:31548436-31549277	N_Shelf								TNF	ENST00000449264.2	3'UTR	TNF	ENST00000449264.2	3'UTR			chr6:31545571-31546676	6	chr6:31539016-31550879	6		TRUE	6	31653877	rs548471164	0	0.000799		FALSE	chr6	31578120
cg06825478	cg06825478	75714158	TATCACTCATTACTAAACCTCTACTCCCCAAAAAAATTATATCTATAATC			II			TGGTGACCAACTGTCACTCATTGCTGAGCCTCTGCTCCCCAGGGGAGTTGTGTCTGTAAT[CG]CCCTACTATTCAGTGGCGAGAAATAAAGTTTGCTTAGAAAAGAAACATGGTCTCCTTCTT	37	6	31546067	GTCACTCATTGCTGAGCCTCTGCTCCCCAGGGGAGTTGTGTCTGTAATCG	R	TNF	NM_000594	3'UTR	chr6:31548436-31549277	N_Shelf								TNF	ENST00000449264.2	3'UTR	TNF	ENST00000449264.2	3'UTR	chr6:31545965-31546135	3						TRUE	6	31654046	rs552358707	2	0.000399		FALSE	chr6	31578289
cg14058932	cg14058932	4620587	AAAATACAAATACTTCCATAAAAAATAACCTAACAATAAAAAAACCCATC			II			GAGCAAGACTTCCGTCTCGAAAACAAAACAACAACAAAAAAAAACAATGGATTCACCATC[CG]ATGGGCTCCCTCACTGCCAGGTCACTCTTCATGGAAGTATTTGTATTCCAGTCCTTTCTG	37	6	32406271	GAATACAAATACTTCCATGAAGAGTGACCTGGCAGTGAGGGAGCCCATCG	F	HLA-DRA	NM_019111	TSS1500										HLA-DRA;HLA-DRA;HLA-DRA	ENST00000395388.2;ENST00000462200.1;ENST00000374982.5	TSS1500;TSS1500;TSS1500	HLA-DRA;HLA-DRA;HLA-DRA	ENST00000395388.2;ENST00000462200.1;ENST00000374982.5	TSS1500;TSS1500;TSS1500								TRUE	6	32514249	rs113273903	45	0.013778		FALSE	chr6	32438493
cg15074838	cg15074838	7665353	CTAACAAAACCTATTCTATTAAAAACRTTAAAAATAATAACCCACAAAAC			II			ATCATATGACAAAAGAAAAACTTTCATAATCTTATGACATGAGGGAAGGAATATTAAAGC[CG]TTCTGTGGGTTATTATCTCTAACGTTCCCAATAGAATAGGCTTTGCCAGCTGGGTGTGGT	37	6	32406521	TGGCAAAGCCTATTCTATTGGGAACGTTAGAGATAATAACCCACAGAACG	F	HLA-DRA	NM_019111	TSS1500										HLA-DRA;HLA-DRA;HLA-DRA	ENST00000395388.2;ENST00000462200.1;ENST00000374982.5	TSS1500;TSS1500;TSS1500	HLA-DRA;HLA-DRA;HLA-DRA	ENST00000395388.2;ENST00000462200.1;ENST00000374982.5	TSS1500;TSS1500;TSS1500								TRUE	6	32514499	rs9268634;rs34117294	9;28	0.427117;0.027955		FALSE	chr6	32438743
cg15635392	cg15635392	15634969	ACAAACATAAACCACCACACCCAACTAACAAAACCTATTCTATTAAAAAC			II			CATAATCTTATGACATGAGGGAAGGAATATTAAAGCCGTTCTGTGGGTTATTATCTCTAA[CG]TTCCCAATAGAATAGGCTTTGCCAGCTGGGTGTGGTGGCTCATGCCTGTAATCCCAGCAC	37	6	32406545	CGTTCCCAATAGAATAGGCTTTGCCAGCTGGGTGTGGTGGCTCATGCCTG	F	HLA-DRA	NM_019111	TSS1500										HLA-DRA;HLA-DRA;HLA-DRA	ENST00000395388.2;ENST00000462200.1;ENST00000374982.5	TSS1500;TSS1500;TSS1500	HLA-DRA;HLA-DRA;HLA-DRA	ENST00000395388.2;ENST00000462200.1;ENST00000374982.5	TSS1500;TSS1500;TSS1500								TRUE	6	32514523	rs34117294;rs9268635	4;34	0.027955;0.042931		FALSE	chr6	32438767
cg25764570	cg25764570	46808828	TCCATAACCTAACAATTTACCTTCTATTTAAATAATTTATTATCCCTTAC			II			TTCAGACAATCTCCATGGCCTGACAATTTACCTTCTATTTGGGTAATTTATTGTCCCTTA[CG]CAAACTCTCCAACTGTCATTGCACAGACATATGATCTGTATTTAGCTCTCACTTTAGGTG	37	6	32407289	CCATGGCCTGACAATTTACCTTCTATTTGGGTAATTTATTGTCCCTTACG	R	HLA-DRA	NM_019111	TSS1500								6:32407263-32407840	Unclassified	HLA-DRA;HLA-DRA;HLA-DRA	ENST00000395388.2;ENST00000462200.1;ENST00000374982.5	TSS1500;TSS1500;TSS1500	HLA-DRA;HLA-DRA;HLA-DRA	ENST00000395388.2;ENST00000462200.1;ENST00000374982.5	TSS1500;TSS1500;TSS1500			chr6:32406885-32408151	6	chr6:32406859-32414433	6	TRUE	TRUE	6	32515267	rs16822567	31	0.038538		FALSE	chr6	32439511
cg16794061	cg16794061	78742374	TTCAAATATATCCCTATCTAAAAATCAAATTAAAATTAAAAAATCTATCC			II			CACTAATGTGCTTCAGGTATATCCCTGTCTAGAAGTCAGATTGGGGTTAAAGAGTCTGTC[CG]TGATTGACTAACAGTCTTAAATACTTGATTTGTTGTTGTTGTTGTCCTGTTTGTTTAAGA	37	6	32407430	CGGACAGACTCTTTAACCCCAATCTGACTTCTAGACAGGGATATACCTGA	R	HLA-DRA	NM_019111	TSS1500								6:32407263-32407840	Unclassified	HLA-DRA;HLA-DRA;HLA-DRA	ENST00000462200.1;ENST00000374982.5;ENST00000395388.2	TSS1500;TSS1500;TSS200	HLA-DRA;HLA-DRA;HLA-DRA	ENST00000462200.1;ENST00000374982.5;ENST00000395388.2	TSS1500;TSS1500;TSS200			chr6:32406885-32408151	6	chr6:32406859-32414433	6		TRUE	6	32515408	rs2395181	28	0.230831		FALSE	chr6	32439652
cg18576604	cg18576604	58790971	ATTATTATTATCCTATTTATTTAAAAACTTTACTTCTTTATCCAATAAAC			II			CTTGATTTGTTGTTGTTGTTGTCCTGTTTGTTTAAGAACTTTACTTCTTTATCCAATGAA[CG]GAGTATCTTGTGTCCTGGACCCTTTGCAAGAACCCTTCCCCTAGCAACAGATGCGTCATC	37	6	32407515	TTGTTGTTGTCCTGTTTGTTTAAGAACTTTACTTCTTTATCCAATGAACG	R	HLA-DRA	NM_019111	TSS200								6:32407263-32407840	Unclassified	HLA-DRA;HLA-DRA;HLA-DRA	ENST00000395388.2;ENST00000462200.1;ENST00000374982.5	TSS200;TSS200;TSS200	HLA-DRA;HLA-DRA;HLA-DRA	ENST00000395388.2;ENST00000462200.1;ENST00000374982.5	TSS200;TSS200;TSS200	chr6:32407460-32407755	3						TRUE	6	32515493	rs3129875;rs544405419;rs562314230	49;38;7	0.231030;0.000200;0.000200		FALSE	chr6	32439737
cg25258233	cg25258233	88739917	ATCTTATATCCTAAACCCTTTACAAAAACCCTTCCCCTAACAACAAATAC			II			ATGAACGGAGTATCTTGTGTCCTGGACCCTTTGCAAGAACCCTTCCCCTAGCAACAGATG[CG]TCATCTCAAAATATTTTTCTGATTGGCCAAAGAGTAATTGATTTGCATTTTAATGGTCAG	37	6	32407570	CGCATCTGTTGCTAGGGGAAGGGTTCTTGCAAAGGGTCCAGGACACAAGA	R	HLA-DRA	NM_019111	TSS200								6:32407263-32407840	Unclassified	HLA-DRA;HLA-DRA;HLA-DRA	ENST00000395388.2;ENST00000462200.1;ENST00000374982.5	TSS200;TSS200;TSS200	HLA-DRA;HLA-DRA;HLA-DRA	ENST00000395388.2;ENST00000462200.1;ENST00000374982.5	TSS200;TSS200;TSS200	chr6:32407460-32407755	3						TRUE	6	32515548	rs533278751;rs16822584	40;35	0.000399;0.024561		FALSE	chr6	32439792
cg16753237	cg16753237	58600884	ACTTATAACCATTTTCTTCTTAAACRCTCTATTAAAAATCAATAAAACTC			II			CAGACTCTATTACACCCCACATTCTCTTTTCTTTTATTCTTGTCTGTTCTGCCTCACTCC[CG]AGCTCTACTGACTCCCAACAGAGCGCCCAAGAAGAAAATGGCCATAAGTGGAGTCCCTGT	37	6	32407689	CTTATGGCCATTTTCTTCTTGGGCGCTCTGTTGGGAGTCAGTAGAGCTCG	F	HLA-DRA;HLA-DRA	NM_019111;NM_019111	5'UTR;1stExon			low-CpG:32515600-32515669					6:32407263-32407840	Unclassified	HLA-DRA;HLA-DRA;HLA-DRA;HLA-DRA;HLA-DRA;HLA-DRA	ENST00000395388.2;ENST00000395388.2;ENST00000462200.1;ENST00000462200.1;ENST00000374982.5;ENST00000374982.5	5'UTR;1stExon;1stExon;5'UTR;5'UTR;1stExon	HLA-DRA;HLA-DRA;HLA-DRA;HLA-DRA;HLA-DRA;HLA-DRA	ENST00000395388.2;ENST00000395388.2;ENST00000462200.1;ENST00000462200.1;ENST00000374982.5;ENST00000374982.5	5'UTR;1stExon;1stExon;5'UTR;5'UTR;1stExon	chr6:32407460-32407755	3						TRUE	6	32515667	rs14004;rs549063239;rs201021461;rs138394438	20;25;27;51	0.409345;0.000200;0.000200;0.000200		FALSE	chr6	32439911
cg26928531	cg26928531	99675368	TAAAAAATCCTAACACAAAAACTCCACTTATAACCATTTTCTTCTTAAAC			II			CTTTTCTTTTATTCTTGTCTGTTCTGCCTCACTCCCGAGCTCTACTGACTCCCAACAGAG[CG]CCCAAGAAGAAAATGGCCATAAGTGGAGTCCCTGTGCTAGGATTTTTCATCATAGCTGTG	37	6	32407714	CGCCCAAGAAGAAAATGGCCATAAGTGGAGTCCCTGTGCTAGGATTTTTC	F	HLA-DRA;HLA-DRA	NM_019111;NM_019111	5'UTR;1stExon								6:32407263-32407840	Unclassified	HLA-DRA;HLA-DRA;HLA-DRA;HLA-DRA;HLA-DRA;HLA-DRA	ENST00000395388.2;ENST00000395388.2;ENST00000462200.1;ENST00000462200.1;ENST00000374982.5;ENST00000374982.5	5'UTR;1stExon;1stExon;5'UTR;5'UTR;1stExon	HLA-DRA;HLA-DRA;HLA-DRA;HLA-DRA;HLA-DRA;HLA-DRA	ENST00000395388.2;ENST00000395388.2;ENST00000462200.1;ENST00000462200.1;ENST00000374982.5;ENST00000374982.5	5'UTR;1stExon;1stExon;5'UTR;5'UTR;1stExon	chr6:32407460-32407755	3						TRUE	6	32515692	rs549063239;rs201021461;rs138394438;rs199928204	0;2;26;41	0.000200;0.000200;0.000200;0.000200		FALSE	chr6	32439936
cg20724257	cg20724257	3801281	CAAATTTCATTCCCTCAACACCTACCTTTAATAACCCATAATTCCTAAAC			II			GAAAATGGCCATAAGTGGAGTCCCTGTGCTAGGATTTTTCATCATAGCTGTGCTGATGAG[CG]CTCAGGAATCATGGGCTATCAAAGGTAGGTGCTGAGGGAATGAAATCTGGGACGATAGAC	37	6	32407784	CGCTCAGGAATCATGGGCTATCAAAGGTAGGTGCTGAGGGAATGAAATCT	F	HLA-DRA	NM_019111	1stExon								6:32407263-32407840	Unclassified	HLA-DRA;HLA-DRA;HLA-DRA;HLA-DRA	ENST00000395388.2;ENST00000462200.1;ENST00000462200.1;ENST00000374982.5	1stExon;1stExon;5'UTR;1stExon	HLA-DRA;HLA-DRA;HLA-DRA;HLA-DRA	ENST00000395388.2;ENST00000462200.1;ENST00000462200.1;ENST00000374982.5	1stExon;1stExon;5'UTR;1stExon			chr6:32406885-32408151	6	chr6:32406859-32414433	6		TRUE	6	32515762	rs142154804	1	0.000399		FALSE	chr6	32440006
cg19248557	cg19248557	21787262	TTATCTTCCAAATATCCATAAATCTTTTCTCCAATACTTCRTAATCTATC			II			GATGAGCGCTCAGGAATCATGGGCTATCAAAGGTAGGTGCTGAGGGAATGAAATCTGGGA[CG]ATAGACTACGAAGCATTGGAGAAAAGACCTATGGACATTTGGAAGATAATGTGTGGAGTG	37	6	32407838	TATCTTCCAAATGTCCATAGGTCTTTTCTCCAATGCTTCGTAGTCTATCG	F	HLA-DRA	NM_019111	Body								6:32407263-32407840	Unclassified	HLA-DRA	ENST00000462200.1	5'UTR	HLA-DRA	ENST00000462200.1	5'UTR			chr6:32406885-32408151	6	chr6:32406859-32414433	6	TRUE	TRUE	6	32515816	rs146349593;rs16822587;rs533785742	11;17;40	0.000399;0.038538;0.000200		FALSE	chr6	32440060
cg20348196	cg20348196	9657248	ACTTTTCCTTCTAATAATCTTCAACACAATATATATACTCAATATATACC			II			TAGCCCTGTTCTTATCTGAATACATGATACAGTAGTTATTTTTTGGAGTGTAAATCCTGT[CG]GTATATATTGAGCACATATATTGTGTTGAAGATTACTAGAAGGAAAAGTCATCAAAAAGC	37	6	32408284	CGGTATATATTGAGCACATATATTGTGTTGAAGATTACTAGAAGGAAAAG	F	HLA-DRA	NM_019111	Body										HLA-DRA	ENST00000462200.1	5'UTR	HLA-DRA	ENST00000462200.1	5'UTR			chr6:32408243-32408878	3	chr6:32406859-32414433	6		TRUE	6	32516262					FALSE	chr6	32440506
cg03930097	cg03930097	81658936	TTATTACTTTACTTATTTCAAATCTACCTAACACCTTCTATAAAAATCAC			II			CTCCAGAGCAACATTGGTGCTGTTGTAAAGATGTACTGTAGAAAAGTATTCTTCACCCAG[CG]TGACCCCCACAGAAGGTGTCAGGTAGACTTGAAATAAGCAAAGTAATAACCCAGCTCCCA	37	6	32408596	TATTACTTTGCTTATTTCAAGTCTACCTGACACCTTCTGTGGGGGTCACG	F	HLA-DRA	NM_019111	Body										HLA-DRA	ENST00000462200.1	5'UTR	HLA-DRA	ENST00000462200.1	5'UTR	chr6:32408520-32408730	3						TRUE	6	32516574	rs3129877;rs113897844;rs111930523	1;9;44	0.214257;0.500000;0.500000		FALSE	chr6	32440818
cg00528492	cg00528492	28775299	ATTTATCAATACACAATCAAACATTAAAATCTCTCATCTTAACTAAACAC			II			TAAATTCCTAGGTTTATCAATACACAGTCAAACATTAAAATCTCTCATCTTGGCTGGGCA[CG]GTGGCTCACGCCTGTAATCCCAGCACTTTGGGAGGCCGAGGCGGGCGGATCATGAGGTCA	37	6	32408863	TTTATCAATACACAGTCAAACATTAAAATCTCTCATCTTGGCTGGGCACG	R	HLA-DRA	NM_019111	Body										HLA-DRA	ENST00000462200.1	5'UTR	HLA-DRA	ENST00000462200.1	5'UTR			chr6:32408243-32408878	3	chr6:32406859-32414433	6		TRUE	6	32516841	rs3135393;rs145478419	23;2	0.052316;0.007987		FALSE	chr6	32441085
cg17606183	cg17606183	30647840	AAATTACCAAAATCAATCCAAACRAAAACCTTCTCATAAAAATAACCACC			II			GATAAAAGGTGGAATTGCCAAGGTCAATCCAGACGAGAACCTTCTCATAGAGGTAACCAC[CG]TGTGGGTTTGGATGCTGGGAAGCAGGGGGACTATGACGCTACAAGGTCTCAGTCTTAATT	37	6	32409413	CGGTGGTTACCTCTATGAGAAGGTTCTCGTCTGGATTGACCTTGGCAATT	R	HLA-DRA	NM_019111	Body										HLA-DRA	ENST00000462200.1	5'UTR	HLA-DRA	ENST00000462200.1	5'UTR			chr6:32409085-32409492	3	chr6:32406859-32414433	6		TRUE	6	32517391	rs192469923;rs116529593;rs116100974	47;15;1	0.000200;0.008786;0.000200		FALSE	chr6	32441635
cg13022993	cg13022993	63810166	AAATCCAACAACAACCCCTAAAAAAAAATATTCTCTCACTTTCTTTACCC			II			AGAGTACAATGTTCTGAGAAAGAGATCCTCTGGAATTCTGGCCTAAGTGTATTTAATGCC[CG]GGTAAAGAAAGTGAGAGAACATTTCTCTTTAGGGGCTGCTGCTGGATTTCTAAAAAGAAA	37	6	32409856	AATCCAGCAGCAGCCCCTAAAGAGAAATGTTCTCTCACTTTCTTTACCCG	F	HLA-DRA	NM_019111	Body										HLA-DRA	ENST00000462200.1	5'UTR	HLA-DRA	ENST00000462200.1	5'UTR					chr6:32406859-32414433	6		TRUE	6	32517834	rs9501629;rs565911860;rs149559574	16;21;43	0.005591;0.000399;0.001198		FALSE	chr6	32442078
cg00383136	cg00383136	75651214	TCTCTTTCTCCATTTCTTACCTTTCAAAAAAACATATAATCATCCAAACC			II			CCCCACCCAACTCTCTTTCTCCATTTCTTGCCTTTCAGAAGAACATGTGATCATCCAGGC[CG]AGTTCTATCTGAATCCTGACCAATCAGGCGAGTTTATGTTTGACTTTGATGGTGATGAGA	37	6	32410247	CGGCCTGGATGATCACATGTTCTTCTGAAAGGCAAGAAATGGAGAAAGAG	R	HLA-DRA	NM_019111	Body										HLA-DRA	ENST00000462200.1	5'UTR	HLA-DRA	ENST00000462200.1	5'UTR	chr6:32409925-32410370	3						TRUE	6	32518225	rs531979777;rs3129884;rs3129885	44;39;34	0.000200;0.120008;0.120008		FALSE	chr6	32442469
cg02028402	cg02028402	68788907	CTTAAACCTCAAAACTAACAAATCRTCCAAATTCTTCAAACCRCCAAACC			II			AGTTTATGTTTGACTTTGATGGTGATGAGATTTTCCATGTGGATATGGCAAAGAAGGAGA[CG]GTCTGGCGGCTTGAAGAATTTGGACGATTTGCCAGCTTTGAGGCTCAAGGTGCATTGGCC	37	6	32410339	CGGTCTGGCGGCTTGAAGAATTTGGACGATTTGCCAGCTTTGAGGCTCAA	F	HLA-DRA	NM_019111	Body										HLA-DRA	ENST00000462200.1	5'UTR	HLA-DRA	ENST00000462200.1	5'UTR	chr6:32409925-32410370	3						TRUE	6	32518317	rs536514150	0	0.0002		FALSE	chr6	32442561
cg26684131	cg26684131	72781248	ATCCACAACTATATTAACCAATACACCTTAAACCTCAAAACTAACAAATC			II			GAGATTTTCCATGTGGATATGGCAAAGAAGGAGACGGTCTGGCGGCTTGAAGAATTTGGA[CG]ATTTGCCAGCTTTGAGGCTCAAGGTGCATTGGCCAACATAGCTGTGGACAAAGCCAACCT	37	6	32410365	TCCACAGCTATGTTGGCCAATGCACCTTGAGCCTCAAAGCTGGCAAATCG	F	HLA-DRA	NM_019111	Body										HLA-DRA	ENST00000462200.1	5'UTR	HLA-DRA	ENST00000462200.1	5'UTR	chr6:32409925-32410370	3						TRUE	6	32518343					FALSE	chr6	32442587
cg04504627	cg04504627	79683263	ATAAACAAAACCAACCTAAAAATCATAACAAAACRCTCCAACTATACTCC			II			CCAACATAGCTGTGGACAAAGCCAACCTGGAAATCATGACAAAGCGCTCCAACTATACTC[CG]ATCACCAATGGTACCTCCCTCTCTGCTGCACTCCTGGACATGGGAATCCATAGTTTGAAA	37	6	32410459	CGGAGTATAGTTGGAGCGCTTTGTCATGATTTCCAGGTTGGCTTTGTCCA	R	HLA-DRA	NM_019111	Body										HLA-DRA;HLA-DRA	ENST00000462200.1;ENST00000395388.2	5'UTR;ExonBnd	HLA-DRA;HLA-DRA	ENST00000462200.1;ENST00000395388.2	5'UTR;ExonBnd			chr6:32409945-32410493	5	chr6:32406859-32414433	6		TRUE	6	32518437					FALSE	chr6	32442681
cg08882389	cg08882389	51798234	CAAAAACTTCCCTTCTAACTCCCCCAACATAAACTTAAAACAATAACTTC			II			TATGGGTTTGATCCTATCTTGTTGTGCTCAAGTCTTGTCTCTGTCATCCATGGTCTCCTA[CG]AAGTCATTGCCCTAAGTTCATGCTGGGGGAGCCAGAAGGGAAGTCCTTGGATATCTTATA	37	6	32410690	AAGGACTTCCCTTCTGGCTCCCCCAGCATGAACTTAGGGCAATGACTTCG	F	HLA-DRA	NM_019111	Body										HLA-DRA	ENST00000462200.1	5'UTR	HLA-DRA	ENST00000462200.1	5'UTR			chr6:32410581-32411160	5	chr6:32406859-32414433	6		TRUE	6	32518668	rs190640089;rs3129887;rs111705375;rs9268658	0;1;3;26	0.000200;0.083467;0.500000;0.461062		FALSE	chr6	32442912
cg05500783	cg05500783	99692557	TCTCAAAACACAATTTCAACTACTTTTTCAACTTTAAAATTTTTAAATAC			II			TGACATAGATTTCTCAGGGCACAATTTCAACTACTTTTTCAGCTTTAGGGTTTTTAGATA[CG]TTTGTACCACAATTGAGCATGGGAGGGAGAGGGGTGAGCCTAAGCAGTGATGGCTGATTT	37	6	32410873	CTCAGGGCACAATTTCAACTACTTTTTCAGCTTTAGGGTTTTTAGATACG	R	HLA-DRA	NM_019111	Body										HLA-DRA	ENST00000462200.1	5'UTR	HLA-DRA	ENST00000462200.1	5'UTR			chr6:32410581-32411160	5	chr6:32406859-32414433	6		TRUE	6	32518851					FALSE	chr6	32443095
cg25645491	cg25645491	97742960	AAACTATCTCTAACACTCCTATAATAACAAATTTTCCATTTCRAAACCAC			II			GAGAGCCCAACGTCCTCATCTGTTTCATAGACAAGTTCACCCCACCAGTGGTCAATGTCA[CG]TGGCTTCGAAATGGAAAACCTGTCACCACAGGAGTGTCAGAGACAGTCTTCCTGCCCAGG	37	6	32411067	CGTGGCTTCGAAATGGAAAACCTGTCACCACAGGAGTGTCAGAGACAGTC	F	HLA-DRA	NM_019111	Body																		chr6:32410581-32411160	5	chr6:32406859-32414433	6		TRUE	6	32519045	rs532040678;rs138462914;rs559274633	1;9;42	0.000200;0.000200;0.000200		FALSE	chr6	32443289
cg03046001	cg03046001	16662251	CTATTTCATAAACAAATTCACCCCACCAATAATCAATATCACRTAACTTC			II			AACGTCCTCATCTGTTTCATAGACAAGTTCACCCCACCAGTGGTCAATGTCACGTGGCTT[CG]AAATGGAAAACCTGTCACCACAGGAGTGTCAGAGACAGTCTTCCTGCCCAGGGAAGACCA	37	6	32411075	CGAAGCCACGTGACATTGACCACTGGTGGGGTGAACTTGTCTATGAAACA	R	HLA-DRA	NM_019111	Body																		chr6:32410581-32411160	5	chr6:32406859-32414433	6		TRUE	6	32519053	rs8084;rs532040678;rs138462914	42;9;1	0.372804;0.000200;0.000200		FALSE	chr6	32443297
cg06968241	cg06968241	91615431	CACAAAAATATCAAAAACAATCTTCCTACCCAAAAAAAACCACCTTTTCC			II			AAACCTGTCACCACAGGAGTGTCAGAGACAGTCTTCCTGCCCAGGGAAGACCACCTTTTC[CG]CAAGTTCCACTATCTCCCCTTCCTGCCCTCAACTGAGGACGTTTACGACTGCAGGGTGGA	37	6	32411144	ACAGGAGTGTCAGAGACAGTCTTCCTGCCCAGGGAAGACCACCTTTTCCG	R	HLA-DRA	NM_019111	Body																		chr6:32410581-32411160	5	chr6:32406859-32414433	6		TRUE	6	32519122	rs559274633;rs142014572	37;9	0.000200;0.000200		FALSE	chr6	32443366
cg22937462	cg22937462	78670538	TAAAAAAAAACTCATCCAAACCCCAATACTCCACCCTACAATCATAAACA	17690227	TAAAAAAAAACTCATCCAAACCCCAATACTCCACCCTACAATCGTAAACG	I	T	Red	CAGGGAAGACCACCTTTTCCGCAAGTTCCACTATCTCCCCTTCCTGCCCTCAACTGAGGA[CG]TTTACGACTGCAGGGTGGAGCACTGGGGCTTGGATGAGCCTCTTCTCAAGCACTGGGGTA	37	6	32411185	TGAGAAGAGGCTCATCCAAGCCCCAGTGCTCCACCCTGCAGTCGTAAACG	F	HLA-DRA	NM_019111	Body																				chr6:32406859-32414433	6		TRUE	6	32519163	rs200798853;rs199723815	1;25	0.001000;0.000200		FALSE	chr6	32443407
cg22425813	cg22425813	5668330	TAAAACCATCTTCATCATCAAAAAATTACRCAAAAACAATACAACAAAAC			II			GGCATCATTATTGGGACCATCTTCATCATCAAGGGATTGCGCAAAAGCAATGCAGCAGAA[CG]CAGGGGGCCTCTGTAAGGCACATGGAGGTGAGTTAGGTGTGGTCAGAGGAAGACGTATAT	37	6	32411670	GGGACCATCTTCATCATCAAGGGATTGCGCAAAAGCAATGCAGCAGAACG	R	HLA-DRA	NM_019111	Body																				chr6:32406859-32414433	6		TRUE	6	32519648	rs149917607;rs541798926;rs7192;rs530789959;rs552421989	48;27;26;2;1	0.000220;0.000200;0.340455;0.000200;0.000200		FALSE	chr6	32443892
cg04639421	cg04639421	3745318	TATCATCTAATATCCCAAAACTTCAAAATCTATCATCCCTTTCTATAAAC			II			TCAGACATTCGTATCATCTGGTATCCCAAAGCTTCAGGGTCTGTCATCCCTTTCTATAGA[CG]GGCACCTTGATCACGGCTCCAGTCTTAGAAATCATCTCCAGTACCTAAAACCATTGTTTC	37	6	32411897	ATCATCTGGTATCCCAAAGCTTCAGGGTCTGTCATCCCTTTCTATAGACG	R	HLA-DRA	NM_019111	3'UTR										HLA-DRA	ENST00000395388.2	3'UTR	HLA-DRA	ENST00000395388.2	3'UTR					chr6:32406859-32414433	6		TRUE	6	32519875	rs183243603;rs556898835	31;10	0.000200;0.000799		FALSE	chr6	32444119
cg13407144	cg13407144	88602265	ATTTATATTTTTATTATTACRATTATCAACAATATACCCAATAACCAACC			II			CAGTGCCAAGGATTTGTGTTTTTGTTGTTGCGGTTGTCAGCAGTATACCCAGTGGCCAGC[CG]TGTTCAGGGATGGCACCGTTTTCTGTATGGAGTTCACAAGCACGAGGTTTAGTACAACAC	37	10	33468337	CGGCTGGCCACTGGGTATACTGCTGACAACCGCAACAACAAAAACACAAA	R	NRP1	NM_003873	3'UTR						TRUE				NRP1;NRP1	ENST00000374875.1;ENST00000374867.2	3'UTR;3'UTR	NRP1;NRP1	ENST00000374875.1;ENST00000374867.2	3'UTR;3'UTR	chr10:33468060-33468510	3						TRUE	10	33508343	rs539150447;rs181361730;rs185654123	32;31;15	0.000200;0.000200;0.005591		FALSE	chr10	33179408
ch.10.844982F	ch.10.844982F	55807177	GTAACTAAACATTTTACAAAACTTAATAATCACCTATCTAACCAAAAACT			II			TTGCTCATCTAACTCAGATTTCATGCAGCCCCATCTGTCCTAGATTGTAATCTGTGTTTA[CA]GTCCTTGGCTAGATAGGTGATCATTAAGTTTTGCAAAATGCTTAGTCACACATTAGTCTA	36	10	33469591	CAGTCCTTGGCTAGATAGGTGATCATTAAGTTTTGCAAAATGCTTAGTCA	F	NRP1	NM_003873	Body																chr10:33469360-33469695	3						TRUE							FALSE	chr10	33180662
cg22620273	cg22620273	97751978	ACTTATTCAACTCCAACTACRACACATAAATTAAATTCATCAAATTCAAC			II			TGTTTACAAATGCTTGTTCAGCTCCAGCTACGGCACATAAATTAAATTCATCAGATTCAG[CG]TAACACAGACTTCACTCATCAATCCACATTAGCTGCCTGGTGATGGTATGCACCTTCTCC	37	10	33474766	CGCTGAATCTGATGAATTTAATTTATGTGCCGTAGCTGGAGCTGAACAAG	R	NRP1;NRP1;NRP1;NRP1	NR_045259;NM_003873;NM_001244973;NM_001244972	Body;Body;Body;Body													NRP1	ENST00000413802.1	TSS200					chr10:33474090-33477007	3			10	33514772	rs571009231;rs61760431;rs553254653;rs12768811;rs41276084	50;32;31;17;14	0.000200;0.000100;0.000200;0.002995;0.000200		FALSE	chr10	33185837
cg25179876	cg25179876	11660214	TTCAAAATCATAAACRTTAACATCCAAAATTACTCAATCATTCAATCACC			II			AATTTACCACTCTTTTCCGCAGCAAGATTGAATTATGTAGATGAAGTACAGTCAACTGAA[CG]GTGACTGAATGATTGAGCAACCTTGGATGCCAACGCCCATGACCCTGAAATGTACTGTTG	37	10	33483109	CGGTGACTGAATGATTGAGCAACCTTGGATGCCAACGCCCATGACCCTGA	F	NRP1	NM_003873	Body						TRUE										chr10:33482980-33483535	3						TRUE	10	33523115	rs538264346;rs549793118;rs189345985;rs538833766;rs376769228	1;15;22;39;45	0.000200;0.000399;0.001198;0.000200;0.000599		FALSE	chr10	33194180
cg27039218	cg27039218	19760861	AAAACTACRCAAACACCTCCCATAACTAAAAATATCTCATAAAAAAAACC			II			ACAGAAAATCTTCCTGAGGGCTGAGAACTTTCAGGAAAGGTACAAAGAAAAGGAAAGGCA[CG]GCTTTTTTCATGAGATACCTTCAGCTATGGGAGGTGCCTGCGCAGTCTTTGAAAGCCACA	37	10	33485389	CGGCTTTTTTCATGAGATACCTTCAGCTATGGGAGGTGCCTGCGCAGTCT	F	NRP1	NM_003873	Body						TRUE				NRP1	ENST00000466932.1	3'UTR	NRP1	ENST00000466932.1	3'UTR					chr10:33484131-33486735	6		TRUE	10	33525395					FALSE	chr10	33196460
cg09603237	cg09603237	43775210	TTTCCTTCTCCTATAATTTACAAACACAATCCATATCCTAAATATACTAC			II			TGCCTGTGAGATTTCCTTCTCCTGTAGTTTGCAAACACAATCCATGTCCTAGATGTGCTG[CG]TTTAAACAAAGTATGTTACTCCGTTCCTTCAGTGGAGAGCTGGGATTGTCACCATTTGGC	37	10	33486310	CGCAGCACATCTAGGACATGGATTGTGTTTGCAAACTACAGGAGAAGGAA	R	NRP1;NRP1;NRP1;NRP1	NR_045259;NM_003873;NM_001244973;NM_001244972	Body;Body;Body;Body										NRP1	ENST00000466932.1	3'UTR	NRP1	ENST00000466932.1	3'UTR	chr10:33486020-33486510	3							10	33526316					FALSE	chr10	33197381
cg12045634	cg12045634	93632918	CCTATAAACTAAAAATCATCACCTATTCCACTATAACAATTAACCTAATC			II			TGGTTTCTGCACCTGTGAGCTGGAAGTCATCACCTGTTCCACTGTGGCAGTTGGCCTGGT[CG]TCATCACATTCATCCACCAAGTTCCCGTTGGGAGTGGTCGGTCCAGCTGTAGGGGCTGAA	37	10	33491867	CGACCAGGCCAACTGCCACAGTGGAACAGGTGATGACTTCCAGCTCACAG	R	NRP1;NRP1;NRP1;NRP1;NRP1;NRP1	NR_045259;NM_003873;NM_001244973;NM_001244972;NM_001024629;NM_001024628	Body;Body;Body;Body;Body;Body										NRP1	ENST00000466932.1	3'UTR	NRP1;NRP1	ENST00000418675.1;ENST00000466932.1	1stExon;3'UTR			chr10:33491692-33491913	3					10	33531873	rs148913335	1	0.00022		FALSE	chr10	33202938
cg02543939	cg02543939	17761211	TCACACCTTAAAAATATATTCTCAAACCTCTAACTATTAAATCTACTAAC			II			GGATTATTATCTCACACCTTGGAAATGTATTCTCAAGCCTCTGGCTGTTGGATCTGCTAA[CG]CTTATGCAGAAAACTTTAATCTGCGGTAAGAAGACCAGGGGCATGGTTTGCCTCTCTTTC	37	10	33492000	CACACCTTGGAAATGTATTCTCAAGCCTCTGGCTGTTGGATCTGCTAACG	R	NRP1;NRP1;NRP1;NRP1;NRP1;NRP1	NR_045259;NM_003873;NM_001244973;NM_001244972;NM_001024629;NM_001024628	Body;Body;Body;Body;Body;Body										NRP1	ENST00000466932.1	3'UTR	NRP1;NRP1	ENST00000418675.1;ENST00000466932.1	TSS200;3'UTR									10	33532006	rs541109845	5	0.000399		FALSE	chr10	33203071
cg16087345	cg16087345	50780552	CTCAACCATCACRAAAACTATCCATTATCTCAAATCTTATAAAATAAAAC			II			TTTTTTTAGCCTGTTACTCATTTTTGCAATCTGTTTAATATTTTACAGTTTTTGGCATTA[CG]TTTCACTTTACAAGACTTGAGATAATGGATAGTTCTCGTGATGGCTGAGAACCATACAAG	37	10	33493031	CGTTTCACTTTACAAGACTTGAGATAATGGATAGTTCTCGTGATGGCTGA	F	NRP1;NRP1;NRP1;NRP1;NRP1;NRP1	NR_045259;NM_003873;NM_001244973;NM_001244972;NM_001024629;NM_001024628	Body;Body;Body;Body;Body;Body										NRP1	ENST00000466932.1	3'UTR	NRP1;NRP1	ENST00000418675.1;ENST00000466932.1	TSS1500;3'UTR	chr10:33493020-33493390	3							10	33533037	rs10827211;rs556833827	39;40	0.331070;0.000200		FALSE	chr10	33204102
cg04287203	cg04287203	28711245	TACTTCACAATCTTTTAAAAACAACAACAACTATAATACACCTAAACTAC			II			CCATGAGTGGCTCTCTCGGGGTAGATCCTGATGAATCGCGTGGAGAGAGCTGGAAAAGTC[CG]CAGCTCAGGTGTATCATAGTTGTTGTTGCCCTCAAAAGACTGTGAAGCATGGAAAACACA	37	10	33496604	CGCAGCTCAGGTGTATCATAGTTGTTGTTGCCCTCAAAAGACTGTGAAGC	F	NRP1;NRP1;NRP1;NRP1;NRP1;NRP1	NR_045259;NM_003873;NM_001244973;NM_001244972;NM_001024629;NM_001024628	Body;Body;Body;Body;Body;Body										NRP1;NRP1	ENST00000466932.1;ENST00000374828.2	3'UTR;5'UTR	NRP1;NRP1;NRP1	ENST00000431894.1;ENST00000466932.1;ENST00000374828.2	TSS200;3'UTR;5'UTR									10	33536610	rs529783173;rs201841993;rs569278776	8;12;51	0.000799;0.000399;0.000200		FALSE	chr10	33207675
cg23444399	cg23444399	70745579	AATCTATAATTCCTTAACACACCCTTCCACTAAAATAAAATCTCTAAAAC			II			TGATATGATTAAAAACCATGTGCCGCTCTAAAATGGAAGATTTTTACCCATTTCTTTTTT[CG]TCTTAGAGATTTTATTTCAGTGGAAGGGTGTGTTAAGGAATCATAGATTAGGCTGTATGT	37	10	33499848	CGTCTTAGAGATTTTATTTCAGTGGAAGGGTGTGTTAAGGAATCATAGAT	F	NRP1;NRP1;NRP1;NRP1;NRP1;NRP1	NR_045259;NM_003873;NM_001244973;NM_001244972;NM_001024629;NM_001024628	Body;Body;Body;Body;Body;Body										RP11-342D11.2;NRP1;NRP1	ENST00000451530.1;ENST00000466932.1;ENST00000374828.2	TSS1500;3'UTR;5'UTR	RP11-342D11.2;NRP1;NRP1	ENST00000451530.1;ENST00000466932.1;ENST00000374828.2	TSS1500;3'UTR;5'UTR									10	33539854	rs143194986;rs561849880;rs78631561	0;1;32	0.000399;0.000200;0.008333		FALSE	chr10	33210919
cg13114217	cg13114217	80651404	ATATACATCTTTCAACTTTCACAAAATACTCAATTCAAAATTAAATAAAC			II			CAGTATCATAGGAAGATGATAATGATGGATAGAACCATATTTTAGAAATAAACCCTAACA[CG]TTCATCCAATCTTGAATTGAGTATTTTGTGAAAGTTGAAAGATGTATATTGGCTTCTCAT	37	10	33499997	TATACATCTTTCAACTTTCACAAAATACTCAATTCAAGATTGGATGAACG	F	NRP1;NRP1;NRP1;NRP1;NRP1;NRP1	NR_045259;NM_003873;NM_001244973;NM_001244972;NM_001024629;NM_001024628	Body;Body;Body;Body;Body;Body										RP11-342D11.2;NRP1;NRP1	ENST00000451530.1;ENST00000466932.1;ENST00000374828.2	TSS1500;3'UTR;5'UTR	RP11-342D11.2;NRP1;NRP1	ENST00000451530.1;ENST00000466932.1;ENST00000374828.2	TSS1500;3'UTR;5'UTR									10	33540003	rs566622540	29	0.0002		FALSE	chr10	33211068
cg12841561	cg12841561	68762285	AAAAAACAAATCACCATATACTTTTAATAAAATACATCACATACTTCCCC			II			ATTTACTACAGAAGAGTGATAGCTTTAGATCTGGTTGCAGACGCATGAATTATATAGAGA[CG]GGGAAGCATGTGATGCATCCTATCAAAAGCATATGGTGACTTGTTTTCTTTCTCTCTCAG	37	10	33500134	CGGGGAAGCATGTGATGCATCCTATCAAAAGCATATGGTGACTTGTTTTC	F	NRP1;NRP1;NRP1;NRP1;NRP1;NRP1	NR_045259;NM_003873;NM_001244973;NM_001244972;NM_001024629;NM_001024628	Body;Body;Body;Body;Body;Body										RP11-342D11.2;NRP1;NRP1	ENST00000451530.1;ENST00000466932.1;ENST00000374828.2	TSS200;3'UTR;5'UTR	RP11-342D11.2;NRP1;NRP1	ENST00000451530.1;ENST00000466932.1;ENST00000374828.2	TSS200;3'UTR;5'UTR									10	33540140	rs549099116;rs142561347;rs537826952	0;1;22	0.000200;0.001198;0.000200		FALSE	chr10	33211205
cg26295541	cg26295541	91710363	AATATAAATATACTACAAATCAACAACTTCCTACTACTAACRACRACRAC			II			GTGACTTGTTTTCTTTCTCTCTCAGAGCCCTAGTGTTGAAGAACATGTCACACCAGCACA[CG]CCGCCGTCGCCAGCAGCAGGAAGTTGTTGATTTGCAGCATATTCACACTTTCTGATGCAG	37	10	33500231	CGCCGCCGTCGCCAGCAGCAGGAAGTTGTTGATTTGCAGCATATTCACAC	F	NRP1;NRP1;NRP1;NRP1;NRP1;NRP1	NR_045259;NM_003873;NM_001244973;NM_001244972;NM_001024629;NM_001024628	Body;Body;Body;Body;Body;Body										RP11-342D11.2;RP11-342D11.2;NRP1;NRP1	ENST00000451530.1;ENST00000451530.1;ENST00000466932.1;ENST00000374828.2	1stExon;5'UTR;3'UTR;5'UTR	RP11-342D11.2;RP11-342D11.2;NRP1;NRP1	ENST00000451530.1;ENST00000451530.1;ENST00000466932.1;ENST00000374828.2	1stExon;5'UTR;3'UTR;5'UTR	chr10:33500140-33500390	3							10	33540237					FALSE	chr10	33211302
ch.10.845914F	ch.10.845914F	10731176	TATTTCTTTTATAAATTTTTATTATAAACCAAACTCAATAACTCATACCT			II			GTCTCGAACTCCTGAGCTCAGACAATCCGCCCGACTCGGCATCCCAAAGTGCTGGGATTA[CA]GGCATGAGCCACTGAGCCTGGCCCACAATAAAAATTTATAAAAGAAACAAAGCACTTAAA	36	10	33501874	CAGGCATGAGCCACTGAGCCTGGCCCACAATAAAAATTTATAAAAGAAAC	F	NRP1;NRP1;NRP1	NM_001024628;NM_003873;NM_001024629	Body;Body;Body										RP11-342D11.2;NRP1;NRP1	ENST00000451530.1;ENST00000466932.1;ENST00000374828.2	5'UTR;3'UTR;5'UTR	RP11-342D11.2;NRP1;NRP1	ENST00000451530.1;ENST00000466932.1;ENST00000374828.2	5'UTR;3'UTR;5'UTR								TRUE							FALSE	chr10	33212945
cg00717280	cg00717280	72700216	TCCTCCCCCAAATCTATTTAAAACCACTCATTAATATAAAAATAAAATAC			II			TCACGATCTTCTCCTCCCCCAGGTCTATTTGGAGCCACTCATTGATGTAGGAATGAGGTG[CG]GGTGGAAGTGCCCAGCCAGAGCGACTGGTTACCAGGCGGATGTTTTCAGGCATCCAGTTT	37	10	33502502	CCTCCCCCAGGTCTATTTGGAGCCACTCATTGATGTAGGAATGAGGTGCG	R	NRP1;NRP1;NRP1;NRP1;NRP1;NRP1	NR_045259;NM_003873;NM_001244973;NM_001244972;NM_001024629;NM_001024628	Body;Body;Body;Body;Body;Body										RP11-342D11.2;NRP1;NRP1;NRP1	ENST00000451530.1;ENST00000466932.1;ENST00000374828.2;ENST00000374814.5	5'UTR;TSS200;5'UTR;5'UTR	RP11-342D11.2;NRP1;NRP1;NRP1	ENST00000451530.1;ENST00000466932.1;ENST00000374828.2;ENST00000374814.5	5'UTR;TSS200;5'UTR;5'UTR									10	33542508	rs556712319;rs182437025;rs564902260	43;35;2	0.003794;0.001597;0.000200		FALSE	chr10	33213573
cg14982967	cg14982967	23641850	CCAAAAAAACAAAAACTAAATACCTAAAAACATCCRCCTAATAACCAATC			II			TCTATTTGGAGCCACTCATTGATGTAGGAATGAGGTGCGGGTGGAAGTGCCCAGCCAGAG[CG]ACTGGTTACCAGGCGGATGTTTTCAGGCATCCAGTTTCTGTCCCCTTGGTTGGATGATGT	37	10	33502525	CAAGGGGACAGAAACTGGATGCCTGAAAACATCCGCCTGGTAACCAGTCG	F	NRP1;NRP1;NRP1;NRP1;NRP1;NRP1	NR_045259;NM_003873;NM_001244973;NM_001244972;NM_001024629;NM_001024628	Body;Body;Body;Body;Body;Body										RP11-342D11.2;NRP1;NRP1;NRP1	ENST00000451530.1;ENST00000466932.1;ENST00000374828.2;ENST00000374814.5	5'UTR;TSS200;5'UTR;5'UTR	RP11-342D11.2;NRP1;NRP1;NRP1	ENST00000451530.1;ENST00000466932.1;ENST00000374828.2;ENST00000374814.5	5'UTR;TSS200;5'UTR;5'UTR									10	33542531	rs532348709;rs540725422;rs200660300;rs529636463	1;10;12;31	0.000200;0.000200;0.000200;0.000200		FALSE	chr10	33213596
cg26086245	cg26086245	14796533	AAAATAAAATACRAATAAAAATACCCAACCAAAACRACTAATTACCAAAC			II			TCATTGATGTAGGAATGAGGTGCGGGTGGAAGTGCCCAGCCAGAGCGACTGGTTACCAGG[CG]GATGTTTTCAGGCATCCAGTTTCTGTCCCCTTGGTTGGATGATGTGATCTGGGAGTCAGA	37	10	33502540	CGCCTGGTAACCAGTCGCTCTGGCTGGGCACTTCCACCCGCACCTCATTC	R	NRP1;NRP1;NRP1;NRP1;NRP1;NRP1	NR_045259;NM_003873;NM_001244973;NM_001244972;NM_001024629;NM_001024628	Body;Body;Body;Body;Body;Body										RP11-342D11.2;NRP1;NRP1;NRP1	ENST00000451530.1;ENST00000466932.1;ENST00000374828.2;ENST00000374814.5	5'UTR;TSS200;5'UTR;5'UTR	RP11-342D11.2;NRP1;NRP1;NRP1	ENST00000451530.1;ENST00000466932.1;ENST00000374828.2;ENST00000374814.5	5'UTR;TSS200;5'UTR;5'UTR									10	33542546	rs564902260;rs532348709;rs540725422;rs200660300	40;16;7;5	0.000200;0.000200;0.000200;0.000200		FALSE	chr10	33213611
cg06512724	cg06512724	77623243	AACTCACATCCCAATAAAACAAATCTTCAATAAAAACATACATTTCCCCC			II			TCCCGTCTCTAAACTCACATCCCAGTAAGGCAAATCTTCAATAAGAACATACATTTCCCC[CG]CTTTGACATCTTCTAAGTTTAACATTCATATTTCAGTCTCTTTGGTATCCAGAATTCATC	37	10	33502889	CGGGGGAAATGTATGTTCTTATTGAAGATTTGCCTTACTGGGATGTGAGT	R	NRP1;NRP1;NRP1;NRP1;NRP1;NRP1	NR_045259;NM_003873;NM_001244973;NM_001244972;NM_001024629;NM_001024628	Body;Body;Body;Body;Body;Body										NRP1;NRP1;NRP1	ENST00000466932.1;ENST00000374828.2;ENST00000374814.5	TSS1500;5'UTR;5'UTR	NRP1;NRP1;NRP1	ENST00000466932.1;ENST00000374828.2;ENST00000374814.5	TSS1500;5'UTR;5'UTR									10	33542895	rs61760417	47	0.003195		FALSE	chr10	33213960
cg05504719	cg05504719	27704947	TCTTTTAATTAATAACATCACCAATCATCCACTTCCTACCTAATCATCTC			II			ACTGAACCCTGTCTTTTAATTGGTGGCATCACCAATCATCCACTTCCTGCCTAGTCATCT[CG]TCATTTCCGTTTTGCTGCCAAATCCTGTTGTTTTTATTAAGTACAAGAAAGCAACAGAAC	37	10	33503366	CGAGATGACTAGGCAGGAAGTGGATGATTGGTGATGCCACCAATTAAAAG	R	NRP1;NRP1;NRP1;NRP1;NRP1;NRP1	NR_045259;NM_003873;NM_001244973;NM_001244972;NM_001024629;NM_001024628	Body;Body;Body;Body;Body;Body				chr10:33503049-33503049						NRP1;NRP1;NRP1	ENST00000466932.1;ENST00000374828.2;ENST00000374814.5	TSS1500;5'UTR;5'UTR	NRP1;NRP1;NRP1	ENST00000466932.1;ENST00000374828.2;ENST00000374814.5	TSS1500;5'UTR;5'UTR	chr10:33503200-33503510	3							10	33543372					FALSE	chr10	33214437
cg01874729	cg01874729	80638426	ATAAAATCTAAAAAACCAACCAAAAACTAATATAACACCCTAACCAAAAC			II			AAGAAAGCAACAGAACTCTTGTTGCTACCTTCCTTTCTTCTGGATTTATCCTGATCCGAG[CG]CTCTGGCCAGGGTGCTACATCAGCTCTTGGTTGGCCTCCCAGACCCCACTTTGAATCTCC	37	10	33503472	TGGGGTCTGGGAGGCCAACCAAGAGCTGATGTAGCACCCTGGCCAGAGCG	F	NRP1;NRP1;NRP1;NRP1;NRP1;NRP1	NR_045259;NM_003873;NM_001244973;NM_001244972;NM_001024629;NM_001024628	Body;Body;Body;Body;Body;Body								10:33503423-33503568	Unclassified_Cell_type_specific	NRP1;NRP1;NRP1	ENST00000466932.1;ENST00000374828.2;ENST00000374814.5	TSS1500;5'UTR;5'UTR	NRP1;NRP1;NRP1	ENST00000466932.1;ENST00000374828.2;ENST00000374814.5	TSS1500;5'UTR;5'UTR	chr10:33503200-33503510	3							10	33543478	rs548044186;rs566154966	1;32	0.000200;0.001797		FALSE	chr10	33214543
cg23912035	cg23912035	38658278	TTTAAAATACTACTTTCTACCTCCCCAAATTTTAACTTCTTTAAAAACAC			II			ACATTTAGTTCTTTGGAATGCTGCTTTCTGCCTCCCCAGATTTTAACTTCTTTGAGGACA[CG]AACTAAGTCATATTTTTCTGTTTTATATGACTCTTCATGCCCTGTTTTATACATAGTATT	37	10	33505747	CGTGTCCTCAAAGAAGTTAAAATCTGGGGAGGCAGAAAGCAGCATTCCAA	R	NRP1;NRP1;NRP1;NRP1;NRP1;NRP1	NR_045259;NM_003873;NM_001244973;NM_001244972;NM_001024629;NM_001024628	Body;Body;Body;Body;Body;Body										NRP1;NRP1	ENST00000374828.2;ENST00000374814.5	5'UTR;5'UTR	NRP1;NRP1	ENST00000374828.2;ENST00000374814.5	5'UTR;5'UTR	chr10:33505640-33506010	3							10	33545753					FALSE	chr10	33216818
cg20687152	cg20687152	65796169	ACTCTAAACTCTACTATCTTCTATTATTAACCAAAAATCTATTACCCAAC			II			TGTCTGAGATCATCACTGTGAATTCTGATTGACTTAGGAGCACATGAATATGTGTTGAAG[CG]CTGGGTAACAGACTTCTGGTTAATAACAGAAGATAGCAGAGTTCAGAGTGTGTTAAGCAG	37	10	33507026	CGCTGGGTAACAGACTTCTGGTTAATAACAGAAGATAGCAGAGTTCAGAG	F	NRP1;NRP1;NRP1;NRP1;NRP1;NRP1	NR_045259;NM_003873;NM_001244973;NM_001244972;NM_001024629;NM_001024628	Body;Body;Body;Body;Body;Body										NRP1;NRP1	ENST00000374828.2;ENST00000374814.5	5'UTR;5'UTR	NRP1;NRP1	ENST00000374828.2;ENST00000374814.5	5'UTR;5'UTR	chr10:33506860-33507110	3							10	33547032	rs17503755	35	0.022564		FALSE	chr10	33218097
cg09277467	cg09277467	37808262	TAAATTAAAAACAACCCRTAAAATAATAATATTTCTCAATCCTATACCTC			II			TAATTCTGCCTTGGGTTGGGAACAGCCCGTGGGATGGTGATGTTTCTCAGTCCTGTGCCT[CG]TGCATTCAGCACTATGCTTCTCAGCACAGCTGGGTCAGACACCTCCTTTTAGGCTGCATA	37	10	33512002	CGAGGCACAGGACTGAGAAACATCACCATCCCACGGGCTGTTCCCAACCC	R	NRP1;NRP1;NRP1	NM_001024628;NM_003873;NM_001024629	Body;Body;Body						TRUE				NRP1;NRP1	ENST00000374828.2;ENST00000374814.5	5'UTR;5'UTR	NRP1;NRP1	ENST00000374828.2;ENST00000374814.5	5'UTR;5'UTR								TRUE	10	33552008	rs114128586;rs551509963	34;28	0.005591;0.000200		FALSE	chr10	33223073
cg06338245	cg06338245	25800898	TAACTTACAACAAATTTATTTCCTTCTTTTATAATAATCCAATCTTCCCC			II			CGGTGGCAGCCTAACTTACAACAGGTTTGTTTCCTTCTTTTATGGTGATCCAGTCTTCCC[CG]TTGGAGCTAACGTCGATCTTGTAAGTCTTGACATAATATTTCTTCTTGGTTTCTTTTGAA	37	10	33515103	CGGGGAAGACTGGATCACCATAAAAGAAGGAAACAAACCTGTTGTAAGTT	R	NRP1;NRP1;NRP1;NRP1;NRP1;NRP1	NR_045259;NM_003873;NM_001244973;NM_001244972;NM_001024629;NM_001024628	Body;Body;Body;Body;Body;Body										NRP1;NRP1	ENST00000374828.2;ENST00000374814.5	5'UTR;5'UTR	NRP1;NRP1;NRP1	ENST00000432372.1;ENST00000374828.2;ENST00000374814.5	1stExon;5'UTR;5'UTR									10	33555109	rs530168426	18	0.0002		FALSE	chr10	33226174
cg24638819	cg24638819	69695243	AATTTATTTCCTTCTTTTATAATAATCCAATCTTCCCCRTTAAAACTAAC			II			AACTTACAACAGGTTTGTTTCCTTCTTTTATGGTGATCCAGTCTTCCCCGTTGGAGCTAA[CG]TCGATCTTGTAAGTCTTGACATAATATTTCTTCTTGGTTTCTTTTGAAATGGCGCCCTGT	37	10	33515115	GTTTGTTTCCTTCTTTTATGGTGATCCAGTCTTCCCCGTTGGAGCTAACG	R	NRP1;NRP1;NRP1	NM_001024628;NM_003873;NM_001024629	Body;Body;Body										NRP1;NRP1	ENST00000374828.2;ENST00000374814.5	5'UTR;5'UTR	NRP1;NRP1;NRP1	ENST00000432372.1;ENST00000374828.2;ENST00000374814.5	1stExon;5'UTR;5'UTR								TRUE	10	33555121	rs530168426;rs550303286	30;1	0.000200;0.000200	TRUE	FALSE	chr10	33226186
cg04721557	cg04721557	43736946	TACACTAACCACRCTTATACTTATCTTACAAATAAACTTAAACCTTCTAC			II			TAATATTTCTTCTTGGTTTCTTTTGAAATGGCGCCCTGTGTCCCGACAGCCGTGACAAAG[CG]CAGAAGGCCCAAGTCTACCTGCAAGACAAGTACAAGCGTGGTCAGTGCACCATCCCTGCA	37	10	33515198	CGCAGAAGGCCCAAGTCTACCTGCAAGACAAGTACAAGCGTGGTCAGTGC	F	NRP1;NRP1;NRP1;NRP1;NRP1;NRP1;NRP1;NRP1;NRP1;NRP1;NRP1;NRP1	NM_003873;NM_001244973;NM_001244972;NM_001024629;NM_001024628;NR_045259;NR_045259;NM_003873;NM_001244973;NM_001244972;NM_001024629;NM_001024628	ExonBnd;ExonBnd;ExonBnd;ExonBnd;ExonBnd;ExonBnd;Body;Body;Body;Body;Body;Body										NRP1;NRP1;NRP1	ENST00000374875.1;ENST00000374828.2;ENST00000374814.5	ExonBnd;5'UTR;5'UTR	NRP1;NRP1;NRP1;NRP1	ENST00000432372.1;ENST00000374875.1;ENST00000374828.2;ENST00000374814.5	1stExon;ExonBnd;5'UTR;5'UTR									10	33555204	rs536180003;rs191573096;rs575837924	4;17;39	0.000399;0.000200;0.000399		FALSE	chr10	33226269
cg14219813	cg14219813	23644298	CCRTAACAAAACRCAAAAAACCCAAATCTACCTACAAAACAAATACAAAC			II			TGTCCCGACAGCCGTGACAAAGCGCAGAAGGCCCAAGTCTACCTGCAAGACAAGTACAAG[CG]TGGTCAGTGCACCATCCCTGCAGCACAGTAACCCAAAGCATCTTTTCCTGTGGGCTCCAC	37	10	33515236	CGCTTGTACTTGTCTTGCAGGTAGACTTGGGCCTTCTGCGCTTTGTCACG	R	NRP1;NRP1;NRP1;NRP1;NRP1;NRP1;NRP1;NRP1;NRP1;NRP1;NRP1;NRP1	NM_003873;NM_001244973;NM_001244972;NM_001024629;NM_001024628;NR_045259;NR_045259;NM_003873;NM_001244973;NM_001244972;NM_001024629;NM_001024628	ExonBnd;ExonBnd;ExonBnd;ExonBnd;ExonBnd;ExonBnd;Body;Body;Body;Body;Body;Body										NRP1;NRP1;NRP1	ENST00000374875.1;ENST00000374828.2;ENST00000374814.5	ExonBnd;5'UTR;5'UTR	NRP1;NRP1;NRP1;NRP1	ENST00000374875.1;ENST00000432372.1;ENST00000374828.2;ENST00000374814.5	ExonBnd;TSS200;5'UTR;5'UTR									10	33555242	rs145116269;rs142121081;rs536180003;rs191573096;rs575837924	50;49;36;23;1	0.000399;0.000220;0.000399;0.000200;0.000399		FALSE	chr10	33226307
cg15809806	cg15809806	52729178	AAACTCTAAAAATAATTACTCTAAACAATATTAACTATTTTCAAATACTC			II			AAAGTTAATGGGGACTCTAAAAATGGTTGCTCTGAACAATGTTAACTGTTTTCAAATGCT[CG]CAGATCACTTAGTGCTTTTCTGACTGTCCATTAAAGTCATGCCCAATGCCACAGCTACTT	37	10	33518295	GACTCTAAAAATGGTTGCTCTGAACAATGTTAACTGTTTTCAAATGCTCG	R	NRP1;NRP1;NRP1	NM_001024628;NM_003873;NM_001024629	Body;Body;Body						TRUE				NRP1;NRP1	ENST00000374828.2;ENST00000374814.5	5'UTR;5'UTR	NRP1;NRP1	ENST00000374828.2;ENST00000374814.5	5'UTR;5'UTR								TRUE	10	33558301					FALSE	chr10	33229366
cg08358427	cg08358427	23689868	AATAAATTAAACAACTCTTTAAATCATCAAAAATACCCCAAAAAAAATCC			II			GAGGACAAAGAGCTGAGGTCTGATTAAAAACAGGAAAATATTTTTTGAGGGGGAGACTGT[CG]GATTTTCTTTGGGGCATCTCTGATGACTCAAAGAGCTGTTTAATTCATCACTTGACACTA	37	10	33522703	CGGATTTTCTTTGGGGCATCTCTGATGACTCAAAGAGCTGTTTAATTCAT	F	NRP1;NRP1;NRP1;NRP1;NRP1;NRP1	NR_045259;NM_003873;NM_001244973;NM_001244972;NM_001024629;NM_001024628	Body;Body;Body;Body;Body;Body				chr10:33522627-33522627						NRP1;NRP1	ENST00000374828.2;ENST00000374814.5	5'UTR;5'UTR	NRP1;NRP1	ENST00000374828.2;ENST00000374814.5	5'UTR;5'UTR	chr10:33522580-33522910	3							10	33562709					FALSE	chr10	33233774
cg03442322	cg03442322	5702853	TTTCATAAAATAAACTAAACRTTTTCTAATAACTTACCACAATTCCRTAC			II			GCATTTTCTTAGTGTGATGGAAACAGCATCAGGCTCTGAAAGGCCTTTGTTTGAGAGCAA[CG]CACGGAACTGTGGCAAGCCACCAGAAAACGCTCAGCTTATTTTATGAAACACATTTAAGA	37	10	33524393	CGCACGGAACTGTGGCAAGCCACCAGAAAACGCTCAGCTTATTTTATGAA	F	NRP1;NRP1;NRP1	NM_001024628;NM_003873;NM_001024629	Body;Body;Body						TRUE				NRP1;NRP1	ENST00000374828.2;ENST00000374814.5	5'UTR;5'UTR	NRP1;NRP1	ENST00000374828.2;ENST00000374814.5	5'UTR;5'UTR	chr10:33524280-33524430	3						TRUE	10	33564399	rs186281572;rs577374541;rs541166598	4;15;26	0.000200;0.000200;0.000200		FALSE	chr10	33235464
cg25763127	cg25763127	64657991	TAAATACTTTCTTTAAAAATTCACRCTTCTATTAAAATCACACTATTCTC			II			CACAGAAACTGTGGATGCTTTCTTTAAAGATTCACGCTTCTGTTGAAATCACACTGTTCT[CG]CCTCAAACATTTAAGGAGAAGTTCATGAGTTCAGAGCATGATCTTCTAATGATGAGCAGT	37	10	33527263	GGATGCTTTCTTTAAAGATTCACGCTTCTGTTGAAATCACACTGTTCTCG	R	NRP1;NRP1;NRP1	NM_001024628;NM_003873;NM_001024629	Body;Body;Body						TRUE				NRP1;NRP1	ENST00000374828.2;ENST00000374814.5	5'UTR;5'UTR	NRP1;NRP1	ENST00000374828.2;ENST00000374814.5	5'UTR;5'UTR			chr10:33526802-33527854	6	chr10:33524908-33527903	6		TRUE	10	33567269	rs143011391;rs571685751;rs187819147	37;28;1	0.009984;0.000200;0.000200		FALSE	chr10	33238334
cg20701074	cg20701074	11672542	AAATCACAAAATTTTAAATACTTAAAACAACCCAAACACCTATCTAATCC			II			TATTTTTAATAGAATCACAGAATTTTAAATGCTTGAAACAACCCAAGCACCTGTCTGGTC[CG]ATCACCCATCCCCTGGAGAATTTCACTGATAGCCTTCTCAGGCTAGCTAAAAGAATAAAG	37	10	33532360	CGGACCAGACAGGTGCTTGGGTTGTTTCAAGCATTTAAAATTCTGTGATT	R	NRP1;NRP1;NRP1	NM_001024628;NM_003873;NM_001024629	Body;Body;Body						TRUE				NRP1;NRP1	ENST00000374828.2;ENST00000374814.5	5'UTR;5'UTR	NRP1;NRP1	ENST00000374828.2;ENST00000374814.5	5'UTR;5'UTR								TRUE	10	33572366	rs540399655;rs555618295	6;2	0.000399;0.000599		FALSE	chr10	33243431
cg00346755	cg00346755	74806832	AACATTACTAAATATCCTACTTAAAAAACAATCACCCCCACTTAAAAACC			II			TTTTTTCTTTCAAAAGGCTGATTATATGAAAAAAATGAATTTTAGGATCTTTTACGCCAG[CG]GTTTTCAAGTGGGGGTGATTGTTCCCTAAGTAGGATATCTAGCAATGTCTGGAGACAGTA	37	10	33534164	ACATTGCTAGATATCCTACTTAGGGAACAATCACCCCCACTTGAAAACCG	F	NRP1;NRP1;NRP1;NRP1;NRP1;NRP1	NR_045259;NM_003873;NM_001244973;NM_001244972;NM_001024629;NM_001024628	Body;Body;Body;Body;Body;Body										NRP1;NRP1	ENST00000374828.2;ENST00000374814.5	5'UTR;5'UTR	NRP1;NRP1	ENST00000374828.2;ENST00000374814.5	5'UTR;5'UTR	chr10:33533760-33534175	3							10	33574170	rs141569396;rs531651554	1;23	0.000399;0.000200		FALSE	chr10	33245235
cg02977812	cg02977812	16625524	ACCACACTCCCTAATAACTTTTAAAATTAAATTACTTAACAAACCAACTC			II			ACCACAATTTTTTTCCACAAGAGAAAAAGTCCCCAAATTTGGAGAAGAGTAGTTTCAGCC[CG]AGTTGGTTTGTCAAGTAATTTAATTTCAAAAGTCACTAGGGAGTGTGGTAATCCTGGTGC	37	10	33537894	CCACACTCCCTAGTGACTTTTGAAATTAAATTACTTGACAAACCAACTCG	F	NRP1;NRP1;NRP1;NRP1;NRP1;NRP1	NR_045259;NM_003873;NM_001244973;NM_001244972;NM_001024629;NM_001024628	Body;Body;Body;Body;Body;Body				chr10:33537661-33537661				10:33537461-33537955	Unclassified_Cell_type_specific	NRP1;NRP1	ENST00000374828.2;ENST00000374814.5	5'UTR;5'UTR	NRP1;NRP1	ENST00000374828.2;ENST00000374814.5	5'UTR;5'UTR			chr10:33537426-33538016	6	chr10:33536388-33540022	6			10	33577900	rs113873122;rs148157219;rs568410402	0;16;31	0.003195;0.003994;0.000200		FALSE	chr10	33248965
cg21379625	cg21379625	77640855	TTAAACAAAATATAACTATATACAAACCTTCACATTAAAACTTCCTTCAC			II			GAAGTGGCTTTTTGAGCAGGATATGGCTGTGTGCAAACCTTCACATTGGGACTTCCTTCA[CG]CTCCTTCTCACTAACAGGCTCCTTGACTTGTTTTTAAGCTTTCTGGCAGACAACGGATCT	37	10	33538715	TGAGCAGGATATGGCTGTGTGCAAACCTTCACATTGGGACTTCCTTCACG	R	NRP1;NRP1;NRP1;NRP1;NRP1;NRP1	NR_045259;NM_003873;NM_001244973;NM_001244972;NM_001024629;NM_001024628	Body;Body;Body;Body;Body;Body										NRP1;NRP1	ENST00000374828.2;ENST00000374814.5	5'UTR;5'UTR	NRP1;NRP1	ENST00000374828.2;ENST00000374814.5	5'UTR;5'UTR	chr10:33538620-33539070	3							10	33578721	rs533868355	33	0.002796		FALSE	chr10	33249786
cg09030553	cg09030553	73615128	ATCATTAACTATCRATATAAACRTCCACATTAAAACTTCCTATAAAATCC			II			CTTCACGCTCCTTCTCACTAACAGGCTCCTTGACTTGTTTTTAAGCTTTCTGGCAGACAA[CG]GATCTCACAGGAAGCTCCAATGTGGACGTTCATATCGACAGTTAATGATGCATTGTTTTT	37	10	33538770	CGGATCTCACAGGAAGCTCCAATGTGGACGTTCATATCGACAGTTAATGA	F	NRP1;NRP1;NRP1;NRP1;NRP1;NRP1	NR_045259;NM_003873;NM_001244973;NM_001244972;NM_001024629;NM_001024628	Body;Body;Body;Body;Body;Body										NRP1;NRP1	ENST00000374828.2;ENST00000374814.5	5'UTR;5'UTR	NRP1;NRP1	ENST00000374828.2;ENST00000374814.5	5'UTR;5'UTR	chr10:33538620-33539070	3							10	33578776	rs189369890;rs543827725;rs562154193	0;28;37	0.000200;0.000200;0.000200		FALSE	chr10	33249841
cg15391489	cg15391489	11765885	CTAACTATAACCTTAAATATTTACTCRTTTCTCTAAACTTCAACAATCTC			II			AAGCCTGGTCACTAACTGTGACCTTGAGTGTTTACTCGTTTCTCTGAACTTCAGCAATCT[CG]TTTTTAAAATGGGGATGATTATACCTCCTTCCCAGGATTGCAGTGAGGATCAGATAAAAA	37	10	33539640	CGAGATTGCTGAAGTTCAGAGAAACGAGTAAACACTCAAGGTCACAGTTA	R	NRP1;NRP1;NRP1;NRP1;NRP1;NRP1	NR_045259;NM_003873;NM_001244973;NM_001244972;NM_001024629;NM_001024628	Body;Body;Body;Body;Body;Body										NRP1;NRP1	ENST00000374828.2;ENST00000374814.5	5'UTR;5'UTR	NRP1;NRP1	ENST00000374828.2;ENST00000374814.5	5'UTR;5'UTR					chr10:33536388-33540022	6			10	33579646	rs555739918;rs577262307;rs546075926;rs186623593	47;34;4;1	0.000200;0.000200;0.000200;0.000200		FALSE	chr10	33250711
cg07913781	cg07913781	26767853	TAATTTTCTCCTAAACTCTTCTCCAACAACTCCAATCAAACTCCACATCA	35756981	TAATTTTCTCCTAAACTCTTCTCCAACAACTCCGATCAAACTCCACGTCG	I	T	Red	CAAGTGGCTGATCGTCGAGAGCCCACCGGTAGAAGAGCACACCAACAGGCACAAGCACAA[CG]ACGTGGAGTTTGACCGGAGCTGTTGGAGAAGAGTCCAGGAGAAAACCATCTCCCTTCCGG	37	10	33541110	CGACGTGGAGTTTGACCGGAGCTGTTGGAGAAGAGTCCAGGAGAAAACCA	F	NRP1;NRP1;NRP1	NM_001024628;NM_003873;NM_001024629	Body;Body;Body							10:33581016-33581382			NRP1;NRP1	ENST00000374828.2;ENST00000374814.5	5'UTR;5'UTR	NRP1;NRP1	ENST00000374828.2;ENST00000374814.5	5'UTR;5'UTR								TRUE	10	33581116					FALSE	chr10	33252181
cg03602698	cg03602698	65802271	CTTAATCTTATACTACATACCTATATCCACTCTCRATAAAAATCCTCTCC			II			TCCTAGATAGGCTTGATCTTATGCTGCATACCTGTATCCACTCTCGGTAGGAATCCTCTC[CG]GGAGTCCACCCATTCTCAGGGTAGTTCAGGCGGGAGCGCTCTGCAGACCAGTTGGTGCTA	37	10	33542985	TTGATCTTATGCTGCATACCTGTATCCACTCTCGGTAGGAATCCTCTCCG	R	NRP1;NRP1;NRP1	NM_001024628;NM_003873;NM_001024629	Body;Body;Body			low-CpG:33582986-33583004							NRP1;NRP1	ENST00000374828.2;ENST00000374814.5	5'UTR;5'UTR	NRP1;NRP1	ENST00000374828.2;ENST00000374814.5	5'UTR;5'UTR					chr10:33541331-33545964	6		TRUE	10	33582991					FALSE	chr10	33254056
cg17470096	cg17470096	99806204	ACAATATAATATAAACTATTTTCCCCTCCAAAAAATCCATAATTCTATAC			II			GGTTTAGAAGGACAATATGGTGTGGACTGTTTTCCCCTCCAAGAAATCCATGGTTCTGTG[CG]TTTCAACTAAGAATGATTGCTTTGTTTAAAGAAGCACATTAGGTAGACATGTCCCTGGAG	37	10	33546865	CGCACAGAACCATGGATTTCTTGGAGGGGAAAACAGTCCACACCATATTG	R	NRP1;NRP1;NRP1;NRP1;NRP1;NRP1	NR_045259;NM_003873;NM_001244973;NM_001244972;NM_001024629;NM_001024628	Body;Body;Body;Body;Body;Body										NRP1;NRP1	ENST00000374828.2;ENST00000374814.5	5'UTR;5'UTR	NRP1;NRP1	ENST00000374828.2;ENST00000374814.5	5'UTR;5'UTR					chr10:33546382-33547208	6			10	33586871					FALSE	chr10	33257936
cg08839819	cg08839819	73747928	ATTTATAAACAAATATTTACAACCCTAATCCTTAAAATCRTCCTCTAATC			II			TTTTTTCTTTAGTTTGTGGGCAAATGTTTACAGCCCTAATCCTTGGGGTCGTCCTCTGAT[CG]CCACAGCCGCTGACCTCCCCCAGAATACAAGCTTGCAAGCAAAGCTGTGATTGCCCTGTG	37	10	33547946	TTTGTGGGCAAATGTTTACAGCCCTAATCCTTGGGGTCGTCCTCTGATCG	R	NRP1;NRP1;NRP1;NRP1;NRP1;NRP1	NR_045259;NM_003873;NM_001244973;NM_001244972;NM_001024629;NM_001024628	Body;Body;Body;Body;Body;Body				chr10:33547800-33547800						NRP1;NRP1	ENST00000374828.2;ENST00000374814.5	5'UTR;5'UTR	NRP1;NRP1	ENST00000374828.2;ENST00000374814.5	5'UTR;5'UTR			chr10:33547904-33548402	3	chr10:33547900-33550686	3			10	33587952	rs12263582;rs114224565;rs572132590	38;12;11	0.009984;0.007588;0.000200		FALSE	chr10	33259017
cg12622378	cg12622378	94804491	CTAAATATTCCCAAAACTACACAACACCTAATAAAATAATAAAATCCCCC			II			TCTTTGGCACAAAGACAATATAAGTGCATTCAAGGCTGTTGGGATATTTTTCAGGGAATC[CG]GGGGACTTTATCACTCCACTAGGTGTTGTGTAGTTCTGGGAACATTCAGGACCTATGAGT	37	10	33552748	CGGGGGACTTTATCACTCCACTAGGTGTTGTGTAGTTCTGGGAACATTCA	F	NRP1;NRP1;NRP1;NRP1;NRP1;NRP1	NR_045259;NM_003873;NM_001244973;NM_001244972;NM_001024629;NM_001024628	Body;Body;Body;Body;Body;Body						TRUE				NRP1;NRP1;NRP1;NRP1	ENST00000374828.2;ENST00000374814.5;ENST00000374818.3;ENST00000374875.1	5'UTR;5'UTR;5'UTR;5'UTR	NRP1;NRP1;NRP1;NRP1;NRP1	ENST00000455749.1;ENST00000374828.2;ENST00000374814.5;ENST00000374818.3;ENST00000374875.1	TSS200;5'UTR;5'UTR;5'UTR;5'UTR	chr10:33552225-33552830	3							10	33592754	rs545180555;rs138480424;rs559961807;rs527361837;rs200959306	7;8;19;23;28	0.000200;0.000220;0.000399;0.000200;0.001000		FALSE	chr10	33263819
cg09084320	cg09084320	34776115	TATAACTATTAATAAAAACACRATAAACTATAATTACAAACCATAATACC			II			GGCCGGTAAAGTGTGGCTGTTAGTGAGGGCACGATAAACTGTGATTACAGGCCATGATGC[CG]GAAGTCACCTGATATCAATGCTGACATCCTAACCTTCCCCGAAGTATCAGACACAGTATA	37	10	33553435	CGGCATCATGGCCTGTAATCACAGTTTATCGTGCCCTCACTAACAGCCAC	R	NRP1;NRP1;NRP1	NM_001024628;NM_003873;NM_001024629	Body;Body;Body						TRUE				NRP1;NRP1;NRP1;NRP1	ENST00000374828.2;ENST00000374814.5;ENST00000374818.3;ENST00000374875.1	5'UTR;5'UTR;5'UTR;5'UTR	NRP1;NRP1;NRP1;NRP1;NRP1	ENST00000455749.1;ENST00000374828.2;ENST00000374814.5;ENST00000374818.3;ENST00000374875.1	TSS1500;5'UTR;5'UTR;5'UTR;5'UTR	chr10:33552905-33553475	3						TRUE	10	33593441	rs150714413;rs543512925;rs117606720;rs376105874;rs550447934	47;40;39;30;2	0.001997;0.000200;0.011981;0.003195;0.000998		FALSE	chr10	33264506
cg10419493	cg10419493	56770145	TACTACATATAATACTTCCAATAATAAATACTTAACCTACTAACACCACC			II			TGCATTTCCTCTGCTACATATGATGCTTCCAGTAGTAGATACTTGGCCTGCTAACACCAC[CG]TCCCTTTGCAAAACTGTGGAAATACACAGAGGTATTGTTCATTTCTCCATACTTTGGGAA	37	10	33561323	CGGTGGTGTTAGCAGGCCAAGTATCTACTACTGGAAGCATCATATGTAGC	R	NRP1;NRP1;NRP1;NRP1;NRP1;NRP1	NR_045259;NM_003873;NM_001244973;NM_001244972;NM_001024629;NM_001024628	Body;Body;Body;Body;Body;Body										NRP1;NRP1;NRP1;NRP1	ENST00000374828.2;ENST00000374814.5;ENST00000374818.3;ENST00000374875.1	5'UTR;5'UTR;5'UTR;5'UTR	NRP1;NRP1;NRP1;NRP1	ENST00000374828.2;ENST00000374814.5;ENST00000374818.3;ENST00000374875.1	5'UTR;5'UTR;5'UTR;5'UTR	chr10:33560940-33561455	3							10	33601329	rs537205524;rs552443963;rs150662221;rs534733564;rs552676267	47;41;12;5;2	0.000599;0.000599;0.000200;0.000200;0.000399		FALSE	chr10	33272394
cg22405556	cg22405556	15777177	ACTTAAATCCTAACATAATCTAAATACTAAATAACCAAATTCTAACTCAC			II			ATAGGCTTTTTACTTGAATCCTGACATGGTCTGAATACTAAGTGGCCAAATTCTAGCTCA[CG]TTGCCTTCCAAGCACAAATAAGAGAGGTGGGTGAGGCATTCTGAAAAACTAAGGCATTTC	37	10	33561788	CGTGAGCTAGAATTTGGCCACTTAGTATTCAGACCATGTCAGGATTCAAG	R	NRP1;NRP1;NRP1;NRP1;NRP1;NRP1	NR_045259;NM_003873;NM_001244973;NM_001244972;NM_001024629;NM_001024628	Body;Body;Body;Body;Body;Body						TRUE				NRP1;NRP1;NRP1;NRP1	ENST00000374828.2;ENST00000374814.5;ENST00000374818.3;ENST00000374875.1	5'UTR;5'UTR;5'UTR;5'UTR	NRP1;NRP1;NRP1;NRP1	ENST00000374828.2;ENST00000374814.5;ENST00000374818.3;ENST00000374875.1	5'UTR;5'UTR;5'UTR;5'UTR	chr10:33561740-33561955	3							10	33601794	rs10827227	2	0.45647		FALSE	chr10	33272859
cg24892069	cg24892069	57789924	TTTTAACACTTCCCTTCAAAATACTATCCAACAAAACCCCAAATAATATC			II			GGCTGCTATCGTTTTAGCACTTCCCTTCAAAGTACTATCCAACAGGGCCCCAAATAGTAT[CG]CAAATAGCAGCTCCTGTAAATATTCAGGAGGGTGTACTGCGCACAAGTTGCAGAGGGGAG	37	10	33562205	TTTAGCACTTCCCTTCAAAGTACTATCCAACAGGGCCCCAAATAGTATCG	R	NRP1;NRP1;NRP1	NM_001024628;NM_003873;NM_001024629	Body;Body;Body						TRUE				NRP1;NRP1;NRP1;NRP1	ENST00000374828.2;ENST00000374814.5;ENST00000374818.3;ENST00000374875.1	5'UTR;5'UTR;5'UTR;5'UTR	NRP1;NRP1;NRP1;NRP1	ENST00000374828.2;ENST00000374814.5;ENST00000374818.3;ENST00000374875.1	5'UTR;5'UTR;5'UTR;5'UTR			chr10:33562120-33562761	6	chr10:33561972-33563010	6		TRUE	10	33602211	rs570010222;rs537383122	40;14	0.000399;0.000200		FALSE	chr10	33273276
cg17812637	cg17812637	32654976	AATCCTAAACTTCAAACCAATACAAACTAAATACRTTACAATAATAACAC			II			CTGGCAAGCGTGCTGCCAGGAATGCAGCTGGTGTGCCAGCATCCCTCCCTAGAGACTAAA[CG]TGTCACCACTGCAACGCACCCAGCCTGCATTGGCCTGAAGCCCAGGATCCTGAGTTTGCA	37	10	33562403	CGTGTCACCACTGCAACGCACCCAGCCTGCATTGGCCTGAAGCCCAGGAT	F	NRP1;NRP1;NRP1;NRP1;NRP1;NRP1	NR_045259;NM_003873;NM_001244973;NM_001244972;NM_001024629;NM_001024628	Body;Body;Body;Body;Body;Body				chr10:33562254-33562254		TRUE				NRP1;NRP1;NRP1;NRP1	ENST00000374828.2;ENST00000374814.5;ENST00000374818.3;ENST00000374875.1	5'UTR;5'UTR;5'UTR;5'UTR	NRP1;NRP1;NRP1;NRP1	ENST00000374828.2;ENST00000374814.5;ENST00000374818.3;ENST00000374875.1	5'UTR;5'UTR;5'UTR;5'UTR	chr10:33562225-33562575	3							10	33602409					FALSE	chr10	33273474
cg11345700	cg11345700	81784271	TAAATCTCTTATACTATACTCTCCCAACTCAAAACTCTTTCTAAAATATC			II			GTTCTCACATGTATGATCTAATTTAGTCTTTACAATGATCCCAGGAAGGCAGGTAGCAGG[CG]ATATCCTAGAAAGAGCCCTGAGCTGGGAGAGCACAGCATAAGAGACCCAGGAATGAGACA	37	10	33565458	GGGTCTCTTATGCTGTGCTCTCCCAGCTCAGGGCTCTTTCTAGGATATCG	F	NRP1;NRP1;NRP1;NRP1;NRP1;NRP1	NR_045259;NM_003873;NM_001244973;NM_001244972;NM_001024629;NM_001024628	Body;Body;Body;Body;Body;Body										NRP1;NRP1;NRP1;NRP1	ENST00000374828.2;ENST00000374814.5;ENST00000374818.3;ENST00000374875.1	5'UTR;5'UTR;5'UTR;5'UTR	NRP1;NRP1;NRP1;NRP1	ENST00000374828.2;ENST00000374814.5;ENST00000374818.3;ENST00000374875.1	5'UTR;5'UTR;5'UTR;5'UTR	chr10:33565300-33565535	3							10	33605464	rs11009329	42	0.005791		FALSE	chr10	33276529
cg03473377	cg03473377	67727952	ATACACTATCTACTAAACATACATTACCTTAATTTCTCCCCTTCCAAATC			II			AATAATAATTGATTGTGCATGGGAATATGAGAGCTGTCATGGGTGATGGTTAGTCAAGGC[CG]ACTTGGAAGGGGAGAAACCAAGGCAATGTATGTCTAGCAGATAGTGTACTGCTGGTTTCC	37	10	33568029	TACACTATCTGCTAGACATACATTGCCTTGGTTTCTCCCCTTCCAAGTCG	F	NRP1;NRP1;NRP1	NM_001024628;NM_003873;NM_001024629	Body;Body;Body						TRUE				NRP1;NRP1;NRP1;NRP1	ENST00000374828.2;ENST00000374814.5;ENST00000374818.3;ENST00000374875.1	5'UTR;5'UTR;5'UTR;5'UTR	NRP1;NRP1;NRP1;NRP1	ENST00000374828.2;ENST00000374814.5;ENST00000374818.3;ENST00000374875.1	5'UTR;5'UTR;5'UTR;5'UTR					chr10:33566935-33569278	6		TRUE	10	33608035	rs80251945;rs371584216	0;33	0.000200;0.003195		FALSE	chr10	33279100
cg16131207	cg16131207	6638492	AACTACATTTAATTCCTCTTCTACATAACAACCTTACAATTATCTACACC			II			ATTGATCCTAAGACTGCATTTAATTCCTCTTCTGCATGACAGCCTTACAGTTATCTGCAC[CG]TGATTTCACTTCCCTATGATGAGTTTCTAATTTTATGGTATTATGAGAAGACAAAAATTT	37	10	33575017	CGGTGCAGATAACTGTAAGGCTGTCATGCAGAAGAGGAATTAAATGCAGT	R	NRP1;NRP1;NRP1;NRP1;NRP1;NRP1	NR_045259;NM_003873;NM_001244973;NM_001244972;NM_001024629;NM_001024628	Body;Body;Body;Body;Body;Body										NRP1;NRP1;NRP1;NRP1	ENST00000374828.2;ENST00000374814.5;ENST00000374818.3;ENST00000374875.1	5'UTR;5'UTR;5'UTR;5'UTR	NRP1;NRP1;NRP1;NRP1	ENST00000374828.2;ENST00000374814.5;ENST00000374818.3;ENST00000374875.1	5'UTR;5'UTR;5'UTR;5'UTR					chr10:33574991-33575650	3			10	33615023					FALSE	chr10	33286088
cg17706662	cg17706662	3804273	TAACAACTTATCTACCATAATCTCTCRAACATACTTAACCCATTCACAAC			II			GGACATTTCCATAGCAGCTTGTCTGCCATGGTCTCTCGAGCATGCTTAGCCCATTCACAA[CG]TCAGAGCTGTCTCAAGATAGAGTGTGAGCCCGAGCTTTTCTGGGTTGCAAACAACACGGT	37	10	33576866	AGCAGCTTGTCTGCCATGGTCTCTCGAGCATGCTTAGCCCATTCACAACG	R	NRP1;NRP1;NRP1;NRP1;NRP1;NRP1	NR_045259;NM_003873;NM_001244973;NM_001244972;NM_001024629;NM_001024628	Body;Body;Body;Body;Body;Body										NRP1;NRP1;NRP1;NRP1	ENST00000374828.2;ENST00000374814.5;ENST00000374818.3;ENST00000374875.1	5'UTR;5'UTR;5'UTR;5'UTR	NRP1;NRP1;NRP1;NRP1	ENST00000374828.2;ENST00000374814.5;ENST00000374818.3;ENST00000374875.1	5'UTR;5'UTR;5'UTR;5'UTR					chr10:33575951-33576950	3			10	33616872	rs566471890;rs533715525	25;2	0.000200;0.000200		FALSE	chr10	33287937
cg20330217	cg20330217	67782894	AAAACAAATAATCTATCTAAAATACTAACCTCCRCAAATACTAACCTTCC			II			GACACACAATTCATTCTCTTTTCTTTAGTGCCTGAAAATAAAAATCCGCTACCTTTTGTA[CG]GAAGGTCAGTATCTGCGGAGGCCAGCATTTTAGACAGACTACTTGTTCCTTCATTTGAAT	37	10	33578803	CGGAAGGTCAGTATCTGCGGAGGCCAGCATTTTAGACAGACTACTTGTTC	F	NRP1;NRP1;NRP1	NM_001024628;NM_003873;NM_001024629	Body;Body;Body						TRUE				NRP1;NRP1;NRP1;NRP1	ENST00000374828.2;ENST00000374814.5;ENST00000374818.3;ENST00000374875.1	5'UTR;5'UTR;5'UTR;5'UTR	NRP1;NRP1;NRP1;NRP1	ENST00000374828.2;ENST00000374814.5;ENST00000374818.3;ENST00000374875.1	5'UTR;5'UTR;5'UTR;5'UTR								TRUE	10	33618809	rs116570856;rs72790259;rs141408673	0;18;36	0.005990;0.000599;0.005990		FALSE	chr10	33289874
cg25713793	cg25713793	79810950	ACACTTATTCCCCAAAAATAACACAAATATTTATAAACTTTTTAAAAAAC			II			AAAAAAAAGTTTTTGGAGAAAAATTGTTCCTTTCATAATAATGCCACTTTTTGAGCGATT[CG]TTTTTTAAAAAGTTCACAAACATCTGTGTCATTCTTGGGGAATAAGTGTAGAAAGAACAT	37	10	33590732	CACTTATTCCCCAAGAATGACACAGATGTTTGTGAACTTTTTAAAAAACG	F	NRP1;NRP1;NRP1	NM_001024628;NM_003873;NM_001024629	Body;Body;Body						TRUE				NRP1;NRP1;NRP1;NRP1	ENST00000374828.2;ENST00000374814.5;ENST00000374818.3;ENST00000374875.1	5'UTR;5'UTR;5'UTR;5'UTR	NRP1;NRP1;NRP1;NRP1	ENST00000374828.2;ENST00000374814.5;ENST00000374818.3;ENST00000374875.1	5'UTR;5'UTR;5'UTR;5'UTR								TRUE	10	33630738	rs558437949;rs573349094	8;43	0.000599;0.000200		FALSE	chr10	33301803
cg03935991	cg03935991	94759930	TTCTTAAAATATAACATATCTATTTACAAATCCTAACTCCCCACTTAACC			II			TAGCATTCACCTTCTTAAGATATAACATATCTGTTTGCAAGTCCTGACTCCCCACTTGAC[CG]TGACCCCTTCAAGGACAATAAACAAGTCATTGTCCATCTTTCTATACCCGTGTAGTACTC	37	10	33592746	CGGTCAAGTGGGGAGTCAGGACTTGCAAACAGATATGTTATATCTTAAGA	R	NRP1;NRP1;NRP1	NM_001024628;NM_003873;NM_001024629	Body;Body;Body			low-CpG:33632751-33632757							NRP1;NRP1;NRP1;NRP1	ENST00000374828.2;ENST00000374814.5;ENST00000374818.3;ENST00000374875.1	5'UTR;5'UTR;5'UTR;5'UTR	NRP1;NRP1;NRP1;NRP1	ENST00000374828.2;ENST00000374814.5;ENST00000374818.3;ENST00000374875.1	5'UTR;5'UTR;5'UTR;5'UTR								TRUE	10	33632752	rs561272446;rs531770294	43;2	0.000200;0.000200		FALSE	chr10	33303817
cg05989059	cg05989059	13697578	AATAAATAAATCCACAATAAAAACTTAATTCCCAAAATTCCCRAAACAAC			II			GGAAAAGTAAGAAGTAGGGAAAGCAATATGGCTGAAGACAAGTGTGTTCAGTGAGGGGAT[CG]TTGTCTCGGGAATCCTGGGAACCAAGTTCTCACTGTGGACCCACTCACTGGGCAAGTCAC	37	10	33594454	GTGAGTGGGTCCACAGTGAGAACTTGGTTCCCAGGATTCCCGAGACAACG	F	NRP1;NRP1;NRP1	NM_001024628;NM_003873;NM_001024629	Body;Body;Body						TRUE				NRP1;NRP1;NRP1;NRP1	ENST00000374828.2;ENST00000374814.5;ENST00000374818.3;ENST00000374875.1	5'UTR;5'UTR;5'UTR;5'UTR	NRP1;NRP1;NRP1;NRP1	ENST00000374828.2;ENST00000374814.5;ENST00000374818.3;ENST00000374875.1	5'UTR;5'UTR;5'UTR;5'UTR								TRUE	10	33634460	rs563822553	8	0.0002		FALSE	chr10	33305525
cg14965866	cg14965866	96713115	ATATTTTAAACTTTACATACAAAACAACCTCAATCTCAACTATTCAACTC			II			GAACACAACCATGCTCATTCATTTGCCTATTGTCTATGGCTACTTTCACAGTATGACGGA[CG]AGCTGAACAGTTGAGATTGAGGCTGTCTTGCATGCAAAGCCTAAAATATTTCCTATCTGG	37	10	33596300	TATTTTAGGCTTTGCATGCAAGACAGCCTCAATCTCAACTGTTCAGCTCG	F	NRP1;NRP1;NRP1;NRP1;NRP1;NRP1	NR_045259;NM_003873;NM_001244973;NM_001244972;NM_001024629;NM_001024628	Body;Body;Body;Body;Body;Body										NRP1;NRP1;NRP1;NRP1	ENST00000374828.2;ENST00000374814.5;ENST00000374818.3;ENST00000374875.1	5'UTR;5'UTR;5'UTR;5'UTR	NRP1;NRP1;NRP1;NRP1	ENST00000374828.2;ENST00000374814.5;ENST00000374818.3;ENST00000374875.1	5'UTR;5'UTR;5'UTR;5'UTR					chr10:33595095-33596352	6			10	33636306	rs533185134;rs551165612;rs549670073	37;45;47	0.000200;0.000200;0.000599		FALSE	chr10	33307371
cg22279720	cg22279720	95696971	CCAAACCACCTTTACATAAATTAAACACAAATAATTTAAAACCTACTTCC			II			CTTCCCTGGCAAGCCTGCTGTGAAGTTAACATGTGCATTTACTGGGGTTGCCAGCTGGAA[CG]GAAGCAGGCTCTAAATTATTTGTGTTTAATTTATGTAAAGGTGGTTTGGACCTGAGCCCA	37	10	33603872	CGGAAGCAGGCTCTAAATTATTTGTGTTTAATTTATGTAAAGGTGGTTTG	F	NRP1;NRP1;NRP1;NRP1;NRP1;NRP1	NR_045259;NM_003873;NM_001244973;NM_001244972;NM_001024629;NM_001024628	Body;Body;Body;Body;Body;Body										NRP1;NRP1;NRP1;NRP1	ENST00000374828.2;ENST00000374814.5;ENST00000374818.3;ENST00000374875.1	5'UTR;5'UTR;5'UTR;5'UTR	NRP1;NRP1;NRP1;NRP1	ENST00000374828.2;ENST00000374814.5;ENST00000374818.3;ENST00000374875.1	5'UTR;5'UTR;5'UTR;5'UTR	chr10:33603800-33604030	3							10	33643878	rs577795098;rs183637041	0;1	0.000200;0.000200		FALSE	chr10	33314943
cg10312802	cg10312802	1692986	AATACTTCCTTCATAAAACCATTTTTAATAACCAACCACCAAATAAATAC			II			GAACATGAATGAAGTATAAAAACGGTTCTGAGAAGTGTCAGAGGACGGAGAAAGAAAGAC[CG]CATTTACTTGGTGGCTGGTTATCAAAAATGGCTTCATGAAGGAAGCATCATTTCAGGTAG	37	10	33604657	ATGCTTCCTTCATGAAGCCATTTTTGATAACCAGCCACCAAGTAAATGCG	F	NRP1;NRP1;NRP1	NM_001024628;NM_003873;NM_001024629	Body;Body;Body						TRUE				NRP1;NRP1;NRP1;NRP1	ENST00000374828.2;ENST00000374814.5;ENST00000374818.3;ENST00000374875.1	5'UTR;5'UTR;5'UTR;5'UTR	NRP1;NRP1;NRP1;NRP1	ENST00000374828.2;ENST00000374814.5;ENST00000374818.3;ENST00000374875.1	5'UTR;5'UTR;5'UTR;5'UTR								TRUE	10	33644663	rs538124560;rs556211117	11;50	0.000200;0.000399		FALSE	chr10	33315728
cg21998542	cg21998542	43603110	TTCTACAACTATTTACCAAATACAAACACTATTTAACCTATCCCTAAAAC			II			CTAAATGCTTCTGAGCAGAGGGCAAGAAGGAGGAAAACCTCTTCTGGAGGCTGATGCAAT[CG]CTCCAGGGATAGGTTAAACAGTGTTTGCATTTGGCAAATAGCTGCAGAAATGTAACAGAA	37	10	33605101	CGCTCCAGGGATAGGTTAAACAGTGTTTGCATTTGGCAAATAGCTGCAGA	F	NRP1;NRP1;NRP1;NRP1;NRP1;NRP1	NR_045259;NM_003873;NM_001244973;NM_001244972;NM_001024629;NM_001024628	Body;Body;Body;Body;Body;Body										NRP1;NRP1;NRP1;NRP1	ENST00000374828.2;ENST00000374814.5;ENST00000374818.3;ENST00000374875.1	5'UTR;5'UTR;5'UTR;5'UTR	NRP1;NRP1;NRP1;NRP1	ENST00000374828.2;ENST00000374814.5;ENST00000374818.3;ENST00000374875.1	5'UTR;5'UTR;5'UTR;5'UTR	chr10:33604940-33605195	3							10	33645107	rs112847182	1	0.000399		FALSE	chr10	33316172
cg12054892	cg12054892	98807376	TTATATTACCAAAACTATACTAACACCTTCCTCAATACTATTAAATTAAC			II			TGTATTAGGTTGGCGCAAAAGTTATCGTGGTTTTGGTGGCCAAAACCACGATAACTTTTG[CG]CCAACCTAATAGCATTGAGGAAGGTGCTAGCACAGCTTTGGTAATATAAGGAACTCTAAT	37	10	33607723	CGCCAACCTAATAGCATTGAGGAAGGTGCTAGCACAGCTTTGGTAATATA	F	NRP1;NRP1;NRP1;NRP1;NRP1;NRP1	NR_045259;NM_003873;NM_001244973;NM_001244972;NM_001024629;NM_001024628	Body;Body;Body;Body;Body;Body										RP11-90B22.2;NRP1;NRP1;NRP1;NRP1	ENST00000443179.1;ENST00000374828.2;ENST00000374814.5;ENST00000374818.3;ENST00000374875.1	TSS1500;5'UTR;5'UTR;5'UTR;5'UTR	RP11-90B22.2;NRP1;NRP1;NRP1;NRP1	ENST00000443179.1;ENST00000374828.2;ENST00000374814.5;ENST00000374818.3;ENST00000374875.1	TSS1500;5'UTR;5'UTR;5'UTR;5'UTR	chr10:33607605-33607910	3							10	33647729					FALSE	chr10	33318794
cg05293915	cg05293915	7694124	CTTTATTCTTTCCCTCCTCACAATAAATCTTACTAATACTCACTCTTTAC			II			GGCTGTGGAAGCTTTGTTCTTTCCCTCCTCACAATAAATCTTGCTGGTGCTCACTCTTTG[CG]GTGGTGCCATCTTTTTTTTTTCTTTCTTTCTTTCTTTCTTTTTTTTTTTTTTTTGAGACA	37	10	33608477	TTTGTTCTTTCCCTCCTCACAATAAATCTTGCTGGTGCTCACTCTTTGCG	R	NRP1;NRP1;NRP1;NRP1;NRP1;NRP1	NR_045259;NM_003873;NM_001244973;NM_001244972;NM_001024629;NM_001024628	Body;Body;Body;Body;Body;Body										RP11-90B22.2;NRP1;NRP1;NRP1;NRP1	ENST00000443179.1;ENST00000374828.2;ENST00000374814.5;ENST00000374818.3;ENST00000374875.1	TSS200;5'UTR;5'UTR;5'UTR;5'UTR	RP11-90B22.2;NRP1;NRP1;NRP1;NRP1	ENST00000443179.1;ENST00000374828.2;ENST00000374814.5;ENST00000374818.3;ENST00000374875.1	TSS200;5'UTR;5'UTR;5'UTR;5'UTR									10	33648483	rs113961739;rs113078504;rs541516182	37;19;1	0.006390;0.500000;0.000200		FALSE	chr10	33319548
cg24517944	cg24517944	7656951	TATAACTCTCACTACRAAAATCCCCAATTCCRTTCTTAATCAACTAAACC			II			TCTTTAAGAGCTGTAACTCTCACTGCGAAAGTCCCCAGTTCCGTTCTTGGTCAGCTAGAC[CG]CGAACCCACCGGAAGGAATAAATTCCGGACACAAGGGGGCGCGCGGGGCATGCGTAAAAG	37	10	33608887	GTAACTCTCACTGCGAAAGTCCCCAGTTCCGTTCTTGGTCAGCTAGACCG	R	NRP1;NRP1;NRP1	NM_001024628;NM_003873;NM_001024629	Body;Body;Body							10:33648874-33648939			RP11-90B22.2;NRP1;NRP1;NRP1;NRP1	ENST00000443179.1;ENST00000374828.2;ENST00000374814.5;ENST00000374818.3;ENST00000374875.1	5'UTR;5'UTR;5'UTR;5'UTR;5'UTR	RP11-90B22.2;NRP1;NRP1;NRP1;NRP1	ENST00000443179.1;ENST00000374828.2;ENST00000374814.5;ENST00000374818.3;ENST00000374875.1	5'UTR;5'UTR;5'UTR;5'UTR;5'UTR	chr10:33608785-33608975	3						TRUE	10	33648893	rs11009339;rs188210623;rs574828041	28;5;1	0.201877;0.000399;0.000200		FALSE	chr10	33319958
cg19131541	cg19131541	42609121	TCCATTCTTAATCAACTAAACCACAAACCCACCAAAAAAAATAAATTCCA	53624913	TCCGTTCTTAATCAACTAAACCGCGAACCCACCGAAAAAAATAAATTCCG	I	A	Red	AAAGTCCCCAGTTCCGTTCTTGGTCAGCTAGACCGCGAACCCACCGGAAGGAATAAATTC[CG]GACACAAGGGGGCGCGCGGGGCATGCGTAAAAGCCTGCTCCGGGGCCGGGCGTGGTGGCT	37	10	33608914	TCCGTTCTTGGTCAGCTAGACCGCGAACCCACCGGAAGGAATAAATTCCG	R	NRP1;NRP1;NRP1	NM_001024628;NM_003873;NM_001024629	Body;Body;Body							10:33648874-33648939			RP11-90B22.2;NRP1;NRP1;NRP1;NRP1	ENST00000443179.1;ENST00000374828.2;ENST00000374814.5;ENST00000374818.3;ENST00000374875.1	5'UTR;5'UTR;5'UTR;5'UTR;5'UTR	RP11-90B22.2;NRP1;NRP1;NRP1;NRP1	ENST00000443179.1;ENST00000374828.2;ENST00000374814.5;ENST00000374818.3;ENST00000374875.1	5'UTR;5'UTR;5'UTR;5'UTR;5'UTR	chr10:33608785-33608975	3						TRUE	10	33648920	rs188210623;rs574828041	32;28	0.000399;0.000200		FALSE	chr10	33319985
cg17425818	cg17425818	71632273	ATATATCTCACTTAAATCAATTAAATACCTACTCCCTAAAATAAAATCTC			II			CCGCTGAAGGCATATGTCTCACTTGGATCAGTTAAGTGCCTGCTCCCTAAAGTGAAATCT[CG]TTGGAAATGCCATGCACATGTTGATTCAGTCTGATAAGATTTCAACCAACCTTCTCCTTT	37	10	33612892	CGAGATTTCACTTTAGGGAGCAGGCACTTAACTGATCCAAGTGAGACATA	R	NRP1;NRP1;NRP1	NM_001024628;NM_003873;NM_001024629	Body;Body;Body						TRUE				NRP1;NRP1;NRP1;NRP1	ENST00000374828.2;ENST00000374814.5;ENST00000374818.3;ENST00000374875.1	5'UTR;5'UTR;5'UTR;5'UTR	NRP1;NRP1;NRP1;NRP1	ENST00000374828.2;ENST00000374814.5;ENST00000374818.3;ENST00000374875.1	5'UTR;5'UTR;5'UTR;5'UTR								TRUE	10	33652898	rs565736551;rs10827235	27;16	0.000200;0.141374		FALSE	chr10	33323963
cg06898048	cg06898048	24704129	ATTTTTCCTAACTCAATACRTTCAAAAAAAAATCRCATACTTATAACTTC			II			AAATTCTGAAACGAATATCATCTCTATTTGCTTATAATTTCACTATGATTAAACTTCTTA[CG]AAGTTACAAGTATGCGATCTTCCTTTGAACGCACTGAGTTAGGAAAAACATGCCTATTGT	37	10	33614690	CGAAGTTACAAGTATGCGATCTTCCTTTGAACGCACTGAGTTAGGAAAAA	F	NRP1;NRP1;NRP1;NRP1;NRP1;NRP1	NR_045259;NM_003873;NM_001244973;NM_001244972;NM_001024629;NM_001024628	Body;Body;Body;Body;Body;Body										NRP1;NRP1;NRP1;NRP1	ENST00000374828.2;ENST00000374814.5;ENST00000374818.3;ENST00000374875.1	5'UTR;5'UTR;5'UTR;5'UTR	NRP1;NRP1;NRP1;NRP1	ENST00000374828.2;ENST00000374814.5;ENST00000374818.3;ENST00000374875.1	5'UTR;5'UTR;5'UTR;5'UTR	chr10:33614560-33614850	3							10	33654696	rs537603326;rs4934597;rs367888244	1;31;32	0.000200;0.181110;0.000399		FALSE	chr10	33325761
cg06859734	cg06859734	97789927	AACTAACTTCCCTTCTTAAATTTCTACTCCAATTATATACTAAATCTAAC			II			TTAAGTGATTCAACTGGCTTCCCTTCTTAAATTTCTACTCCAGTTGTGTGCTGGATCTGG[CG]CCCACCAGCTCATAAGAACCAACTGTGCACATTTCTTTGCTAGTCTGGGCACAGTGACAT	37	10	33617564	ACTGGCTTCCCTTCTTAAATTTCTACTCCAGTTGTGTGCTGGATCTGGCG	R	NRP1;NRP1;NRP1;NRP1;NRP1;NRP1	NR_045259;NM_003873;NM_001244973;NM_001244972;NM_001024629;NM_001024628	Body;Body;Body;Body;Body;Body										NRP1;NRP1;NRP1;NRP1	ENST00000374828.2;ENST00000374814.5;ENST00000374818.3;ENST00000374875.1	5'UTR;5'UTR;5'UTR;5'UTR	NRP1;NRP1;NRP1;NRP1	ENST00000374828.2;ENST00000374814.5;ENST00000374818.3;ENST00000374875.1	5'UTR;5'UTR;5'UTR;5'UTR			chr10:33617395-33617712	3	chr10:33616614-33617726	6			10	33657570	rs61843242;rs577636385	47;18	0.500000;0.000399		FALSE	chr10	33328635
cg25733480	cg25733480	95738491	CCTCATTCTTATCACCCAAATAAAAAATACRAATAACTAATTCAAACTCC			II			GTCTCTGTCCTCCAAATCGAAGTGAGGGTTGAAGTTGATCATAATTCTCTGGTATGGGTC[CG]GAGCCTGAATCAGCCATTCGCATTTTTCACTTGGGTGATAAGAATGAGGATAACCAGGAG	37	10	33619701	CGGAGCCTGAATCAGCCATTCGCATTTTTCACTTGGGTGATAAGAATGAG	F	NRP1;NRP1;NRP1	NM_001024628;NM_003873;NM_001024629	Body;Body;Body	chr10:33623120-33626197	N_Shelf						10:33619383-33619969	Unclassified_Cell_type_specific	NRP1;NRP1;NRP1;NRP1	ENST00000374828.2;ENST00000374814.5;ENST00000374818.3;ENST00000374875.1	5'UTR;5'UTR;5'UTR;5'UTR	NRP1;NRP1;NRP1;NRP1	ENST00000374828.2;ENST00000374814.5;ENST00000374818.3;ENST00000374875.1	5'UTR;5'UTR;5'UTR;5'UTR	chr10:33619500-33619810	3						TRUE	10	33659707	rs201182512	0	0.001		FALSE	chr10	33330772
cg13090418	cg13090418	92798221	CTCTAATATAATACCAAATCCACCTAAATATCTTCTAAAATAACTCTATC			II			CATGGTAGTGTCTGGCATCTGTTACAGGAGTGAAATAAAACAGCACTGGTTCTAGTCACT[CG]ACAGAGTCACTTCAGAAGACATTTAGGTGGACTTGGTACCACACCAGAGCTCTTTAATCT	37	10	33621421	CGACAGAGTCACTTCAGAAGACATTTAGGTGGACTTGGTACCACACCAGA	F	NRP1;NRP1;NRP1;NRP1;NRP1;NRP1	NR_045259;NM_003873;NM_001244973;NM_001244972;NM_001024629;NM_001024628	Body;Body;Body;Body;Body;Body	chr10:33623120-33626197	N_Shore		chr10:33621123-33621123						NRP1;NRP1;NRP1;NRP1	ENST00000374828.2;ENST00000374814.5;ENST00000374818.3;ENST00000374875.1	5'UTR;5'UTR;5'UTR;5'UTR	NRP1;NRP1;NRP1;NRP1	ENST00000374828.2;ENST00000374814.5;ENST00000374818.3;ENST00000374875.1	5'UTR;5'UTR;5'UTR;5'UTR	chr10:33621100-33622035	3							10	33661427	rs148057956;rs575395335	0;45	0.000200;0.000200		FALSE	chr10	33332492
cg27270412	cg27270412	7662197	ATCATAAAAATATAATTTAAATTCCTATTAATATAAAACCCTCCACTTAC			II			GATTAACTTCCATCATAAAGATGTGATTTAAATTCCTGTTGGTATGAGGCCCTCCACTTG[CG]GTCTCTTATTAAAACAATATACCACAGTAAGTAGTGGATGTTCTTTTCTTCTAATTACTG	37	10	33622332	TCATAAAGATGTGATTTAAATTCCTGTTGGTATGAGGCCCTCCACTTGCG	R	NRP1;NRP1;NRP1	NM_001024628;NM_003873;NM_001024629	Body;Body;Body	chr10:33623120-33626197	N_Shore						10:33622321-33622399	Unclassified_Cell_type_specific	NRP1;NRP1;NRP1;NRP1	ENST00000374828.2;ENST00000374814.5;ENST00000374818.3;ENST00000374875.1	5'UTR;5'UTR;5'UTR;5'UTR	NRP1;NRP1;NRP1;NRP1	ENST00000374828.2;ENST00000374814.5;ENST00000374818.3;ENST00000374875.1	5'UTR;5'UTR;5'UTR;5'UTR	chr10:33622200-33624295	3						TRUE	10	33662338					FALSE	chr10	33333403
cg07233135	cg07233135	43674969	ACCRCCTAATCTCATTTCTTCTTCTCTCCTCCCAAATAAAAATTTCCTTC			II			TCCTGCTCTAAACCGCCTGATCTCATTTCTTCTTCTCTCCTCCCAGATAAAAGTTTCCTT[CG]CCCGGGAGTCGGTTGTTCCCGGCTGATCCCGGGAAGCCCCGCCTGAGCCCCGGTCCGGGG	37	10	33623121	CCGCCTGATCTCATTTCTTCTTCTCTCCTCCCAGATAAAAGTTTCCTTCG	R	NRP1;NRP1;NRP1	NM_001024628;NM_003873;NM_001024629	Body;Body;Body	chr10:33623120-33626197	Island								NRP1;NRP1;NRP1;NRP1	ENST00000374828.2;ENST00000374814.5;ENST00000374818.3;ENST00000374875.1	5'UTR;5'UTR;5'UTR;5'UTR	NRP1;NRP1;NRP1;NRP1	ENST00000374828.2;ENST00000374814.5;ENST00000374818.3;ENST00000374875.1	5'UTR;5'UTR;5'UTR;5'UTR	chr10:33622200-33624295	3						TRUE	10	33663127	rs553822598;rs555463846	29;25	0.001797;0.000000		FALSE	chr10	33334192
cg20827580	cg20827580	68606234	AACRAACTAAAAATTATACAACTCTAAACRAAATTAAAACTCTTCRAATC			II			GCAGGCAGACGCGGGAGAACGAGGACGTGGGGGGAAATGCAGCAAAGAGGAGAATCTAAG[CG]ATCCGAAGAGCCCCAACTCCGCCTAGAGCTGTACAATCCTCAGCCCGTCTTGGAGAAAAG	37	10	33623389	ACGGGCTGAGGATTGTACAGCTCTAGGCGGAGTTGGGGCTCTTCGGATCG	F	NRP1;NRP1;NRP1;NRP1;NRP1;NRP1;NRP1;NRP1;NRP1;NRP1;NRP1	NM_003873;NM_001244973;NM_001244972;NM_001024629;NM_001024628;NM_003873;NM_001244973;NM_001244972;NM_001024629;NM_001024628;NR_045259	1stExon;1stExon;1stExon;1stExon;1stExon;5'UTR;5'UTR;5'UTR;5'UTR;5'UTR;Body	chr10:33623120-33626197	Island	high-CpG:33663305-33664618				10:33663138-33666192			NRP1;NRP1;NRP1;NRP1;NRP1;NRP1;NRP1;NRP1;NRP1;NRP1;NRP1	ENST00000374821.5;ENST00000374875.1;ENST00000374828.2;ENST00000374867.2;ENST00000374821.5;ENST00000395995.1;ENST00000374822.4;ENST00000374867.2;ENST00000265371.3;ENST00000374828.2;ENST00000374875.1	1stExon;1stExon;1stExon;1stExon;5'UTR;TSS200;5'UTR;5'UTR;5'UTR;5'UTR;5'UTR	NRP1;NRP1;NRP1;NRP1;NRP1;NRP1;NRP1;NRP1;NRP1;NRP1;NRP1	ENST00000374821.5;ENST00000374875.1;ENST00000374828.2;ENST00000374867.2;ENST00000374821.5;ENST00000395995.1;ENST00000374822.4;ENST00000374867.2;ENST00000265371.3;ENST00000374828.2;ENST00000374875.1	1stExon;1stExon;1stExon;1stExon;5'UTR;TSS200;5'UTR;5'UTR;5'UTR;5'UTR;5'UTR	chr10:33622200-33624295	3							10	33663395	rs546794255	34	0.000399		FALSE	chr10	33334460
cg23313663	cg23313663	69664872	TCRCTACTTTCTTTTCTCCAAAACRAACTAAAAATTATACAACTCTAAAC			II			AGGACGTGGGGGGAAATGCAGCAAAGAGGAGAATCTAAGCGATCCGAAGAGCCCCAACTC[CG]CCTAGAGCTGTACAATCCTCAGCCCGTCTTGGAGAAAAGAAAGCAGCGAGGCAATGCCTG	37	10	33623410	CGCCTAGAGCTGTACAATCCTCAGCCCGTCTTGGAGAAAAGAAAGCAGCG	F	NRP1;NRP1;NRP1;NRP1;NRP1;NRP1;NRP1;NRP1;NRP1;NRP1;NRP1	NM_003873;NM_001244973;NM_001244972;NM_001024629;NM_001024628;NM_003873;NM_001244973;NM_001244972;NM_001024629;NM_001024628;NR_045259	1stExon;1stExon;1stExon;1stExon;1stExon;5'UTR;5'UTR;5'UTR;5'UTR;5'UTR;Body	chr10:33623120-33626197	Island	high-CpG:33663305-33664618				10:33663138-33666192			NRP1;NRP1;NRP1;NRP1;NRP1;NRP1;NRP1;NRP1;NRP1;NRP1;NRP1	ENST00000374821.5;ENST00000374875.1;ENST00000374828.2;ENST00000374867.2;ENST00000374821.5;ENST00000395995.1;ENST00000374822.4;ENST00000374867.2;ENST00000265371.3;ENST00000374828.2;ENST00000374875.1	1stExon;1stExon;1stExon;1stExon;5'UTR;TSS200;5'UTR;5'UTR;5'UTR;5'UTR;5'UTR	NRP1;NRP1;NRP1;NRP1;NRP1;NRP1;NRP1;NRP1;NRP1;NRP1;NRP1	ENST00000374821.5;ENST00000374875.1;ENST00000374828.2;ENST00000374867.2;ENST00000374821.5;ENST00000395995.1;ENST00000374822.4;ENST00000374867.2;ENST00000265371.3;ENST00000374828.2;ENST00000374875.1	1stExon;1stExon;1stExon;1stExon;5'UTR;TSS200;5'UTR;5'UTR;5'UTR;5'UTR;5'UTR	chr10:33622200-33624295	3							10	33663416	rs546794255;rs35320960;rs61758234;rs550681906;rs184288468;rs539347597	13;33;34;49;50;51	0.000399;0.023163;0.500000;0.000200;0.000399;0.000200		FALSE	chr10	33334481
cg17026287	cg17026287	73806265	AAAAAAAAATCCAACTTATTTCTAAACCCATTAAAACCACAAAACTAACA	26656201	AAAAAAAAATCCGACTTATTTCTAAACCCGTTAAAACCGCGAAACTAACG	I	C	Grn	TCCAGGAAGAAAAAAAAAAAATCCGGCTTGTTTCTGGACCCGTTGGAGCCGCGGAGCTGG[CG]CCCAGGGGAGGTCCGGGTGTCTGCGGGAAGGAGGGGAACGAGCAATGAAAAGATGAGCGG	37	10	33623747	AAAAAAAAATCCGGCTTGTTTCTGGACCCGTTGGAGCCGCGGAGCTGGCG	R	NRP1;NRP1;NRP1;NRP1;NRP1;NRP1;NRP1;NRP1;NRP1;NRP1;NRP1	NM_003873;NM_001244973;NM_001244972;NM_001024629;NM_001024628;NM_003873;NM_001244973;NM_001244972;NM_001024629;NM_001024628;NR_045259	1stExon;1stExon;1stExon;1stExon;1stExon;5'UTR;5'UTR;5'UTR;5'UTR;5'UTR;Body	chr10:33623120-33626197	Island	high-CpG:33663305-33664618				10:33663138-33666192			NRP1;NRP1;NRP1;NRP1;NRP1;NRP1;NRP1	ENST00000374867.2;ENST00000374867.2;ENST00000265371.3;ENST00000395995.1;ENST00000374875.1;ENST00000374828.2;ENST00000374821.5	1stExon;5'UTR;5'UTR;TSS1500;TSS200;TSS200;TSS1500	NRP1;NRP1;NRP1;NRP1;NRP1;NRP1;NRP1	ENST00000374867.2;ENST00000374867.2;ENST00000265371.3;ENST00000395995.1;ENST00000374875.1;ENST00000374828.2;ENST00000374821.5	1stExon;5'UTR;5'UTR;TSS1500;TSS200;TSS200;TSS1500	chr10:33622200-33624295	3							10	33663753					FALSE	chr10	33334818
cg13779055	cg13779055	90635934	TTATTTCTAAACCCATTAAAACCACAAAACTAACACCCAAAAAAAATCCA	62605140	TTATTTCTAAACCCGTTAAAACCGCGAAACTAACGCCCAAAAAAAATCCG	I	A	Red	AAAAAATCCGGCTTGTTTCTGGACCCGTTGGAGCCGCGGAGCTGGCGCCCAGGGGAGGTC[CG]GGTGTCTGCGGGAAGGAGGGGAACGAGCAATGAAAAGATGAGCGGGAGACAGAGGAGTTT	37	10	33623762	TTGTTTCTGGACCCGTTGGAGCCGCGGAGCTGGCGCCCAGGGGAGGTCCG	R	NRP1;NRP1;NRP1;NRP1;NRP1;NRP1;NRP1;NRP1;NRP1;NRP1;NRP1	NM_003873;NM_001244973;NM_001244972;NM_001024629;NM_001024628;NM_003873;NM_001244973;NM_001244972;NM_001024629;NM_001024628;NR_045259	1stExon;1stExon;1stExon;1stExon;1stExon;5'UTR;5'UTR;5'UTR;5'UTR;5'UTR;Body	chr10:33623120-33626197	Island	high-CpG:33663305-33664618				10:33663138-33666192			NRP1;NRP1;NRP1;NRP1;NRP1;NRP1;NRP1	ENST00000374867.2;ENST00000374867.2;ENST00000265371.3;ENST00000395995.1;ENST00000374875.1;ENST00000374828.2;ENST00000374821.5	1stExon;5'UTR;5'UTR;TSS1500;TSS200;TSS200;TSS1500	NRP1;NRP1;NRP1;NRP1;NRP1;NRP1;NRP1	ENST00000374867.2;ENST00000374867.2;ENST00000265371.3;ENST00000395995.1;ENST00000374875.1;ENST00000374828.2;ENST00000374821.5	1stExon;5'UTR;5'UTR;TSS1500;TSS200;TSS200;TSS1500	chr10:33622200-33624295	3							10	33663768					FALSE	chr10	33334833
cg23198568	cg23198568	90779583	AAAATTATTCCTCCCAATCTCCTATCAAACAATTACAAACRAACCCAAAC			II			CCCTCCTGCGGCCTCCCCCCACTCCGGAGCCCTTCCCTCGCTTCCTCCCGCCCCTCTCCC[CG]CTTGGGCTCGCCTGTAATTGCCTGACAGGAGACTGGGAGGAACAACTTTCCCTCCGAGTG	37	10	33623905	AAGTTGTTCCTCCCAGTCTCCTGTCAGGCAATTACAGGCGAGCCCAAGCG	F	NRP1;NRP1;NRP1	NM_003873;NM_001024629;NM_001024628	TSS200;TSS200;TSS200	chr10:33623120-33626197	Island	high-CpG:33663305-33664618				10:33663138-33666192			NRP1;NRP1;NRP1;NRP1;NRP1;NRP1	ENST00000265371.3;ENST00000395995.1;ENST00000374821.5;ENST00000374875.1;ENST00000374828.2;ENST00000374867.2	5'UTR;TSS1500;TSS1500;TSS1500;TSS1500;TSS200	NRP1;NRP1;NRP1;NRP1;NRP1;NRP1	ENST00000265371.3;ENST00000395995.1;ENST00000374821.5;ENST00000374875.1;ENST00000374828.2;ENST00000374867.2	5'UTR;TSS1500;TSS1500;TSS1500;TSS1500;TSS200	chr10:33622200-33624295	3						TRUE	10	33663911	rs61758233;rs555865765;rs577614970	8;11;28	0.003994;0.000200;0.003395		FALSE	chr10	33334976
cg09009410	cg09009410	5600313	CCTCTAAAAATACAAAACAAACACACAAAATAAACTAACCAAACCCTACA	12748278	CCTCTAAAAATACAAAACGAACACGCGAAATAAACTAACCAAACCCTACG	I	A	Red	CTGCGCCCCGGTCGCGTGGGTGCGGGCGTCGGAGGAAGGGGCGCGGAGGTCAGTGCCAGC[CG]CAGGGTCTGGCCAGCCCACCTCGCGTGCTCGCTCTGCACCCCTAGAGGGAGAGCTGGGCA	37	10	33624100	CCTCTAGGGGTGCAGAGCGAGCACGCGAGGTGGGCTGGCCAGACCCTGCG	F	NRP1;NRP1;NRP1	NM_001024628;NM_003873;NM_001024629	TSS1500;TSS1500;TSS1500	chr10:33623120-33626197	Island	high-CpG:33663305-33664618				10:33663138-33666192			NRP1;NRP1;NRP1;NRP1;NRP1;NRP1	ENST00000265371.3;ENST00000395995.1;ENST00000374821.5;ENST00000374875.1;ENST00000374828.2;ENST00000374867.2	5'UTR;TSS1500;TSS1500;TSS1500;TSS1500;TSS1500	NRP1;NRP1;NRP1;NRP1;NRP1;NRP1	ENST00000265371.3;ENST00000395995.1;ENST00000374821.5;ENST00000374875.1;ENST00000374828.2;ENST00000374867.2	5'UTR;TSS1500;TSS1500;TSS1500;TSS1500;TSS1500	chr10:33622200-33624295	3						TRUE	10	33664106	rs61758231;rs540392727	17;19	0.003994;0.000399		FALSE	chr10	33335171
cg13186597	cg13186597	24665187	AAAAAACACAAAAATCAATACCAACCACAAAATCTAACCAACCCACCTCA	64704878	AAAAAACGCGAAAATCAATACCAACCGCAAAATCTAACCAACCCACCTCG	I	C	Grn	GGGCGTCGGAGGAAGGGGCGCGGAGGTCAGTGCCAGCCGCAGGGTCTGGCCAGCCCACCT[CG]CGTGCTCGCTCTGCACCCCTAGAGGGAGAGCTGGGCAGCTCCTGCAGGCGCAGATCCCGC	37	10	33624123	AAGGGGCGCGGAGGTCAGTGCCAGCCGCAGGGTCTGGCCAGCCCACCTCG	R	NRP1;NRP1;NRP1	NM_001024628;NM_003873;NM_001024629	TSS1500;TSS1500;TSS1500	chr10:33623120-33626197	Island	high-CpG:33663305-33664618				10:33663138-33666192			NRP1;NRP1;NRP1;NRP1;NRP1;NRP1	ENST00000265371.3;ENST00000395995.1;ENST00000374821.5;ENST00000374875.1;ENST00000374828.2;ENST00000374867.2	5'UTR;TSS1500;TSS1500;TSS1500;TSS1500;TSS1500	NRP1;NRP1;NRP1;NRP1;NRP1;NRP1	ENST00000265371.3;ENST00000395995.1;ENST00000374821.5;ENST00000374875.1;ENST00000374828.2;ENST00000374867.2	5'UTR;TSS1500;TSS1500;TSS1500;TSS1500;TSS1500	chr10:33622200-33624295	3						TRUE	10	33664129	rs61758232;rs61758231;rs540392727	30;8;6	0.061002;0.003994;0.000399		FALSE	chr10	33335194
cg00826728	cg00826728	81622482	AAATCTACRCCTACAAAAACTACCCAACTCTCCCTCTAAAAATACAAAAC			II			GAGGAAGGGGCGCGGAGGTCAGTGCCAGCCGCAGGGTCTGGCCAGCCCACCTCGCGTGCT[CG]CTCTGCACCCCTAGAGGGAGAGCTGGGCAGCTCCTGCAGGCGCAGATCCCGCCGCCGCGC	37	10	33624131	CGCTCTGCACCCCTAGAGGGAGAGCTGGGCAGCTCCTGCAGGCGCAGATC	F	NRP1;NRP1;NRP1	NM_001024628;NM_003873;NM_001024629	TSS1500;TSS1500;TSS1500	chr10:33623120-33626197	Island	high-CpG:33663305-33664618				10:33663138-33666192			NRP1;NRP1;NRP1;NRP1;NRP1;NRP1	ENST00000265371.3;ENST00000395995.1;ENST00000374821.5;ENST00000374875.1;ENST00000374828.2;ENST00000374867.2	5'UTR;TSS1500;TSS1500;TSS1500;TSS1500;TSS1500	NRP1;NRP1;NRP1;NRP1;NRP1;NRP1	ENST00000265371.3;ENST00000395995.1;ENST00000374821.5;ENST00000374875.1;ENST00000374828.2;ENST00000374867.2	5'UTR;TSS1500;TSS1500;TSS1500;TSS1500;TSS1500	chr10:33622200-33624295	3						TRUE	10	33664137	rs561977938	49	0.000998		FALSE	chr10	33335202
cg24508021	cg24508021	75798351	AACTAAAATAAAAACCACACCACAAAACCAAACAAAAAACAACAATATCA	77717338	AACTAAAATAAAAACCGCACCGCGAAACCGAACGAAAAACAACAATATCG	I	C	Grn	AGGGGAAAGCCGGGCTGGAGTGGGAGCCGCACCGCGAAGCCGGGCGAGGGGCAGCAGTGT[CG]CTGTGGTGTGAAGCGAAGACAGACCGCCTGGGCGGGCGAGGCCGGGCTGCAGCCCCACGC	37	10	33624433	GGCTGGAGTGGGAGCCGCACCGCGAAGCCGGGCGAGGGGCAGCAGTGTCG	R	NRP1;NRP1;NRP1	NM_001024628;NM_003873;NM_001024629	TSS1500;TSS1500;TSS1500	chr10:33623120-33626197	Island	high-CpG:33663305-33664618				10:33663138-33666192			NRP1;NRP1;NRP1;NRP1;NRP1;NRP1	ENST00000265371.3;ENST00000395995.1;ENST00000374821.5;ENST00000374875.1;ENST00000374828.2;ENST00000374867.2	5'UTR;TSS1500;TSS1500;TSS1500;TSS1500;TSS1500	NRP1;NRP1;NRP1;NRP1;NRP1;NRP1	ENST00000265371.3;ENST00000395995.1;ENST00000374821.5;ENST00000374875.1;ENST00000374828.2;ENST00000374867.2	5'UTR;TSS1500;TSS1500;TSS1500;TSS1500;TSS1500	chr10:33624345-33626895	3						TRUE	10	33664439	rs80286291	2	0.123403		FALSE	chr10	33335504
cg12870705	cg12870705	28806551	AACAAAATTAAACAAAATCAAACAACAATTACCCCCCTACTTAAAAAACA	4758846	AACAAAATTAAACGAAATCGAACGACGATTACCCCCCTACTTAAAAAACG	I	C	Grn	CCCGAGATTTGGTGCCCGTTCCTCTGGGGCAGAGGGAACACCGGAGGGTGGGAGGTGCTG[CG]CCTTCCAAGCAGGGGGGCAATCGCCGCCCGACCCCGCCCAACCTTGTCTGGGAGCCCAGG	37	10	33624623	CGCCTTCCAAGCAGGGGGGCAATCGCCGCCCGACCCCGCCCAACCTTGTC	F	NRP1;NRP1;NRP1	NM_001024628;NM_003873;NM_001024629	TSS1500;TSS1500;TSS1500	chr10:33623120-33626197	Island					10:33663138-33666192			NRP1;NRP1;NRP1;NRP1;NRP1;NRP1	ENST00000265371.3;ENST00000395995.1;ENST00000374821.5;ENST00000374875.1;ENST00000374828.2;ENST00000374867.2	5'UTR;TSS1500;TSS1500;TSS1500;TSS1500;TSS1500	NRP1;NRP1;NRP1;NRP1;NRP1;NRP1	ENST00000265371.3;ENST00000395995.1;ENST00000374821.5;ENST00000374875.1;ENST00000374828.2;ENST00000374867.2	5'UTR;TSS1500;TSS1500;TSS1500;TSS1500;TSS1500	chr10:33624345-33626895	3					TRUE	TRUE	10	33664629	rs555536928	16	0.0002		FALSE	chr10	33335694
cg09365847	cg09365847	89793398	AAAAACCCTCAAAAACAAACCTAAAAAACATCCAACAAACTAAAAACACA	95614159	AAAAACCCTCGAAAACGAACCTAAAAAACATCCAACGAACTAAAAACACG	I	A	Red	CCACAGACAACGTGCACGCCGGCCCTGGAGCTCCTGCCACCCCCACTTCCCACAGCGGCT[CG]TGCCCCCAGCCCGCTGGATGCCCCCCAGGCCCGTCCCCGAGGGTTTTCCGAGAAGTGCTG	37	10	33624868	CGTGCCCCCAGCCCGCTGGATGCCCCCCAGGCCCGTCCCCGAGGGTTTTC	F	NRP1;NRP1;NRP1	NM_001024628;NM_003873;NM_001024629	TSS1500;TSS1500;TSS1500	chr10:33623120-33626197	Island					10:33663138-33666192			NRP1;NRP1;NRP1;NRP1;NRP1	ENST00000265371.3;ENST00000374821.5;ENST00000374875.1;ENST00000374828.2;ENST00000374867.2	5'UTR;TSS1500;TSS1500;TSS1500;TSS1500	NRP1;NRP1;NRP1;NRP1;NRP1	ENST00000265371.3;ENST00000374821.5;ENST00000374875.1;ENST00000374828.2;ENST00000374867.2	5'UTR;TSS1500;TSS1500;TSS1500;TSS1500	chr10:33624345-33626895	3						TRUE	10	33664874	rs531494136;rs61758227;rs571287133	13;39;46	0.000200;0.500000;0.000200		FALSE	chr10	33335939
cg24892156	cg24892156	60671941	ACAAAAAAATAACAAATACAAACTCCATAAATACACCTCCCACTAACCCA	10748526	ACAAAAAAATAACGAATACGAACTCCGTAAATACACCTCCCACTAACCCG	I	A	Red	GCGCGCTCGCGACTCGGGCTGGGAGCAGTGACGTGCGCCCCTCGGGGTGCAGGCCGTTCC[CG]GGCCAGTGGGAGGTGCACCCACGGAGCCCGCACTCGCCACTCTCTTGCCCCGGGTCAAGC	37	10	33625310	CGGGCCAGTGGGAGGTGCACCCACGGAGCCCGCACTCGCCACTCTCTTGC	F	NRP1;NRP1;NRP1;NRP1;NRP1;NRP1	NM_003873;NM_001244973;NM_001244972;NM_001024629;NM_001024628;NR_045259	TSS1500;TSS1500;TSS1500;TSS1500;TSS1500;TSS1500	chr10:33623120-33626197	Island					10:33663138-33666192			NRP1;NRP1	ENST00000374867.2;ENST00000265371.3	TSS1500;TSS200	NRP1;NRP1	ENST00000374867.2;ENST00000265371.3	TSS1500;TSS200	chr10:33624345-33626895	3							10	33665316	rs560489881;rs527729422	29;50	0.000200;0.000200		FALSE	chr10	33336381
cg21109025	cg21109025	49630135	ATTACTAACCACTTACTAAAAATAAAACAATCATTTATTAAATACAACCC			II			TCAACAATGCCATTACTGACCACTTACTAGAAATAAAACAGTCATTTGTTGAATACAACC[CG]TTTCTTTTTACAAGTGTAGTGAAAAGTGTTTTCTTTCAAGAAACCCCATGCATTTATAGA	37	17	32580869	CGGGTTGTATTCAACAAATGACTGTTTTATTTCTAGTAAGTGGTCAGTAA	R	CCL2	NM_002982	TSS1500										CCL2	ENST00000225831.3	TSS1500	CCL2	ENST00000225831.3	TSS1500					chr17:32578983-32585733	6	TRUE	TRUE	17	29604982	rs3091332;rs542027771;rs561877576	51;2;1	0.044129;0.000200;0.000200		FALSE	chr17	34253849
cg05440824	cg05440824	19752597	ATACTTAAAACATATTAATAACTAAACTAAATTTAAAATTCTAATCTCTC			II			ATGCCCATTGGGCAAGGGCACCGCAAGGCTCAGAAGGAGGAGGCAGTGGGCTAGGAGAAT[CG]AGAGATCAGAATTTTAAACTCAGCCCAGCCATTAACATGCCTCAAGTACTCCTATCATAT	37	17	32581035	CGAGAGATCAGAATTTTAAACTCAGCCCAGCCATTAACATGCCTCAAGTA	F	CCL2	NM_002982	TSS1500						TRUE				CCL2	ENST00000225831.3	TSS1500	CCL2	ENST00000225831.3	TSS1500					chr17:32578983-32585733	6		TRUE	17	29605148					FALSE	chr17	34254015
cg04633676	cg04633676	5641148	AAAAAAATCTAAAACACAACTAAAAAATAAAATCAAACTTTCCAATTCCC			II			CTGTAGTTTCTGAGGAAATCTAAGGCACAACTGAGGAATGAAGTCAGGCTTTCCAATTCC[CG]AAATACTCCTCCACTGCTTACTCATGTCCCTTGGAAATTAAGAAGGAAGCCAGGAGAATA	37	17	32581220	CGGGAATTGGAAAGCCTGACTTCATTCCTCAGTTGTGCCTTAGATTTCCT	R	CCL2	NM_002982	TSS1500				chr17:32581116-32581116		TRUE				CCL2	ENST00000225831.3	TSS1500	CCL2	ENST00000225831.3	TSS1500	chr17:32581160-32581455	3						TRUE	17	29605333	rs534749290;rs551595761	49;41	0.000200;0.000399		FALSE	chr17	34254200
cg12698626	cg12698626	89623309	CCCTATCCCCAATAAACTACCACCTCTCTAACATACTACTAAAAAAAAAC			II			TGGAAGATGCTGAGGACAGAGAGAGGACCCAAGCAGGCAACTAGTTGGAGGACTTGTACA[CG]TTTCCTTCCAGCAGTATGTCAGAGAGGTGGCAGCCCACTGGGGACAGGGCTGCCTGGGTT	37	17	32581466	CCTGTCCCCAGTGGGCTGCCACCTCTCTGACATACTGCTGGAAGGAAACG	F	CCL2	NM_002982	TSS1500				chr17:32581116-32581116		TRUE				CCL2	ENST00000225831.3	TSS1500	CCL2	ENST00000225831.3	TSS1500			chr17:32581200-32581483	3	chr17:32578983-32585733	6		TRUE	17	29605579	rs149210423;rs572278429	1;43	0.000200;0.000599		FALSE	chr17	34254446
cg21428379	cg21428379	91702390	CCTAAAAATAAACTAACAACRAACCTAACATACTTTCATCTAATTTCCTC			II			TTGGAATGTGGCCTGAAGGTAAGCTGGCAGCGAGCCTGACATGCTTTCATCTAGTTTCCT[CG]CTTCCTTCCTTTTCTGCAGTTTTCGCTTCAGAGAAAGCAGAATCCTTAAAAATAACCCTC	37	17	32581975	CTGAAGGTAAGCTGGCAGCGAGCCTGACATGCTTTCATCTAGTTTCCTCG	R	CCL2	NM_002982	TSS1500						TRUE				CCL2	ENST00000225831.3	TSS1500	CCL2	ENST00000225831.3	TSS1500	chr17:32581625-32582395	3							17	29606088	rs11575010;rs372302908;rs3917904	38;19;7	0.009984;0.000399;0.010417		FALSE	chr17	34254955
cg11640275	cg11640275	97672478	TCCTCCCCATTTACTCATTTAATCTCAACAATAAATAAAAAAAATATCTC			II			ATGGCACCCCATCCTCCCCATTTGCTCATTTGGTCTCAGCAGTGAATGGAAAAAGTGTCT[CG]TCCTGACCCCCTGCTTCCCTTTCCTACTTCCTGGAAATCCACAGGATGCTGCATTTGCTC	37	17	32582128	CCTCCCCATTTGCTCATTTGGTCTCAGCAGTGAATGGAAAAAGTGTCTCG	R	CCL2	NM_002982	TSS200						TRUE				CCL2	ENST00000225831.3	TSS200	CCL2	ENST00000225831.3	TSS200	chr17:32581625-32582395	3						TRUE	17	29606241	rs531047832	2	0.0002		FALSE	chr17	34255108
cg08540958	cg08540958	31781587	TTAACAACCCACTTATCACTCATAAAAAATCCCTCCTCCTACTTAACTCC			II			GCTCAGCAGATTTAACAGCCCACTTATCACTCATGGAAGATCCCTCCTCCTGCTTGACTC[CG]CCCTCTCTCCCTCTGCCCGCTTTCAATAAGAGGCAGAGACAGCAGCCAGAGGAACCGAGA	37	17	32582246	TAACAGCCCACTTATCACTCATGGAAGATCCCTCCTCCTGCTTGACTCCG	R	CCL2	NM_002982	TSS200						TRUE				CCL2	ENST00000225831.3	TSS200	CCL2	ENST00000225831.3	TSS200	chr17:32581625-32582395	3						TRUE	17	29606359	rs555689420;rs74988151;rs11575011	37;12;1	0.000200;0.005791;0.052632		FALSE	chr17	34255226
cg26079699	cg26079699	53608105	TCTCAACCTCTCRATTCCTCTAACTACTATCTCTACCTCTTATTAAAAAC			II			CCACTTATCACTCATGGAAGATCCCTCCTCCTGCTTGACTCCGCCCTCTCTCCCTCTGCC[CG]CTTTCAATAAGAGGCAGAGACAGCAGCCAGAGGAACCGAGAGGCTGAGACTAACCCAGAA	37	17	32582265	CTCAGCCTCTCGGTTCCTCTGGCTGCTGTCTCTGCCTCTTATTGAAAGCG	F	CCL2	NM_002982	TSS200						TRUE				CCL2	ENST00000225831.3	TSS200	CCL2	ENST00000225831.3	TSS200	chr17:32581625-32582395	3						TRUE	17	29606378	rs534495781	27	0.0002		FALSE	chr17	34255245
cg16700758	cg16700758	60794830	CTAAAACTAACCCAAAAACATCCAATTCTCAAACTAAAACTCRCACTCTC			II			GAACCGAGAGGCTGAGACTAACCCAGAAACATCCAATTCTCAAACTGAAGCTCGCACTCT[CG]CCTCCAGCATGAAAGTCTCTGCCGCCCTTCTGTGCCTGCTGCTCATAGCAGCCACCTTCA	37	17	32582359	TGAGACTAACCCAGAAACATCCAATTCTCAAACTGAAGCTCGCACTCTCG	R	CCL2;CCL2	NM_002982;NM_002982	5'UTR;1stExon						TRUE				CCL2;CCL2	ENST00000225831.3;ENST00000225831.3	5'UTR;1stExon	CCL2;CCL2	ENST00000225831.3;ENST00000225831.3	5'UTR;1stExon	chr17:32581625-32582395	3						TRUE	17	29606472	rs557966833;rs141271352	14;10	0.000200;0.000998		FALSE	chr17	34255339
cg11860203	cg11860203	42715865	TTAAACCACATTATCTTCTCTCTAAATTATCATAAACCATCCAAACAAAC			II			TCTTCTTCTCCTTGAACCACATTGTCTTCTCTCTGAGTTATCATGGACCATCCAAGCAGA[CG]TGGTACCCACAGTCTTGCTTTAACGCTACTTTTCCAAGATAAGGTGACTCAGAAAAGGAC	37	17	32582516	TGAACCACATTGTCTTCTCTCTGAGTTATCATGGACCATCCAAGCAGACG	R	CCL2	NM_002982	Body						TRUE										chr17:32582420-32582735	3					TRUE	TRUE	17	29606629	rs199715657;rs556493267;rs28730833;rs189570180	45;28;24;20	0.000200;0.000200;0.015974;0.000998		FALSE	chr17	34255496
cg17864156	cg17864156	65683860	TATACCTAATCATAAATTTCCCTAATACTCATTACCTCTACAAAATCACC			II			TCCAGACACGCTGGAGACCCAGAATCTGGTCTGTGCTTCATTCACCTTAGCTTCCAGAGA[CG]GTGACTCTGCAGAGGTAATGAGTATCAGGGAAACTCATGACCAGGCATAGCCTATTCAGA	37	17	32582828	CGGTGACTCTGCAGAGGTAATGAGTATCAGGGAAACTCATGACCAGGCAT	F	CCL2	NM_002982	Body						TRUE														chr17:32578983-32585733	6		TRUE	17	29606941	rs62054928;rs184397286	29;30	0.500000;0.000200		FALSE	chr17	34255808
cg16764236	cg16764236	31725285	TTAATCATTCTTCTAAACAATTTAAATACATAAACTCATTTAATTCACAC			II			CCTACAGTGATTTAGTCATTCTTCTAAGCAGTTTAGATACATGAACTCATTTAATTCACA[CG]ACAATTCCCTAAAGTACACATGATTAGTATCCTGCTCTTACCCTAGCAGAGAGTGGTTAA	37	17	32611290	CGTGTGAATTAAATGAGTTCATGTATCTAAACTGCTTAGAAGAATGACTA	R	CCL11	NM_002986	TSS1500										CCL11	ENST00000305869.2	TSS1500	CCL11	ENST00000305869.2	TSS1500								TRUE	17	29635403	rs373476151	2	0.002995		FALSE	chr17	34284270
cg03297192	cg03297192	95721138	ATACCCATAACAAACATCACCAATCAACCACAACACAATATTTAACTAAC			II			TCTCTAATCCTGTGCCCATGACAGACATCACCAGTCAACCACAACACAGTATTTAACTAA[CG]CAAGTCAACTCCTCAGAATCTTTAACATTCTTGTTTGTGCTACTGTACCAATCAATCAAT	37	17	32611642	TGCCCATGACAGACATCACCAGTCAACCACAACACAGTATTTAACTAACG	R	CCL11	NM_002986	TSS1500										CCL11	ENST00000305869.2	TSS1500	CCL11	ENST00000305869.2	TSS1500								TRUE	17	29635755	rs144424445;rs531485715	37;2	0.000200;0.000200		FALSE	chr17	34284622
cg17706274	cg17706274	15640887	CAAAAAACAAATTTACAATACCTCCACACCAATATTCAATACTATAATCC			II			GCAGGAAAAAACAGGAAACAGGTTTGCAGTACCTCCACACCAGTATTCAATGCTGTAATC[CG]CTGCAGTGACTCCATTAAAGACTTTGCCTCCCTTATACCCTCTCCAACTAGGGTGCCTAG	37	17	32611779	AGGAAACAGGTTTGCAGTACCTCCACACCAGTATTCAATGCTGTAATCCG	R	CCL11	NM_002986	TSS1500										CCL11	ENST00000305869.2	TSS1500	CCL11	ENST00000305869.2	TSS1500									17	29635892	rs41500855;rs181679707;rs41517247;rs539088752;rs41441446;rs370969418	42;35;30;8;2;1	0.500000;0.000200;0.000399;0.000200;0.016573;0.000799		FALSE	chr17	34284759
cg08499840	cg08499840	53671243	TAATTTTCCAAATATATTCCCTAAATATATTCCCTAAAAAATAAAAACAC			II			AACTAGATGATTGATTTTCCAAATGTGTTCCCTAAATGTGTTCCCTGGGGAATAAGGGCA[CG]AGAGGCTGCCTATTCTATTTCAAACAAATCCCCTTCACTACAGTGTATTTGATGAGTTGG	37	17	32612007	CGTGCCCTTATTCCCCAGGGAACACATTTAGGGAACACATTTGGAAAATC	R	CCL11	NM_002986	TSS1500										CCL11	ENST00000305869.2	TSS1500	CCL11	ENST00000305869.2	TSS1500								TRUE	17	29636120	rs185677222;rs151154922	29;2	0.000399;0.000399		FALSE	chr17	34284987
cg24870391	cg24870391	82621846	TTAACTTCCTAAAATCTAAAATCTAATCAACAATCAAAAATCCCTTCATC			II			TTCTGTTCTGCTTGACTTCCTAGGATCTGGAATCTGGTCAGCAATCAGGAATCCCTTCAT[CG]TGACCCCCGCATGGGCAAAGGCTTCCCTGGAATCTCCCACACTGTCTGCTCCCTATAAAA	37	17	32612675	TGACTTCCTAGGATCTGGAATCTGGTCAGCAATCAGGAATCCCTTCATCG	R	CCL11	NM_002986	TSS200						TRUE				CCL11	ENST00000305869.2	TSS200	CCL11	ENST00000305869.2	TSS200	chr17:32612380-32612710	3					TRUE	TRUE	17	29636788	rs200612962	1	0.0002		FALSE	chr17	34285655
cg05999628	cg05999628	4800933	TAAAATCTAAAATCTAATCAACAATCAAAAATCCCTTCATCRTAACCCCC			II			GCTTGACTTCCTAGGATCTGGAATCTGGTCAGCAATCAGGAATCCCTTCATCGTGACCCC[CG]CATGGGCAAAGGCTTCCCTGGAATCTCCCACACTGTCTGCTCCCTATAAAAGGCAGGCAG	37	17	32612684	CGGGGGTCACGATGAAGGGATTCCTGATTGCTGACCAGATTCCAGATCCT	R	CCL11	NM_002986	TSS200						TRUE				CCL11	ENST00000305869.2	TSS200	CCL11	ENST00000305869.2	TSS200	chr17:32612380-32612710	3						TRUE	17	29636797	rs200612962	10	0.0002		FALSE	chr17	34285664
cg27224069	cg27224069	63785958	AAATACTACAAAAACCTTCATATTAAAAACTAAAAATATAAACTTTAACA	99693885	AAATACTACGAAAACCTTCATATTAAAAACTAAAAATATAAACTTTAACG	I	T	Red	CAGGCAGATGGGCCAGAGGAGCAGAGAGGCTGAGACCAACCCAGAAACCACCACCTCTCA[CG]CCAAAGCTCACACCTTCAGCCTCCAACATGAAGGTCTCCGCAGCACTTCTGTGGCTGCTG	37	17	32612799	CGCCAAAGCTCACACCTTCAGCCTCCAACATGAAGGTCTCCGCAGCACTT	F	CCL11;CCL11	NM_002986;NM_002986	1stExon;5'UTR						TRUE				CCL11;CCL11	ENST00000305869.2;ENST00000305869.2	5'UTR;1stExon	CCL11;CCL11	ENST00000305869.2;ENST00000305869.2	5'UTR;1stExon								TRUE	17	29636912	rs569178047;rs201467666;rs137995665;rs535119850;rs549369948;rs185980467	0;1;15;17;32;40	0.000200;0.000200;0.000200;0.000200;0.000200;0.002995		FALSE	chr17	34285779
cg11155489	cg11155489	24645890	TCCCAAAAAATATCAAAATAAATCACCTCAAAAAATCCCCCTAAAACCTC			II			AAGCTCAGTATGTTAATTCGACTCCAGGACAGCTTTCAGAGACAGTGGCTAAGAGAAGAA[CG]AGGTCCCAGGGGGATCTCTTGAGGTGACTTATTTTGACACTCTTTGGGAAAGTTATCTAG	37	17	32613298	CGAGGTCCCAGGGGGATCTCTTGAGGTGACTTATTTTGACACTCTTTGGG	F	CCL11	NM_002986	Body						TRUE																	TRUE	17	29637411	rs184000259;rs41490146;rs548983674;rs566206644	0;3;18;50	0.000200;0.008986;0.000200;0.000998		FALSE	chr17	34286278
cg06975166	cg06975166	2774452	ACAACATATTTCACCTTACATAATAATAACCTACTTATAAATTTTATTCC			II			ACACACATTTTGCAGCATATTTCACCTTGCATGGTAATGGCCTGCTTGTGAGTTTTATTC[CG]TACCAGAGGGTGAGGGCTCTGAAGATAGCGCCAGGTCTTATTTACCTCGATACCCCACAA	37	11	35159087	CGGAATAAAACTCACAAGCAGGCCATTACCATGCAAGGTGAAATATGCTG	R	CD44;CD44;CD44;CD44;CD44	NM_001001391;NM_001001392;NM_001001389;NM_000610;NM_001001390	TSS1500;TSS1500;TSS1500;TSS1500;TSS1500	chr11:35160375-35161000	N_Shore								RP4-607I7.1;RP4-607I7.1;CD44;CD44	ENST00000528366.1;ENST00000530263.1;ENST00000263398.6;ENST00000526025.1	3'UTR;3'UTR;TSS1500;TSS1500	RP4-607I7.1;RP4-607I7.1;CD44;CD44	ENST00000528366.1;ENST00000530263.1;ENST00000263398.6;ENST00000526025.1	3'UTR;3'UTR;TSS1500;TSS1500	chr11:35158825-35159115	3						TRUE	11	35115663	rs137925807;rs112935449	31;22	0.000200;0.500000		FALSE	chr11	35137539
cg23210303	cg23210303	58809947	TCCCCCTATACATTCATTCATCAAACATATAATAAATATTATAAAATATC			II			GAGTTTTATTCCGTACCAGAGGGTGAGGGCTCTGAAGATAGCGCCAGGTCTTATTTACCT[CG]ATACCCCACAACACTCATTACATGTCTGATGAATGAATGCATAGGGGGATGGCTGGGTGC	37	11	35159136	CCCCCTATGCATTCATTCATCAGACATGTAATGAGTGTTGTGGGGTATCG	F	CD44;CD44;CD44;CD44;CD44	NM_001001391;NM_001001392;NM_001001389;NM_000610;NM_001001390	TSS1500;TSS1500;TSS1500;TSS1500;TSS1500	chr11:35160375-35161000	N_Shore								RP4-607I7.1;RP4-607I7.1;CD44;CD44	ENST00000528366.1;ENST00000530263.1;ENST00000263398.6;ENST00000526025.1	3'UTR;3'UTR;TSS1500;TSS1500	RP4-607I7.1;RP4-607I7.1;CD44;CD44	ENST00000528366.1;ENST00000530263.1;ENST00000263398.6;ENST00000526025.1	3'UTR;3'UTR;TSS1500;TSS1500			chr11:35158561-35159369	5				TRUE	11	35115712	rs61327674;rs576935235	0;46	0.000599;0.000200		FALSE	chr11	35137588
cg20971158	cg20971158	66736894	AAATCCATACAAATTTACTTTTAATAATTCACATAACAAATAAATACTAC			II			CACCAGGCAAGAAGTCCATGCAGATTTACTTTTAGTAGTTCACATGACAAATAAATACTG[CG]TTTGATTTCCAAACATTAAACCATAGTATATTATAGATAGATATAGAGTTATCATTCAAA	37	11	35159382	CGCAGTATTTATTTGTCATGTGAACTACTAAAAGTAAATCTGCATGGACT	R	CD44;CD44;CD44;CD44;CD44	NM_001001391;NM_001001392;NM_001001389;NM_000610;NM_001001390	TSS1500;TSS1500;TSS1500;TSS1500;TSS1500	chr11:35160375-35161000	N_Shore								RP4-607I7.1;RP4-607I7.1;RP4-607I7.1;CD44;CD44;CD44;CD44;CD44;CD44;CD44;CD44	ENST00000528366.1;ENST00000528366.1;ENST00000530263.1;ENST00000263398.6;ENST00000526025.1;ENST00000449691.2;ENST00000428726.2;ENST00000433892.2;ENST00000278386.6;ENST00000434472.2;ENST00000352818.4	3'UTR;1stExon;TSS200;TSS1500;TSS1500;TSS1500;TSS1500;TSS1500;TSS1500;TSS1500;TSS1500	RP4-607I7.1;RP4-607I7.1;RP4-607I7.1;CD44;CD44;CD44;CD44;CD44;CD44;CD44;CD44;CD44;CD44;CD44	ENST00000528366.1;ENST00000528366.1;ENST00000530263.1;ENST00000263398.6;ENST00000526025.1;ENST00000449691.2;ENST00000528086.1;ENST00000428726.2;ENST00000425428.2;ENST00000433892.2;ENST00000278386.6;ENST00000434472.2;ENST00000352818.4;ENST00000442151.2	3'UTR;1stExon;TSS200;TSS1500;TSS1500;TSS1500;TSS1500;TSS1500;TSS1500;TSS1500;TSS1500;TSS1500;TSS1500;TSS1500								TRUE	11	35115958	rs7944409;rs530425723	31;23	0.020567;0.000399		FALSE	chr11	35137834
cg13284921	cg13284921	95640505	ATTAAATTCAACCTTTAACCTCTCCTTTCCCRCTAAATTTCTCTAAATCC			II			TCTCCAGCTCCTCTCCCAGGATATCCAACATCCTGTGAAACCCAGAGATCTTGCTCCAGC[CG]GATTCAGAGAAATTTAGCGGGAAAGGAGAGGCCAAAGGCTGAACCCAATGGTGCAAGGTT	37	11	35160311	TTGGGTTCAGCCTTTGGCCTCTCCTTTCCCGCTAAATTTCTCTGAATCCG	F	CD44;CD44;CD44;CD44;CD44;CD44;CD44;CD44;LOC100507144	NM_001202556;NM_001202555;NM_001202557;NM_001001389;NM_001001390;NM_000610;NM_001001392;NM_001001391;NR_120528	TSS200;TSS200;TSS200;TSS200;TSS200;TSS200;TSS200;TSS200;TSS1500	chr11:35160375-35161000	N_Shore						11:35160307-35162010	Promoter_Associated	CD44;CD44;CD44;CD44;CD44;CD44;CD44;CD44;RP4-607I7.1;RP4-607I7.1	ENST00000263398.6;ENST00000526025.1;ENST00000449691.2;ENST00000428726.2;ENST00000433892.2;ENST00000278386.6;ENST00000434472.2;ENST00000352818.4;ENST00000530263.1;ENST00000528366.1	TSS200;TSS200;TSS1500;TSS1500;TSS1500;TSS1500;TSS1500;TSS1500;TSS1500;TSS1500	CD44;CD44;CD44;CD44;CD44;CD44;CD44;CD44;CD44;CD44;CD44;RP4-607I7.1;RP4-607I7.1	ENST00000263398.6;ENST00000526025.1;ENST00000449691.2;ENST00000528086.1;ENST00000428726.2;ENST00000425428.2;ENST00000433892.2;ENST00000278386.6;ENST00000434472.2;ENST00000352818.4;ENST00000442151.2;ENST00000530263.1;ENST00000528366.1	TSS200;TSS200;TSS1500;TSS1500;TSS1500;TSS1500;TSS1500;TSS1500;TSS1500;TSS1500;TSS1500;TSS1500;TSS1500	chr11:35160185-35161855	3							11	35116887	rs570717861;rs185894101;rs559417679;rs188697147	16;18;42;45	0.000200;0.000599;0.001797;0.002196		FALSE	chr11	35138763
cg20143092	cg20143092	61651884	TCCTATAAAACCCAAAAATCTTACTCCAACCRAATTCAAAAAAATTTAAC			II			GATATCCAACATCCTGTGAAACCCAGAGATCTTGCTCCAGCCGGATTCAGAGAAATTTAG[CG]GGAAAGGAGAGGCCAAAGGCTGAACCCAATGGTGCAAGGTTTTACGGTTCGGTCATCCTC	37	11	35160330	CCTGTGAAACCCAGAGATCTTGCTCCAGCCGGATTCAGAGAAATTTAGCG	R	CD44;CD44;CD44;CD44;CD44	NM_001001389;NM_001001392;NM_001001391;NM_001001390;NM_000610	TSS200;TSS200;TSS200;TSS200;TSS200	chr11:35160375-35161000	N_Shore						11:35160307-35162010	Promoter_Associated	CD44;CD44;CD44;CD44;CD44;CD44;CD44;CD44;RP4-607I7.1;RP4-607I7.1	ENST00000263398.6;ENST00000526025.1;ENST00000449691.2;ENST00000428726.2;ENST00000433892.2;ENST00000278386.6;ENST00000434472.2;ENST00000352818.4;ENST00000530263.1;ENST00000528366.1	TSS200;TSS200;TSS1500;TSS1500;TSS1500;TSS1500;TSS1500;TSS1500;TSS1500;TSS1500	CD44;CD44;CD44;CD44;CD44;CD44;CD44;CD44;CD44;CD44;CD44;RP4-607I7.1;RP4-607I7.1	ENST00000263398.6;ENST00000526025.1;ENST00000449691.2;ENST00000528086.1;ENST00000428726.2;ENST00000425428.2;ENST00000433892.2;ENST00000278386.6;ENST00000434472.2;ENST00000352818.4;ENST00000442151.2;ENST00000530263.1;ENST00000528366.1	TSS200;TSS200;TSS1500;TSS1500;TSS1500;TSS1500;TSS1500;TSS1500;TSS1500;TSS1500;TSS1500;TSS1500;TSS1500	chr11:35160185-35161855	3					TRUE	TRUE	11	35116906	rs7111018;rs570717861;rs185894101	39;5;3	0.019768;0.000200;0.000599		FALSE	chr11	35138782
cg08530414	cg08530414	96791434	CTAAACCCAATAATACAAAATTTTACRATTCRATCATCCTCTATCCTAAC			II			GAGGCCAAAGGCTGAACCCAATGGTGCAAGGTTTTACGGTTCGGTCATCCTCTGTCCTGA[CG]CCGCGGGGCCAGCGGGAGAAGAAAGCCAGTGCGTCTCTGGGCGCAGGGGCCAGTGGGGCT	37	11	35160400	TGAACCCAATGGTGCAAGGTTTTACGGTTCGGTCATCCTCTGTCCTGACG	R	CD44;CD44;CD44;CD44;CD44	NM_001001389;NM_001001392;NM_001001391;NM_001001390;NM_000610	TSS200;TSS200;TSS200;TSS200;TSS200	chr11:35160375-35161000	Island	high-CpG:35116961-35117464				11:35116976-35117792	11:35160307-35162010	Promoter_Associated	CD44;CD44;CD44;CD44;CD44;CD44;CD44;CD44;RP4-607I7.1;RP4-607I7.1	ENST00000263398.6;ENST00000526025.1;ENST00000449691.2;ENST00000428726.2;ENST00000433892.2;ENST00000278386.6;ENST00000434472.2;ENST00000352818.4;ENST00000530263.1;ENST00000528366.1	TSS200;TSS200;TSS1500;TSS1500;TSS1500;TSS1500;TSS1500;TSS1500;TSS1500;TSS1500	CD44;CD44;CD44;CD44;CD44;CD44;CD44;CD44;CD44;CD44;CD44;RP4-607I7.1;RP4-607I7.1	ENST00000263398.6;ENST00000526025.1;ENST00000449691.2;ENST00000528086.1;ENST00000428726.2;ENST00000425428.2;ENST00000433892.2;ENST00000278386.6;ENST00000434472.2;ENST00000352818.4;ENST00000442151.2;ENST00000530263.1;ENST00000528366.1	TSS200;TSS200;TSS1500;TSS1500;TSS1500;TSS1500;TSS1500;TSS1500;TSS1500;TSS1500;TSS1500;TSS1500;TSS1500	chr11:35160185-35161855	3					TRUE	TRUE	11	35116976	rs559417679;rs188697147;rs375088285	49;46;2	0.001797;0.002196;0.000399		FALSE	chr11	35138852
cg17640322	cg17640322	85797972	AAAAACATAAATCAAAAAACCTAAAATATCACAAAATACCTATACCTCCA	86632173	AAAAACGTAAATCGAAAAACCTAAAATATCGCGAAATACCTATACCTCCG	I	A	Red	CCGCGGGGCCAGCGGGAGAAGAAAGCCAGTGCGTCTCTGGGCGCAGGGGCCAGTGGGGCT[CG]GAGGCACAGGCACCCCGCGACACTCCAGGTTCCCCGACCCACGTCCCTGGCAGCCCCGAT	37	11	35160462	CGGAGGCACAGGCACCCCGCGACACTCCAGGTTCCCCGACCCACGTCCCT	F	CD44;CD44;CD44;CD44;CD44;CD44;CD44;CD44;CD44;CD44	NM_001001389;NM_001001390;NM_001001391;NM_000610;NM_001001392;NM_001001392;NM_001001391;NM_000610;NM_001001389;NM_001001390	5'UTR;1stExon;1stExon;5'UTR;1stExon;5'UTR;5'UTR;1stExon;1stExon;5'UTR	chr11:35160375-35161000	Island	high-CpG:35116961-35117464				11:35116976-35117792	11:35160307-35162010	Promoter_Associated	CD44;CD44;CD44;CD44;CD44;CD44;CD44;CD44;CD44;CD44;RP4-607I7.1;RP4-607I7.1	ENST00000263398.6;ENST00000263398.6;ENST00000526025.1;ENST00000526025.1;ENST00000449691.2;ENST00000428726.2;ENST00000433892.2;ENST00000278386.6;ENST00000434472.2;ENST00000352818.4;ENST00000530263.1;ENST00000528366.1	5'UTR;1stExon;5'UTR;1stExon;TSS1500;TSS1500;TSS1500;TSS1500;TSS1500;TSS1500;TSS1500;TSS1500	CD44;CD44;CD44;CD44;CD44;CD44;CD44;CD44;CD44;CD44;CD44;CD44;CD44;RP4-607I7.1;RP4-607I7.1	ENST00000263398.6;ENST00000263398.6;ENST00000526025.1;ENST00000526025.1;ENST00000449691.2;ENST00000528086.1;ENST00000428726.2;ENST00000425428.2;ENST00000433892.2;ENST00000278386.6;ENST00000434472.2;ENST00000352818.4;ENST00000442151.2;ENST00000530263.1;ENST00000528366.1	5'UTR;1stExon;5'UTR;1stExon;TSS1500;TSS1500;TSS1500;TSS1500;TSS1500;TSS1500;TSS1500;TSS1500;TSS1500;TSS1500;TSS1500	chr11:35160185-35161855	3					TRUE	TRUE	11	35117038	rs575021598;rs537843878;rs369478370	24;26;43	0.000200;0.000200;0.000599		FALSE	chr11	35138914
cg01879488	cg01879488	12644880	CCRTACTCTACTAAAACTATAAATAATCRAAACTACCAAAAACRTAAATC			II			CTGGGCGCAGGGGCCAGTGGGGCTCGGAGGCACAGGCACCCCGCGACACTCCAGGTTCCC[CG]ACCCACGTCCCTGGCAGCCCCGATTATTTACAGCCTCAGCAGAGCACGGGGCGGGGGCAG	37	11	35160498	CGTGCTCTGCTGAGGCTGTAAATAATCGGGGCTGCCAGGGACGTGGGTCG	F	CD44;CD44;CD44;CD44;CD44;CD44;CD44;CD44;CD44;CD44	NM_001001389;NM_001001390;NM_001001391;NM_000610;NM_001001392;NM_001001392;NM_001001391;NM_000610;NM_001001389;NM_001001390	5'UTR;1stExon;1stExon;5'UTR;1stExon;5'UTR;5'UTR;1stExon;1stExon;5'UTR	chr11:35160375-35161000	Island	high-CpG:35116961-35117464				11:35116976-35117792	11:35160307-35162010	Promoter_Associated	CD44;CD44;CD44;CD44;CD44;CD44;CD44;CD44;CD44;CD44;RP4-607I7.1;RP4-607I7.1	ENST00000263398.6;ENST00000263398.6;ENST00000526025.1;ENST00000526025.1;ENST00000449691.2;ENST00000428726.2;ENST00000433892.2;ENST00000278386.6;ENST00000434472.2;ENST00000352818.4;ENST00000530263.1;ENST00000528366.1	5'UTR;1stExon;5'UTR;1stExon;TSS1500;TSS1500;TSS1500;TSS1500;TSS1500;TSS1500;TSS1500;TSS1500	CD44;CD44;CD44;CD44;CD44;CD44;CD44;CD44;CD44;CD44;CD44;CD44;CD44;RP4-607I7.1;RP4-607I7.1	ENST00000263398.6;ENST00000263398.6;ENST00000526025.1;ENST00000526025.1;ENST00000449691.2;ENST00000528086.1;ENST00000428726.2;ENST00000425428.2;ENST00000433892.2;ENST00000278386.6;ENST00000434472.2;ENST00000352818.4;ENST00000442151.2;ENST00000530263.1;ENST00000528366.1	5'UTR;1stExon;5'UTR;1stExon;TSS1500;TSS1500;TSS1500;TSS1500;TSS1500;TSS1500;TSS1500;TSS1500;TSS1500;TSS1500;TSS1500	chr11:35160185-35161855	3					TRUE	TRUE	11	35117074	rs369478370;rs577575923;rs540543378	7;22;51	0.000599;0.000200;0.000200		FALSE	chr11	35138950
cg08606356	cg08606356	48776208	AAACTATAACTAAACAACCCRCAAAAATTTTAAAAAATAACAACCCTCCC			II			TGGCAGCCCCGATTATTTACAGCCTCAGCAGAGCACGGGGCGGGGGCAGAGGGGCCCGCC[CG]GGAGGGCTGCTACTTCTTAAAACCTCTGCGGGCTGCTTAGTCACAGCCCCCCTTGCTTGG	37	11	35160571	GGCTGTGACTAAGCAGCCCGCAGAGGTTTTAAGAAGTAGCAGCCCTCCCG	F	CD44;CD44;CD44;CD44;CD44;CD44;CD44;CD44;CD44;CD44	NM_001001389;NM_001001390;NM_001001391;NM_000610;NM_001001392;NM_001001392;NM_001001391;NM_000610;NM_001001389;NM_001001390	5'UTR;1stExon;1stExon;5'UTR;1stExon;5'UTR;5'UTR;1stExon;1stExon;5'UTR	chr11:35160375-35161000	Island	high-CpG:35116961-35117464				11:35116976-35117792	11:35160307-35162010	Promoter_Associated	CD44;CD44;CD44;CD44;CD44;CD44;CD44;CD44;CD44;CD44;RP4-607I7.1;RP4-607I7.1	ENST00000263398.6;ENST00000263398.6;ENST00000526025.1;ENST00000526025.1;ENST00000449691.2;ENST00000428726.2;ENST00000433892.2;ENST00000278386.6;ENST00000434472.2;ENST00000352818.4;ENST00000530263.1;ENST00000528366.1	5'UTR;1stExon;5'UTR;1stExon;TSS200;TSS200;TSS200;TSS1500;TSS1500;TSS1500;TSS1500;TSS1500	CD44;CD44;CD44;CD44;CD44;CD44;CD44;CD44;CD44;CD44;CD44;CD44;CD44;RP4-607I7.1;RP4-607I7.1	ENST00000263398.6;ENST00000263398.6;ENST00000526025.1;ENST00000526025.1;ENST00000449691.2;ENST00000528086.1;ENST00000428726.2;ENST00000425428.2;ENST00000433892.2;ENST00000278386.6;ENST00000434472.2;ENST00000352818.4;ENST00000442151.2;ENST00000530263.1;ENST00000528366.1	5'UTR;1stExon;5'UTR;1stExon;TSS200;TSS200;TSS200;TSS200;TSS200;TSS1500;TSS1500;TSS1500;TSS1500;TSS1500;TSS1500	chr11:35160185-35161855	3					TRUE	TRUE	11	35117147	rs79713903;rs574270524;rs199834229	31;46;48	0.009385;0.000200;0.004393		FALSE	chr11	35139023
cg15363480	cg15363480	20763285	AATCCRCTAAACAATAAAACTACCTCRAAAATTAACTACAATTTTTATTC			II			TTGCTTGGGTGTGTCCTTCGCTCGCTCCCTCCCTCCGTCTTAGGTCACTGTTTTCAACCT[CG]AATAAAAACTGCAGCCAACTTCCGAGGCAGCCTCATTGCCCAGCGGACCCCAGCCTCTGC	37	11	35160685	GTCCGCTGGGCAATGAGGCTGCCTCGGAAGTTGGCTGCAGTTTTTATTCG	F	CD44;CD44;CD44;CD44;CD44;CD44;CD44;CD44;CD44;CD44;CD44;CD44;CD44;CD44;CD44;CD44;LOC100507144	NM_001202556;NM_001202555;NM_001202557;NM_001001389;NM_001001390;NM_000610;NM_001001392;NM_001001391;NM_001202556;NM_001202555;NM_001202557;NM_001001389;NM_001001390;NM_000610;NM_001001392;NM_001001391;NR_120528	5'UTR;5'UTR;5'UTR;5'UTR;5'UTR;5'UTR;5'UTR;5'UTR;1stExon;1stExon;1stExon;1stExon;1stExon;1stExon;1stExon;1stExon;TSS1500	chr11:35160375-35161000	Island	high-CpG:35116961-35117464				11:35116976-35117792	11:35160307-35162010	Promoter_Associated	CD44;CD44;CD44;CD44;CD44;CD44;CD44;CD44;CD44;CD44;RP4-607I7.1;RP4-607I7.1	ENST00000263398.6;ENST00000263398.6;ENST00000526025.1;ENST00000526025.1;ENST00000449691.2;ENST00000428726.2;ENST00000433892.2;ENST00000278386.6;ENST00000434472.2;ENST00000352818.4;ENST00000530263.1;ENST00000528366.1	5'UTR;1stExon;5'UTR;1stExon;TSS200;TSS200;TSS200;TSS200;TSS200;TSS200;TSS1500;TSS1500	CD44;CD44;CD44;CD44;CD44;CD44;CD44;CD44;CD44;CD44;CD44;CD44;CD44;RP4-607I7.1;RP4-607I7.1	ENST00000263398.6;ENST00000263398.6;ENST00000526025.1;ENST00000526025.1;ENST00000449691.2;ENST00000528086.1;ENST00000428726.2;ENST00000425428.2;ENST00000433892.2;ENST00000278386.6;ENST00000434472.2;ENST00000352818.4;ENST00000442151.2;ENST00000530263.1;ENST00000528366.1	5'UTR;1stExon;5'UTR;1stExon;TSS200;TSS200;TSS200;TSS200;TSS200;TSS200;TSS200;TSS200;TSS200;TSS1500;TSS1500	chr11:35160185-35161855	3							11	35117261					FALSE	chr11	35139137
cg07262328	cg07262328	87746161	CRTCTTAAATCACTATTTTCAACCTCRAATAAAAACTACAACCAACTTCC			II			CTCCCTCCCTCCGTCTTAGGTCACTGTTTTCAACCTCGAATAAAAACTGCAGCCAACTTC[CG]AGGCAGCCTCATTGCCCAGCGGACCCCAGCCTCTGCCAGGTTCGGTCCGCCATCCTCGTC	37	11	35160709	CGGAAGTTGGCTGCAGTTTTTATTCGAGGTTGAAAACAGTGACCTAAGAC	R	CD44;CD44;CD44;CD44;CD44;CD44;CD44;CD44;CD44;CD44	NM_001001389;NM_001001390;NM_001001391;NM_000610;NM_001001392;NM_001001392;NM_001001391;NM_000610;NM_001001389;NM_001001390	5'UTR;1stExon;1stExon;5'UTR;1stExon;5'UTR;5'UTR;1stExon;1stExon;5'UTR	chr11:35160375-35161000	Island	high-CpG:35116961-35117464				11:35116976-35117792	11:35160307-35162010	Promoter_Associated	CD44;CD44;CD44;CD44;CD44;CD44;CD44;CD44;CD44;CD44;RP4-607I7.1;RP4-607I7.1	ENST00000263398.6;ENST00000263398.6;ENST00000526025.1;ENST00000526025.1;ENST00000449691.2;ENST00000428726.2;ENST00000433892.2;ENST00000278386.6;ENST00000434472.2;ENST00000352818.4;ENST00000530263.1;ENST00000528366.1	5'UTR;1stExon;5'UTR;1stExon;TSS200;TSS200;TSS200;TSS200;TSS200;TSS200;TSS1500;TSS1500	CD44;CD44;CD44;CD44;CD44;CD44;CD44;CD44;CD44;CD44;CD44;CD44;CD44;RP4-607I7.1;RP4-607I7.1	ENST00000263398.6;ENST00000263398.6;ENST00000526025.1;ENST00000526025.1;ENST00000449691.2;ENST00000528086.1;ENST00000428726.2;ENST00000425428.2;ENST00000433892.2;ENST00000278386.6;ENST00000434472.2;ENST00000352818.4;ENST00000442151.2;ENST00000530263.1;ENST00000528366.1	5'UTR;1stExon;5'UTR;1stExon;TSS200;TSS200;TSS200;TSS200;TSS200;TSS200;TSS200;TSS200;TSS200;TSS1500;TSS1500	chr11:35160185-35161855	3						TRUE	11	35117285					FALSE	chr11	35139161
cg14194075	cg14194075	4625422	ACTACATACCACCAAAACTTATCCATAATATCCAAAACAAACAAAAAACA	90794207	ACTACGTACCACCAAAACTTATCCATAATATCCGAAACGAACGAAAAACG	I	C	Grn	CGTCCCGTCCTCCGCCGGCCCCTGCCCCGCGCCCAGGGATCCTCCAGCTCCTTTCGCCCG[CG]CCCTCCGTTCGCTCCGGACACCATGGACAAGTTTTGGTGGCACGCAGCCTGGGGACTCTG	37	11	35160827	GCTGCGTGCCACCAAAACTTGTCCATGGTGTCCGGAGCGAACGGAGGGCG	F	CD44;CD44;CD44;CD44;CD44;CD44;CD44;CD44;CD44;CD44;CD44;CD44;CD44;CD44;CD44;CD44;LOC100507144	NM_001202556;NM_001202555;NM_001202557;NM_001001389;NM_001001390;NM_000610;NM_001001392;NM_001001391;NM_001202556;NM_001202555;NM_001202557;NM_001001389;NM_001001390;NM_000610;NM_001001392;NM_001001391;NR_120528	5'UTR;5'UTR;5'UTR;5'UTR;5'UTR;5'UTR;5'UTR;5'UTR;1stExon;1stExon;1stExon;1stExon;1stExon;1stExon;1stExon;1stExon;TSS1500	chr11:35160375-35161000	Island	high-CpG:35116961-35117464				11:35116976-35117792	11:35160307-35162010	Promoter_Associated	CD44;CD44;CD44;CD44;CD44;CD44;CD44;CD44;CD44;CD44;CD44;CD44;CD44;RP4-607I7.1	ENST00000263398.6;ENST00000263398.6;ENST00000526025.1;ENST00000526025.1;ENST00000278386.6;ENST00000434472.2;ENST00000352818.4;ENST00000449691.2;ENST00000449691.2;ENST00000428726.2;ENST00000428726.2;ENST00000433892.2;ENST00000433892.2;ENST00000528366.1	5'UTR;1stExon;5'UTR;1stExon;TSS200;TSS200;TSS200;5'UTR;1stExon;5'UTR;1stExon;5'UTR;1stExon;TSS1500	CD44;CD44;CD44;CD44;CD44;CD44;CD44;CD44;CD44;CD44;CD44;CD44;CD44;CD44;CD44;CD44;CD44;RP4-607I7.1;CD44	ENST00000263398.6;ENST00000263398.6;ENST00000526025.1;ENST00000526025.1;ENST00000278386.6;ENST00000434472.2;ENST00000352818.4;ENST00000442151.2;ENST00000449691.2;ENST00000449691.2;ENST00000528086.1;ENST00000428726.2;ENST00000428726.2;ENST00000425428.2;ENST00000425428.2;ENST00000433892.2;ENST00000433892.2;ENST00000528366.1;ENST00000528086.1	5'UTR;1stExon;5'UTR;1stExon;TSS200;TSS200;TSS200;TSS200;5'UTR;1stExon;1stExon;5'UTR;1stExon;5'UTR;1stExon;5'UTR;1stExon;TSS1500;5'UTR	chr11:35160185-35161855	3							11	35117403	rs55707108;rs12293021	6;12	0.001198;0.009385		FALSE	chr11	35139279
cg01663768	cg01663768	91709280	CRAAACAAAATCCCCAAACTACRTACCACCAAAACTTATCCATAATATCC			II			GGCCCCTGCCCCGCGCCCAGGGATCCTCCAGCTCCTTTCGCCCGCGCCCTCCGTTCGCTC[CG]GACACCATGGACAAGTTTTGGTGGCACGCAGCCTGGGGACTCTGCCTCGTGCCGCTGAGC	37	11	35160843	GAGGCAGAGTCCCCAGGCTGCGTGCCACCAAAACTTGTCCATGGTGTCCG	F	CD44;CD44;CD44;CD44;CD44;CD44;CD44;CD44;CD44;CD44	NM_001001389;NM_001001390;NM_001001391;NM_000610;NM_001001392;NM_001001392;NM_001001391;NM_000610;NM_001001389;NM_001001390	5'UTR;1stExon;1stExon;5'UTR;1stExon;5'UTR;5'UTR;1stExon;1stExon;5'UTR	chr11:35160375-35161000	Island	high-CpG:35116961-35117464				11:35116976-35117792	11:35160307-35162010	Promoter_Associated	CD44;CD44;CD44;CD44;CD44;CD44;CD44;CD44;CD44;CD44;CD44;CD44;CD44;CD44;CD44;RP4-607I7.1	ENST00000263398.6;ENST00000263398.6;ENST00000526025.1;ENST00000526025.1;ENST00000352818.4;ENST00000449691.2;ENST00000449691.2;ENST00000428726.2;ENST00000428726.2;ENST00000433892.2;ENST00000433892.2;ENST00000278386.6;ENST00000278386.6;ENST00000434472.2;ENST00000434472.2;ENST00000528366.1	5'UTR;1stExon;5'UTR;1stExon;TSS200;5'UTR;1stExon;5'UTR;1stExon;5'UTR;1stExon;5'UTR;1stExon;5'UTR;1stExon;TSS1500	CD44;CD44;CD44;CD44;CD44;CD44;CD44;CD44;CD44;CD44;CD44;CD44;CD44;CD44;CD44;CD44;CD44;CD44;CD44;RP4-607I7.1;CD44	ENST00000263398.6;ENST00000263398.6;ENST00000526025.1;ENST00000526025.1;ENST00000352818.4;ENST00000442151.2;ENST00000449691.2;ENST00000449691.2;ENST00000528086.1;ENST00000428726.2;ENST00000428726.2;ENST00000425428.2;ENST00000425428.2;ENST00000433892.2;ENST00000433892.2;ENST00000278386.6;ENST00000278386.6;ENST00000434472.2;ENST00000434472.2;ENST00000528366.1;ENST00000528086.1	5'UTR;1stExon;5'UTR;1stExon;TSS200;TSS200;5'UTR;1stExon;1stExon;5'UTR;1stExon;5'UTR;1stExon;5'UTR;1stExon;5'UTR;1stExon;5'UTR;1stExon;TSS1500;5'UTR	chr11:35160185-35161855	3						TRUE	11	35117419	rs529030568	49	0.0002		FALSE	chr11	35139295
cg18652941	cg18652941	26760274	CRAACACCATAAACAAATTTTAATAACACRCAACCTAAAAACTCTACCTC			II			TCCGTTCGCTCCGGACACCATGGACAAGTTTTGGTGGCACGCAGCCTGGGGACTCTGCCT[CG]TGCCGCTGAGCCTGGCGCAGATCGGTGAGTGCCCGCCGCAGCCTGGGCAGCAAGATGGGT	37	11	35160892	GGACACCATGGACAAGTTTTGGTGGCACGCAGCCTGGGGACTCTGCCTCG	R	CD44;CD44;CD44;CD44;CD44	NM_001001390;NM_000610;NM_001001391;NM_001001389;NM_001001392	1stExon;1stExon;1stExon;1stExon;1stExon	chr11:35160375-35161000	Island					11:35116976-35117792	11:35160307-35162010	Promoter_Associated	CD44;CD44;CD44;CD44;CD44;CD44;CD44;CD44;RP4-607I7.1	ENST00000263398.6;ENST00000526025.1;ENST00000449691.2;ENST00000428726.2;ENST00000433892.2;ENST00000278386.6;ENST00000434472.2;ENST00000352818.4;ENST00000528366.1	1stExon;1stExon;1stExon;1stExon;1stExon;1stExon;1stExon;1stExon;TSS1500	CD44;CD44;CD44;CD44;CD44;CD44;CD44;CD44;CD44;CD44;CD44;RP4-607I7.1;CD44	ENST00000263398.6;ENST00000526025.1;ENST00000449691.2;ENST00000528086.1;ENST00000428726.2;ENST00000425428.2;ENST00000433892.2;ENST00000278386.6;ENST00000434472.2;ENST00000352818.4;ENST00000442151.2;ENST00000528366.1;ENST00000528086.1	1stExon;1stExon;1stExon;1stExon;1stExon;1stExon;1stExon;1stExon;1stExon;1stExon;1stExon;TSS1500;5'UTR	chr11:35160185-35161855	3					TRUE	TRUE	11	35117468	rs529030568	2	0.0002		FALSE	chr11	35139344
cg01766065	cg01766065	58697253	TACACATCCAAAAAAACAATTACTTTCTACCATATACTACAACTCTAACA	96620220	TACGCATCCGAAAAAACGATTACTTTCTACCATATACTACAACTCTAACG	I	A	Red	AAAAGAGAAAGAGAAGAAAGTTTGTTGGGCAGGCTGCCGGCGCGCAGTTTTGGGCGAGGT[CG]CTAGAGCTGCAGCACATGGCAGAAAGTAACCGTTCTCCCGGATGCGCACAGTCGTTGTCT	37	11	35161183	CGCTAGAGCTGCAGCACATGGCAGAAAGTAACCGTTCTCCCGGATGCGCA	F	CD44;CD44;CD44;CD44;CD44	NM_001001389;NM_001001392;NM_000610;NM_001001390;NM_001001391	Body;Body;Body;Body;Body	chr11:35160375-35161000	S_Shore					11:35116976-35117792	11:35160307-35162010	Promoter_Associated				CD44	ENST00000528086.1	5'UTR	chr11:35160185-35161855	3						TRUE	11	35117759					FALSE	chr11	35139635
cg04125208	cg04125208	8669991	TTAACRAACCCTTAAACACAAAAACCTATTAATCCAAACAACRACTATAC			II			GTTTTGGGCGAGGTCGCTAGAGCTGCAGCACATGGCAGAAAGTAACCGTTCTCCCGGATG[CG]CACAGTCGTTGTCTGGACTAACAGGCTCCTGTGCCCAAGGGCTCGCCAAGCCCCACCGGG	37	11	35161229	CGCACAGTCGTTGTCTGGACTAACAGGCTCCTGTGCCCAAGGGCTCGCCA	F	CD44;CD44;CD44;CD44;CD44	NM_001001389;NM_001001392;NM_000610;NM_001001390;NM_001001391	Body;Body;Body;Body;Body	chr11:35160375-35161000	S_Shore						11:35160307-35162010	Promoter_Associated				CD44	ENST00000528086.1	5'UTR	chr11:35160185-35161855	3					TRUE	TRUE	11	35117805					FALSE	chr11	35139681
cg21076259	cg21076259	92638967	CACACTTAAAATTATAATCCCTTCTATAACCACCTTAATAACAACCACTC			II			ACCGGGCTGTGTCTAGGCAGGGCAGAGCTGGGCGGGGCAGAGACTGGGGCTGGAACAGGG[CG]AGTGGCTGTTATCAAGGTGGTCACAGAAGGGATCACAATTCCAAGTGTGAGACTAGCTGG	37	11	35161345	ACACTTGGAATTGTGATCCCTTCTGTGACCACCTTGATAACAGCCACTCG	F	CD44;CD44;CD44;CD44;CD44	NM_001001389;NM_001001392;NM_000610;NM_001001390;NM_001001391	Body;Body;Body;Body;Body	chr11:35160375-35161000	S_Shore			RDMR			11:35160307-35162010	Promoter_Associated				CD44	ENST00000528086.1	5'UTR	chr11:35160185-35161855	3						TRUE	11	35117921					FALSE	chr11	35139797
cg23186333	cg23186333	5664891	CTTTCTTTATCTATATATATACAAATAATTACATAACCRATTTACTTATC			II			CCAAGCATTCTCTTTCTTTGTCTATGTATGTACAGATAATTACATGGCCGATTTGCTTAT[CG]CTGGCCAAAATTAATCTTTCTTTTAAGAAGTGCCAGCTGGGTCATTAAGACAGCTCAGCC	37	11	35161900	TTTCTTTGTCTATGTATGTACAGATAATTACATGGCCGATTTGCTTATCG	R	CD44;CD44;CD44;CD44;CD44	NM_001001389;NM_001001392;NM_000610;NM_001001390;NM_001001391	Body;Body;Body;Body;Body	chr11:35160375-35161000	S_Shore			RDMR			11:35160307-35162010	Promoter_Associated				CD44	ENST00000528086.1	5'UTR	chr11:35161900-35162250	3						TRUE	11	35118476	rs556920519;rs184164547;rs545614248	32;14;2	0.000200;0.000799;0.000399		FALSE	chr11	35140352
cg14082886	cg14082886	55789587	ATAATAAAAATACATAAAAAAAATACCCTACCCTAATATCTTAACAAATC			II			GGAACTCTAAGGATCATTTAGAAAATCTGAAAGAGAGGGACTAGTGACTTCCCCTCTCTG[CG]ACTTGTTAAGATATTAGGGCAGGGCATTTCTCTCATGTATCTCTATCATGAGGACTGTGG	37	11	35164485	TGATAGAGATACATGAGAGAAATGCCCTGCCCTAATATCTTAACAAGTCG	F	CD44;CD44;CD44;CD44;CD44	NM_001001389;NM_001001392;NM_000610;NM_001001390;NM_001001391	Body;Body;Body;Body;Body	chr11:35160375-35161000	S_Shelf						11:35164416-35164730	Promoter_Associated_Cell_type_specific				CD44	ENST00000528086.1	5'UTR	chr11:35163965-35164655	3						TRUE	11	35121061	rs16926942;rs556996181	33;42	0.007987;0.000200		FALSE	chr11	35142937
cg04877689	cg04877689	61783164	ACTTTAAAAAACACCCCTTCCRATTTACTCTAACAAATTAAACTTACCTC			II			CTCACTTAGCAGGTTGAATTTTTTTTAAGTGTACCCCCCACAGCTGCCCAACTGGGTTTG[CG]AGGCAAGCCCAACTTGCCAGAGTAAACCGGAAGGGGTGCTTTCTAAAGTTTGTGGTTCTG	37	11	35166136	CTTTAGAAAGCACCCCTTCCGGTTTACTCTGGCAAGTTGGGCTTGCCTCG	F	CD44;CD44;CD44;CD44;CD44;CD44;CD44;CD44	NM_001202557;NM_001001392;NM_001202556;NM_001202555;NM_001001389;NM_001001390;NM_000610;NM_001001391	Body;Body;Body;Body;Body;Body;Body;Body				chr11:35165614-35165614				11:35165569-35166364	Promoter_Associated				CD44	ENST00000528086.1	5'UTR	chr11:35165605-35166330	3							11	35122712	rs533020414	29	0.0002		FALSE	chr11	35144588
cg02663352	cg02663352	30672290	CTCATATTTAATCTACCCCAAACAATAAACTCACCCATCTATTTATTTAC			II			CCACCACAGGCCTCATGTTTGGTCTACCCCAAACAGTGAGCTCACCCATCTGTTTGTTTG[CG]GCTTTGGTGGCTGCCTGCTGTGACCGCTGGGGACATCTGGCTAAAGACAGGGTTACTAGA	37	11	35167041	TCATGTTTGGTCTACCCCAAACAGTGAGCTCACCCATCTGTTTGTTTGCG	R	CD44;CD44;CD44;CD44;CD44	NM_001001389;NM_001001392;NM_000610;NM_001001390;NM_001001391	Body;Body;Body;Body;Body						TRUE		11:35166883-35167227	Promoter_Associated				CD44	ENST00000528086.1	5'UTR	chr11:35166860-35167155	3						TRUE	11	35123617	rs533804008	1	0.0002		FALSE	chr11	35145493
cg15695194	cg15695194	1724897	AACAACCCAAAAACTCAATTATATAAACTAAAATAAACCTTCTCAATTCC			II			AAATAGGCCAGCAGGGACCAGGGTCTCTCAGAACCAGCTTTCCTATCTTCTTCCAAAGGC[CG]GAATTGAGAAGGTTTACTCCAGCCCACATAATTGAGTCTCTGGGCTGTCAAGGACGCATT	37	11	35179802	ACAGCCCAGAGACTCAATTATGTGGGCTGGAGTAAACCTTCTCAATTCCG	F	CD44;CD44;CD44;CD44;CD44	NM_001001389;NM_001001392;NM_000610;NM_001001390;NM_001001391	Body;Body;Body;Body;Body						TRUE							CD44	ENST00000528086.1	5'UTR			chr11:35179772-35180667	6	chr11:35179052-35197144	6		TRUE	11	35136378	rs193241127;rs536551357	0;49	0.000200;0.000998		FALSE	chr11	35158254
cg07449130	cg07449130	17779176	CATCACAATAACCTTAATTATAACTATTAAATACTTACTCCATACCAATC			II			CCTATGGCTTAGAGTTGTGTAAGGACTGACGCGATCACAGACTTGAAACCCTTGATAGAA[CG]ACTGGCATGGAGTAAGCATTCAACAGTCATAATTAAGGTCATTGTGATGATTACACTTGG	37	11	35180086	CGACTGGCATGGAGTAAGCATTCAACAGTCATAATTAAGGTCATTGTGAT	F	CD44;CD44;CD44;CD44;CD44;CD44;CD44;CD44	NM_001202557;NM_001001392;NM_001202556;NM_001202555;NM_001001389;NM_001001390;NM_000610;NM_001001391	Body;Body;Body;Body;Body;Body;Body;Body						TRUE							CD44	ENST00000528086.1	5'UTR			chr11:35179772-35180667	6	chr11:35179052-35197144	6			11	35136662	rs139815479;rs543729016	3;48	0.000399;0.000200		FALSE	chr11	35158538
cg06194044	cg06194044	97810311	TACACTCAAAAACTAACACCTCATTAACAACCAAAAAATTCCAAACTTAC			II			TAGCTTCCTTTTCATTCTGAGAAGTTTGGAGTTTCCCAGAGTCCACTTCCTCCCTAGAAG[CG]CAAGCTTGGAATTTCTTGGTTGCCAATGAGGTGCCAGCTTCTGAGTGCATAAAGTGTGTC	37	11	35180694	CGCAAGCTTGGAATTTCTTGGTTGCCAATGAGGTGCCAGCTTCTGAGTGC	F	CD44;CD44;CD44;CD44;CD44;CD44;CD44;CD44	NM_001202557;NM_001001392;NM_001202556;NM_001202555;NM_001001389;NM_001001390;NM_000610;NM_001001391	Body;Body;Body;Body;Body;Body;Body;Body				chr11:35180596-35180596									CD44	ENST00000528086.1	5'UTR					chr11:35179052-35197144	6			11	35137270	rs139229112;rs142546884;rs191970655	7;16;27	0.001997;0.000200;0.000599		FALSE	chr11	35159146
cg01578625	cg01578625	39665977	CCTATAAACTAATTACTTATAATTCACACCTCTTCCTAAACTTTCAATCC			II			AATGAGTTCTCTGGAGCTTGGCATTTGAGACTGGCATCCGTTGTTCCAGATGAGATTTCA[CG]GATTGAAAGCTCAGGAAGAGGTGTGAATTACAAGCAATTAGTTCACAGGGCAGTTGGAAC	37	11	35184170	CGGATTGAAAGCTCAGGAAGAGGTGTGAATTACAAGCAATTAGTTCACAG	F	CD44;CD44;CD44;CD44;CD44;CD44;CD44;CD44	NM_001202557;NM_001001392;NM_001202556;NM_001202555;NM_001001389;NM_001001390;NM_000610;NM_001001391	Body;Body;Body;Body;Body;Body;Body;Body													CD44	ENST00000528086.1	5'UTR			chr11:35184133-35184700	6	chr11:35179052-35197144	6			11	35140746	rs78330836;rs145281865;rs184421745	1;41;51	0.005192;0.004992;0.000399		FALSE	chr11	35162622
cg02081846	cg02081846	70765926	CTACAACCTTTAAACTATACTAATTACTCTAAACATCTATTTATATATCC			II			TTTCATTTGGGCTGCAGCCTTTGAGCTGTACTAATTGCTCTGAGCATCTGTTTGTATGTC[CG]TTGCATGGGATGATTTACCCTCCTAGGTTTCCAAATGCTTTGGAGCCCCTGGTTTATTGC	37	11	35186440	CGGACATACAAACAGATGCTCAGAGCAATTAGTACAGCTCAAAGGCTGCA	R	CD44;CD44;CD44;CD44;CD44	NM_001001389;NM_001001392;NM_000610;NM_001001390;NM_001001391	Body;Body;Body;Body;Body						TRUE							CD44	ENST00000528086.1	5'UTR					chr11:35179052-35197144	6		TRUE	11	35143016	rs560898244	2	0.0002		FALSE	chr11	35164892
cg13703804	cg13703804	6751596	CAACAAAACCRAATAAATTAAAATACATCAAACTTTACTATTCTTACCAC			II			GGGCCTCACAGGCTGCTTTTGGGTGTGAAAGTGCTTTATAATTGGTGAAGGAAACTGCTA[CG]TGGCAAGAATAGCAAAGCCTGATGTACTTTAATCCATTCGGTTCTGCTGAGGGTGGAGCC	37	11	35187061	CGTGGCAAGAATAGCAAAGCCTGATGTACTTTAATCCATTCGGTTCTGCT	F	CD44;CD44;CD44;CD44;CD44;CD44;CD44;CD44	NM_001202557;NM_001001392;NM_001202556;NM_001202555;NM_001001389;NM_001001390;NM_000610;NM_001001391	Body;Body;Body;Body;Body;Body;Body;Body				chr11:35186946-35186946									CD44	ENST00000528086.1	5'UTR	chr11:35186940-35187590	3							11	35143637	rs137885085;rs547918186	23;40	0.000399;0.000200		FALSE	chr11	35165513
cg11478974	cg11478974	62782933	TACTTCACTACACCAAAATTCTATAACACCAAATAATCTTTAACRAATAC			II			GATTTCCTGATCACCATGGCAACACACAGGGGTGGGTACTGTGGTTTCTCTGCCTGAAGA[CG]CACTCGTCAAAGACTACTTGGTGTTACAGAATTCTGGTGCAGTGAAGCAACAGTTCTGGG	37	11	35187825	CGCACTCGTCAAAGACTACTTGGTGTTACAGAATTCTGGTGCAGTGAAGC	F	CD44;CD44;CD44;CD44;CD44;CD44;CD44;CD44	NM_001202557;NM_001001392;NM_001202556;NM_001202555;NM_001001389;NM_001001390;NM_000610;NM_001001391	Body;Body;Body;Body;Body;Body;Body;Body				chr11:35187357-35187357				11:35187500-35188318	Unclassified				CD44	ENST00000528086.1	5'UTR	chr11:35187640-35188130	3							11	35144401	rs138546828	1	0.000599		FALSE	chr11	35166277
cg14765731	cg14765731	5663211	AACAACACACAAAAATAAATACTATAATTTCTCTACCTAAAAACRCACTC			II			CTGATCACCATGGCAACACACAGGGGTGGGTACTGTGGTTTCTCTGCCTGAAGACGCACT[CG]TCAAAGACTACTTGGTGTTACAGAATTCTGGTGCAGTGAAGCAACAGTTCTGGGACATAT	37	11	35187831	CGAGTGCGTCTTCAGGCAGAGAAACCACAGTACCCACCCCTGTGTGTTGC	R	CD44;CD44;CD44;CD44;CD44;CD44;CD44;CD44	NM_001202557;NM_001001392;NM_001202556;NM_001202555;NM_001001389;NM_001001390;NM_000610;NM_001001391	Body;Body;Body;Body;Body;Body;Body;Body				chr11:35187357-35187357				11:35187500-35188318	Unclassified				CD44	ENST00000528086.1	5'UTR	chr11:35187640-35188130	3							11	35144407	rs138546828	7	0.000599		FALSE	chr11	35166283
cg04171808	cg04171808	30663279	TTTAACATCCACTTCTAAATAAAACCAAAATCACACTTAATAACCRAATC			II			GGCAATTCCGGGAGAGACTGAGTCACTCAAGACTCATGGTCTGCACTGGGCAGCCAAAGG[CG]ATTCGGCCACCAAGTGTGATTCTGGCCTCATTCAGAAGTGGATGCTAAACAATACACCCT	37	11	35188437	TTAGCATCCACTTCTGAATGAGGCCAGAATCACACTTGGTGGCCGAATCG	F	CD44;CD44;CD44;CD44;CD44	NM_001001389;NM_001001392;NM_000610;NM_001001390;NM_001001391	Body;Body;Body;Body;Body				chr11:35188303-35188303		TRUE		11:35188353-35188798	Unclassified				CD44	ENST00000528086.1	5'UTR	chr11:35188240-35188535	3						TRUE	11	35145013	rs149265840	5	0.0002		FALSE	chr11	35166889
cg25096745	cg25096745	95722380	AAACAAATCTAAAATAAATTTCCTACTCTACCACTTAAAAACTAAATAAC			II			GTTTGGGTGGTAAACAGGTCTGAGATAGATTTCCTGCTCTGCCACTTAAGAGCTGGGTGA[CG]TTGGGGAGTCATTTAATTTTTCTGAGCTTCACCCATAAATAATACATACATACATAAAAC	37	11	35195513	CGTCACCCAGCTCTTAAGTGGCAGAGCAGGAAATCTATCTCAGACCTGTT	R	CD44;CD44;CD44;CD44;CD44	NM_001001389;NM_001001392;NM_000610;NM_001001390;NM_001001391	Body;Body;Body;Body;Body						TRUE		11:35195355-35195602	Unclassified_Cell_type_specific				CD44	ENST00000528086.1	5'UTR	chr11:35195220-35195750	3						TRUE	11	35152089	rs562723564	25	0.0002		FALSE	chr11	35173965
cg02366400	cg02366400	26769570	AATAAATTCAATTTAAAACAAACTCCTTAAAAAATCAAATAAAACCRAAC			II			CTCAGGTGATCCACCCACCTCGGCCTCCCAAAGTGCTGGGATTGTAGGCATGAGCCACCG[CG]CCCGGCCTTATTTGACTTTTTAAGGAGTCTGTCCTAAACTGAACTTATTACTGTCTCCAA	37	11	35198016	CGCCCGGCCTTATTTGACTTTTTAAGGAGTCTGTCCTAAACTGAACTTAT	F	CD44;CD44;CD44;CD44;CD44;CD44;CD44;CD44	NM_001202557;NM_001001392;NM_001202556;NM_001202555;NM_001001389;NM_001001390;NM_000610;NM_001001391	Body;Body;Body;Body;Body;Body;Body;Body													CD44;CD44;CD44;CD44;CD44;CD44;CD44	ENST00000528455.1;ENST00000525211.1;ENST00000526000.1;ENST00000279452.6;ENST00000527889.1;ENST00000531118.1;ENST00000528086.1	TSS1500;TSS200;TSS200;TSS200;TSS200;TSS200;5'UTR									11	35154592	rs4756195;rs552161859	16;20	0.165735;0.000200		FALSE	chr11	35176468
cg16974433	cg16974433	93745569	TTCTTCCCATAAATTTAAATATAACCTACCRCTTTACAAATATATTCCAC			II			AACATTTCTATTTCTTCCCATAGATTTGAATATAACCTGCCGCTTTGCAGGTGTATTCCA[CG]TGGAGAAAAATGGTCGCTACAGCATCTCTCGGACGGAGGCCGCTGACCTCTGCAAGGCTT	37	11	35198159	TCTTCCCATAGATTTGAATATAACCTGCCGCTTTGCAGGTGTATTCCACG	R	CD44;CD44;CD44;CD44;CD44;CD44;CD44;CD44	NM_001202557;NM_001001392;NM_001202556;NM_001202555;NM_001001389;NM_001001390;NM_000610;NM_001001391	Body;Body;Body;Body;Body;Body;Body;Body													CD44;CD44;CD44;CD44;CD44;CD44;CD44	ENST00000279452.6;ENST00000527889.1;ENST00000531118.1;ENST00000528455.1;ENST00000525211.1;ENST00000526000.1;ENST00000528086.1	TSS200;TSS200;TSS200;TSS200;1stExon;1stExon;5'UTR									11	35154735					FALSE	chr11	35176611
cg14593191	cg14593191	2729934	ACATTTCTCTAACTATACTACTTCTAAAAAATTCCTAAACTACATAAACC			II			AGAGGGGCTATGCATTTCTCTGGCTGTGCTACTTCTGGAAAGTTCCTGAGCTACATGAGC[CG]TTGCTATCTGCTTACTTAATTGCTATGACTCCCATTGTAATGATGGTTAATTTATTCCCA	37	11	35201133	CGGCTCATGTAGCTCAGGAACTTTCCAGAAGTAGCACAGCCAGAGAAATG	R	CD44;CD44;CD44;CD44;CD44	NM_001001389;NM_001001392;NM_000610;NM_001001390;NM_001001391	Body;Body;Body;Body;Body						TRUE							CD44;CD44;CD44;CD44	ENST00000531873.1;ENST00000525209.1;ENST00000528086.1;ENST00000531118.1	TSS1500;TSS1500;5'UTR;5'UTR	chr11:35201100-35201550	3						TRUE	11	35157709	rs142862551	1	0.002196		FALSE	chr11	35179585
[truncated: 927 more rows]
[truncated: 2 more columns]

## Sheet: Table_S3
Table S3. List of probes extracted from Illumina manifest (Infinium MethylationEPIC v1.0 B5 Manifest File) mapped to genes encoding endothelial cell markers
[truncated: 1,557 more rows]
[truncated: 2 more columns]
